# Supplementary material for: Activity Patterns and Predator–Prey Temporal Overlap in the High Tiger‐Density Area Bardia National Park, Nepal
Source: Ecol Evol. 2026 May 21;16(5):e73675. doi: 10.1002/ece3.73675 (PMC13239465; doi:10.1002/ece3.73675)
Supplement: Supplementary file 1 — Data S1: ece373675‐sup‐0001‐Supinfo1.csv. [file ECE3-16-e73675-s001.csv]

observationID	deploymentID	mediaID	eventID	eventStart	eventEnd	observationLevel	observationType	cameraSetupType	scientificName	count	lifeStage	sex
7acdcb4e-9553-4b01-8783-0169a978e800	002777a1-b689-45fb-a8ff-24112b587ee1	NA	be4d902f-63a1-42db-b2a3-303fd9338691	2019-11-08T06:12:04+05:45	2019-11-08T06:12:19+05:45	event	animal		Rusa unicolor	1
d08ae907-5c41-4bc8-8cae-e6f480f6f94d	002777a1-b689-45fb-a8ff-24112b587ee1	NA	1d087491-97ea-4c57-90ee-2958c601b67c	2019-11-15T11:30:39+05:45	2019-11-15T11:30:52+05:45	event	animal		Rusa unicolor	1
6cfd67b8-80e5-4cef-9e51-1dc4026218e2	002b22d1-3e99-4376-9270-b12c05c67ae1	NA	1406510c-0418-47cc-9f88-1e7c6fe9df6e	2020-09-25T18:46:53+05:45	2020-09-25T18:46:55+05:45	event	animal		Axis axis	1
48eea572-1cbc-4a1f-a747-d5c940ca6367	002b22d1-3e99-4376-9270-b12c05c67ae1	NA	4f5c43a5-5a08-44c9-89ea-0e69ccfede0a	2020-09-26T14:46:19+05:45	2020-09-26T14:47:53+05:45	event	animal		Axis axis	2
3e43cbb8-4255-43dd-b342-bdb97f440a1a	002b22d1-3e99-4376-9270-b12c05c67ae1	NA	4053b673-c7dd-4bbb-abfb-e56e5c955096	2020-09-26T14:59:02+05:45	2020-09-26T14:59:23+05:45	event	animal		Axis axis	3
3c878ff9-2e67-4c4d-8588-ff1892a32deb	002b22d1-3e99-4376-9270-b12c05c67ae1	NA	164dc5cf-82f5-41a5-8c1b-0f3edb5afc7c	2020-09-28T17:52:30+05:45	2020-09-28T17:53:00+05:45	event	animal		Axis axis	3
5532e14c-f9d9-4ef4-87c7-251f222b778e	002b22d1-3e99-4376-9270-b12c05c67ae1	NA	b62d1531-47d4-47ed-9999-f2f342a4572f	2020-09-29T17:07:56+05:45	2020-09-29T17:08:13+05:45	event	animal		Axis axis	2
55b76284-8838-44d5-9876-4f339abc6177	002b22d1-3e99-4376-9270-b12c05c67ae1	NA	508fdad6-2986-4be7-9109-db1f06b04e36	2020-10-02T09:48:37+05:45	2020-10-02T09:48:59+05:45	event	animal		Axis axis	2
ed2b384a-f6e3-4e9c-9e7e-303086b88760	002b22d1-3e99-4376-9270-b12c05c67ae1	NA	0406b669-d51f-484a-a085-c528752c08f6	2020-10-02T10:27:56+05:45	2020-10-02T10:27:59+05:45	event	animal		Axis axis	2
1f56922a-f463-4355-a859-0a65df29c35a	002b22d1-3e99-4376-9270-b12c05c67ae1	NA	14bae48d-dbae-4e24-86e5-6136ea46ccf1	2020-10-02T10:32:36+05:45	2020-10-02T10:32:38+05:45	event	animal		Axis axis	1
c3e738f3-312f-469e-a89d-45d0153633bd	002b22d1-3e99-4376-9270-b12c05c67ae1	NA	f4d09dad-4a0f-4619-b24c-ce90a8630f85	2020-10-02T12:32:55+05:45	2020-10-02T12:34:01+05:45	event	animal		Axis axis	2
bb28fd42-6281-4350-964a-30c460b733f7	002b22d1-3e99-4376-9270-b12c05c67ae1	NA	c5c4ee7d-d3d8-4e9f-9f74-5642624eff5f	2020-10-05T11:27:35+05:45	2020-10-05T11:27:38+05:45	event	animal		Axis axis	1
6262598c-fad6-4dcf-b0eb-d406fc286841	002b22d1-3e99-4376-9270-b12c05c67ae1	NA	2eab9831-0a35-4b86-bfaa-566bde513349	2020-10-05T12:59:48+05:45	2020-10-05T12:59:51+05:45	event	animal		Axis axis	1
53e9fee8-578e-4225-b0a4-feeb451b7695	002b22d1-3e99-4376-9270-b12c05c67ae1	NA	ac177889-e676-45b6-94dd-8536b7d395f7	2020-10-05T13:04:40+05:45	2020-10-05T13:04:43+05:45	event	animal		Axis axis	1
738c561b-d088-47ff-a1ba-9144f19ec780	002b22d1-3e99-4376-9270-b12c05c67ae1	NA	6e27036e-81ba-4e47-8d77-ba1be118b3fd	2020-10-05T13:07:38+05:45	2020-10-05T13:07:41+05:45	event	animal		Axis axis	1
b6139c63-046b-4dc7-ab9a-37a79c1af6c0	002b22d1-3e99-4376-9270-b12c05c67ae1	NA	bfd6d048-38af-45ea-8336-4215e98078d1	2020-10-08T13:08:21+05:45	2020-10-08T13:08:24+05:45	event	animal		Axis axis	1
b623e05e-6086-4c3a-a415-37a8c4b8a995	002b22d1-3e99-4376-9270-b12c05c67ae1	NA	81f4b495-894a-45cf-8364-a803014ec372	2020-10-08T13:19:42+05:45	2020-10-08T13:19:44+05:45	event	animal		Axis axis	1
5ef5ab0f-a17a-42c2-8d35-e963419fc260	002b22d1-3e99-4376-9270-b12c05c67ae1	NA	ce6561cc-2870-4c45-bb1d-e510ba5852e4	2020-10-12T00:29:37+05:45	2020-10-12T00:29:38+05:45	event	animal		Panthera tigris	1
1d26a952-77bb-4cca-8627-51c2a87a9fd5	002b22d1-3e99-4376-9270-b12c05c67ae1	NA	a1b025d0-ac53-4273-9872-71e855023d1c	2020-10-12T11:47:45+05:45	2020-10-12T11:47:47+05:45	event	animal		Axis axis	1
060cfff7-8590-4188-95b8-ff915e548fc8	002b22d1-3e99-4376-9270-b12c05c67ae1	NA	e8c64178-3c09-4565-b021-4ddf8c64b9bd	2020-10-15T04:42:21+05:45	2020-10-15T04:42:22+05:45	event	animal		Panthera tigris	1
ded228c4-207b-4883-ac96-257fa3b20d3d	002b22d1-3e99-4376-9270-b12c05c67ae1	NA	d5f68ded-261c-49f1-b7ca-6724e73a5ce8	2020-10-16T14:41:11+05:45	2020-10-16T14:41:55+05:45	event	animal		Axis axis	3
673c60ab-ba7c-40e4-9645-5c36a1f798cd	002b22d1-3e99-4376-9270-b12c05c67ae1	NA	a53a8661-cc7d-469d-b52f-97b4f47bb013	2020-10-19T13:15:34+05:45	2020-10-19T13:17:57+05:45	event	animal		Axis axis	2
498639a1-8730-4357-baa1-c1affe8a7054	002b22d1-3e99-4376-9270-b12c05c67ae1	NA	eb8c6e16-914f-4186-b5b4-468eae5f585d	2020-10-19T13:20:38+05:45	2020-10-19T13:20:47+05:45	event	animal		Axis axis	1
462a0500-faa6-4c3e-a085-47670cb37db8	002b22d1-3e99-4376-9270-b12c05c67ae1	NA	4a8201dc-a7bf-466e-a735-7b7f0e9517d2	2020-10-22T11:48:04+05:45	2020-10-22T11:49:29+05:45	event	animal		Axis axis	3
24132b56-4c8a-4b3e-8cf2-7d2638fcf6e8	002b22d1-3e99-4376-9270-b12c05c67ae1	NA	89570a90-be17-4d7e-bfe4-5495e4caca66	2020-10-22T13:36:07+05:45	2020-10-22T13:38:30+05:45	event	animal		Axis axis	6
9ab92749-b482-41a6-a668-54c09c05ab87	002b22d1-3e99-4376-9270-b12c05c67ae1	NA	ea30c846-785c-43e6-b45f-0e80b31c59b1	2020-10-25T13:52:09+05:45	2020-10-25T13:52:11+05:45	event	animal		Axis axis	1
e293353b-c2a8-4709-b505-4e586c05cdc1	002b22d1-3e99-4376-9270-b12c05c67ae1	NA	275a8ecb-55ae-4dec-a991-cb30f4845aa2	2020-10-25T13:56:32+05:45	2020-10-25T13:56:42+05:45	event	animal		Axis axis	2
8ccdbba8-f031-4576-a17e-4c2f106bba24	002b22d1-3e99-4376-9270-b12c05c67ae1	NA	0accc81d-29da-4dc8-b9b0-4fc1712d207a	2020-10-25T16:14:32+05:45	2020-10-25T16:15:36+05:45	event	animal		Axis axis	2
92cf13f1-efff-46d1-bc71-ecdc25c57a72	002b22d1-3e99-4376-9270-b12c05c67ae1	NA	7d2b38ca-f54f-4295-a3cc-e8e5f3dc958a	2020-10-27T13:10:42+05:45	2020-10-27T13:14:58+05:45	event	animal		Axis axis	20
20b02810-f92b-4af6-8c30-45f706533523	002b22d1-3e99-4376-9270-b12c05c67ae1	NA	876b4c15-7913-4c88-a088-c90f719898cb	2020-10-29T14:27:56+05:45	2020-10-29T14:27:58+05:45	event	animal		Panthera tigris	1
c4b82be1-4022-45f1-874b-fbe670e0cc4c	002b22d1-3e99-4376-9270-b12c05c67ae1	NA	e82b3be9-5614-4f2b-b6df-f356e230b375	2020-10-31T15:28:50+05:45	2020-10-31T15:28:52+05:45	event	animal		Panthera tigris	1
589c4696-3be5-4dfe-91b1-21f95ed2e972	002b22d1-3e99-4376-9270-b12c05c67ae1	NA	d6988d02-1245-49b7-b351-91bc6d9688d2	2020-11-01T08:24:00+05:45	2020-11-01T08:24:03+05:45	event	animal		Axis axis	1
a81988db-ff90-4e6c-9cde-cd5cc57741ce	002b22d1-3e99-4376-9270-b12c05c67ae1	NA	181140b0-cbee-4984-b7d9-2dc5d5123e55	2020-11-01T09:24:41+05:45	2020-11-01T09:24:42+05:45	event	animal		Axis axis	3
1c664580-b98c-4011-ba00-e77b1e50cf91	002b22d1-3e99-4376-9270-b12c05c67ae1	NA	c75e3406-85a3-4f1b-b05e-3034cc47721f	2020-11-03T14:17:27+05:45	2020-11-03T14:17:30+05:45	event	animal		Axis axis	1
5072bcdb-c30e-4f69-87ba-83daddade084	002b22d1-3e99-4376-9270-b12c05c67ae1	NA	b67ddfac-2bd8-499e-8c53-42227a93ebd7	2020-11-03T17:58:20+05:45	2020-11-03T17:58:51+05:45	event	animal		Axis axis	1
bdab332d-1c4a-4bce-a198-84e233ea8e79	002b22d1-3e99-4376-9270-b12c05c67ae1	NA	5e35c425-bfcc-47d4-b181-2cd3329f1bb3	2020-11-07T06:19:40+05:45	2020-11-07T06:19:42+05:45	event	animal		Panthera tigris	1
f72507ca-0a4f-41b7-832e-c0d6bc517b41	002b22d1-3e99-4376-9270-b12c05c67ae1	NA	a19e96c2-2a1e-41ab-a0a9-ace479036302	2020-11-11T09:15:38+05:45	2020-11-11T09:16:59+05:45	event	animal		Axis axis	2
42f14b74-21b1-4c72-9497-74e45dd16ca4	002b22d1-3e99-4376-9270-b12c05c67ae1	NA	01d17dd1-b709-42a2-9205-0557945f29f1	2020-11-12T04:56:23+05:45	2020-11-12T04:56:25+05:45	event	animal		Panthera tigris	1
f480dfab-9361-41cf-97f1-5af29a881f1e	002b22d1-3e99-4376-9270-b12c05c67ae1	NA	eaabf171-a540-41dc-98a4-b1140656fe14	2020-11-13T08:51:38+05:45	2020-11-13T08:51:41+05:45	event	animal		Muntiacus muntjak	1
e224aedc-38b9-4bcb-9dc7-0b5efe900663	002b22d1-3e99-4376-9270-b12c05c67ae1	NA	0957fb95-7d41-4f2c-b1bc-93785bd8057e	2020-11-23T16:30:07+05:45	2020-11-23T16:31:11+05:45	event	animal		Axis axis	1
4a64e4be-f188-4a70-8f4a-33f268061d1d	002b22d1-3e99-4376-9270-b12c05c67ae1	NA	7c57381f-2df1-4577-a8cb-f4c8d6602b81	2020-11-23T16:56:42+05:45	2020-11-23T16:57:47+05:45	event	animal		Axis axis	1
8825b350-a73d-456b-8fa8-078ab2f357a4	002b22d1-3e99-4376-9270-b12c05c67ae1	NA	765182a3-4da0-4472-9984-67d73e333574	2020-11-24T18:10:50+05:45	2020-11-24T18:10:59+05:45	event	animal		Panthera tigris	1
3cce8ca2-071a-4055-859c-662edd6ee7eb	002b22d1-3e99-4376-9270-b12c05c67ae1	NA	10c5f216-fb92-4e7c-a245-d6281edae2e2	2020-11-26T02:45:44+05:45	2020-11-26T02:45:46+05:45	event	animal		Axis axis	1
478e8386-2a14-4c54-aa88-7cddfd69753a	002b22d1-3e99-4376-9270-b12c05c67ae1	NA	48b96299-86ac-42d0-ab8a-6429bf718646	2020-11-29T15:23:00+05:45	2020-11-29T15:23:00+05:45	event	animal		Axis axis	1
27077624-5648-44ad-8c90-94541185f4f8	0082b82a-27d6-43cb-8020-b90aa636a230	NA	e9f4275d-a7a4-4e1b-9ea8-1743161f1173	2020-04-29T16:28:57+05:45	2020-04-29T16:28:57+05:45	event	animal		Axis axis	1
c03c38cf-ab4f-458e-b2c3-e89fba1a4c4a	0082b82a-27d6-43cb-8020-b90aa636a230	NA	83548300-3150-4296-89c6-7523c094ab6f	2020-04-29T16:38:54+05:45	2020-04-29T16:38:54+05:45	event	animal		Axis axis	2
e5077828-90eb-4b88-b289-f3356f1fc141	0082b82a-27d6-43cb-8020-b90aa636a230	NA	d8c9c474-9e2b-4e56-95f3-4991d1487b4c	2020-04-29T16:41:04+05:45	2020-04-29T16:41:04+05:45	event	animal		Axis axis	1
2aebc136-55c8-4ddd-8aa8-2f8037524156	0082b82a-27d6-43cb-8020-b90aa636a230	NA	eb54226b-4e47-4956-affc-3dfb83a2993b	2020-05-04T16:09:01+05:45	2020-05-04T16:09:01+05:45	event	animal		Axis axis	1
21e60027-60bb-4d56-8192-bc42aa48c5de	0082b82a-27d6-43cb-8020-b90aa636a230	NA	bfd000fa-4fad-4a3b-bcff-e43c92a86581	2020-05-05T06:28:47+05:45	2020-05-05T06:28:47+05:45	event	animal		Axis axis	1
751b8a05-f16e-4994-888c-b24f3ef753a2	0082b82a-27d6-43cb-8020-b90aa636a230	NA	61f80c0e-32e1-4c63-bb65-bba1b8a05f8b	2020-05-05T06:43:06+05:45	2020-05-05T06:44:19+05:45	event	animal		Axis axis	2
c9e1a1da-c6dc-4d0a-a55a-7464391027d2	0082b82a-27d6-43cb-8020-b90aa636a230	NA	d32446c9-20c7-417d-a5d8-82cc12585077	2020-05-05T08:13:49+05:45	2020-05-05T08:13:49+05:45	event	animal		Axis axis	1
9752e33b-0dc5-4616-8019-0b718807bf7a	0082b82a-27d6-43cb-8020-b90aa636a230	NA	093652e3-b5af-4da2-878c-f3a5dfcc2ace	2020-05-07T13:07:16+05:45	2020-05-07T13:07:40+05:45	event	animal		Axis axis	3
e1d5ee2d-b525-463b-b466-0ab119fd58cf	0082b82a-27d6-43cb-8020-b90aa636a230	NA	9a7e395b-e123-4ed6-b32b-00a0ca27dc8c	2020-05-08T06:54:38+05:45	2020-05-08T06:55:24+05:45	event	animal		Axis axis	3
20fd2aa3-5b84-4945-a1a2-08b91a7a7df4	0082b82a-27d6-43cb-8020-b90aa636a230	NA	da466e23-164c-4664-9596-dd859ca49629	2020-05-14T05:50:45+05:45	2020-05-14T05:51:18+05:45	event	animal		Axis axis	3
d1abd273-ecc0-4950-a641-1f9be7cad09d	0082b82a-27d6-43cb-8020-b90aa636a230	NA	dcde3e73-8b1c-4cad-8afa-0223a08c59b3	2020-05-14T05:58:32+05:45	2020-05-14T05:58:32+05:45	event	animal		Axis axis	3
3ea33411-2cb1-4d29-96dd-5753a72c0edc	0082b82a-27d6-43cb-8020-b90aa636a230	NA	3ec804f4-1fd6-4ce4-8919-fdb85c31fc41	2020-05-15T03:41:55+05:45	2020-05-15T03:41:55+05:45	event	animal		Axis axis	1
f0de2627-9ced-4fd5-a402-9062d9ef30cf	0082b82a-27d6-43cb-8020-b90aa636a230	NA	887b2925-3c33-44ce-8ac2-c4ad467cf9d8	2020-05-17T02:13:42+05:45	2020-05-17T02:13:42+05:45	event	animal		Axis axis	1
5a29886c-efb1-493a-ad9e-f3dd315b444a	0082b82a-27d6-43cb-8020-b90aa636a230	NA	f78a604a-dde2-4209-97b9-d7b0c20c2d3d	2020-05-17T03:16:38+05:45	2020-05-17T03:16:38+05:45	event	animal		Axis axis	1
d421bf9a-8784-47c8-b877-3cad2b2379ea	0082b82a-27d6-43cb-8020-b90aa636a230	NA	da14e74d-6505-46f0-957e-9f4c7f1fb0b1	2020-05-17T19:43:58+05:45	2020-05-17T19:43:58+05:45	event	animal		Axis axis	2
0d754811-08cf-4fd3-8b0a-b22b6bb83654	0082b82a-27d6-43cb-8020-b90aa636a230	NA	7fdd5e3d-22f8-4a6a-8a2a-ae9f6b991674	2020-05-17T19:52:15+05:45	2020-05-17T19:52:15+05:45	event	animal		Axis axis	1
9383a3a5-d613-4083-a886-49f667379b8f	0082b82a-27d6-43cb-8020-b90aa636a230	NA	52cbead4-3572-450d-bf24-7f164ff4c22e	2020-05-18T23:43:56+05:45	2020-05-18T23:43:56+05:45	event	animal		Axis axis	1
da2ef401-d053-4956-b9ef-97f4cb381746	0082b82a-27d6-43cb-8020-b90aa636a230	NA	6820adb8-67d7-46f8-a0c3-4a661fe07395	2020-05-27T05:50:53+05:45	2020-05-27T05:51:39+05:45	event	animal		Axis axis	6
34d68186-3b03-463c-a80f-ce30166a56b7	008a84fb-2d6a-4978-b5af-bf7c69d0f5f5	NA	b35a1c34-007b-4d41-9433-bac90e9cadad	2023-12-14T17:05:45+05:45	2023-12-14T17:05:50+05:45	event	animal		Muntiacus muntjak	1
9e88fefe-8306-4799-9d5a-5abd70820b25	008a84fb-2d6a-4978-b5af-bf7c69d0f5f5	NA	697b6ca6-f16d-46a7-9650-c588400037db	2023-12-19T14:57:43+05:45	2023-12-19T14:57:47+05:45	event	animal		Rusa unicolor	1
e7c217a8-ef77-4bda-a59d-55bc32cfe5ac	008a84fb-2d6a-4978-b5af-bf7c69d0f5f5	NA	697b6ca6-f16d-46a7-9650-c588400037db	2023-12-19T14:57:43+05:45	2023-12-19T14:57:47+05:45	event	animal		Muntiacus muntjak	1
b67f2230-48ab-409e-b995-f583299a7939	008a84fb-2d6a-4978-b5af-bf7c69d0f5f5	NA	ed3606f8-83f2-4b52-bfff-26c3527f4202	2023-12-23T10:55:20+05:45	2023-12-23T10:55:47+05:45	event	animal		Axis axis	1
b967155b-b680-4706-9c29-c84df9482f4b	008a84fb-2d6a-4978-b5af-bf7c69d0f5f5	NA	52ac556e-c6ee-4b0e-beb5-a978297abde7	2023-12-24T08:49:36+05:45	2023-12-24T08:49:41+05:45	event	animal		Muntiacus muntjak	1
25b651e4-efa4-473c-acd2-6d682593478f	008a84fb-2d6a-4978-b5af-bf7c69d0f5f5	NA	b1be4485-15fc-4249-9ed9-03148a642324	2023-12-31T05:34:56+05:45	2023-12-31T05:35:59+05:45	event	animal		Axis axis	1
5665ea8f-7731-4516-95ca-63530b6cd5bf	008a84fb-2d6a-4978-b5af-bf7c69d0f5f5	NA	b18aca75-7336-4c49-b5ed-06b18f65c974	2024-01-04T13:43:07+05:45	2024-01-04T13:43:12+05:45	event	animal		Rusa unicolor	1
5c022e7f-a1cf-446a-9e04-d56fc0233522	008a84fb-2d6a-4978-b5af-bf7c69d0f5f5	NA	86c5732e-f900-4315-8119-b211a239fc38	2024-01-16T13:43:54+05:45	2024-01-16T13:45:07+05:45	event	animal		Axis axis	1
c06b3a01-673a-42e9-b29c-70ea9abda742	008a84fb-2d6a-4978-b5af-bf7c69d0f5f5	NA	5de081c4-fda4-42e2-81dd-d32bc4d7a394	2024-01-16T13:49:32+05:45	2024-01-16T13:49:52+05:45	event	animal		Axis axis	2
5d7858ec-04ff-464e-bc4b-9292fce1168d	008a84fb-2d6a-4978-b5af-bf7c69d0f5f5	NA	d63e8f2b-8708-4239-a2e5-cb79b2bc5a75	2024-01-16T13:54:27+05:45	2024-01-16T13:54:31+05:45	event	animal		Axis axis	1
87db4978-5f4b-47cb-a666-179b41a9a335	008a84fb-2d6a-4978-b5af-bf7c69d0f5f5	NA	48d0abbc-2794-4ae4-85e7-43b86d71544f	2024-02-16T14:11:02+05:45	2024-02-16T14:11:06+05:45	event	animal		Muntiacus muntjak	1
bbd8b2c8-3852-46d8-a345-901f931d1a56	008a84fb-2d6a-4978-b5af-bf7c69d0f5f5	NA	bcad4e00-ed81-4633-93b8-845fd5d8c18a	2024-02-22T03:14:07+05:45	2024-02-22T03:14:11+05:45	event	animal		Axis porcinus	1
716d9dbc-aec4-43c4-8cc1-e44a4a07c9ba	008a84fb-2d6a-4978-b5af-bf7c69d0f5f5	NA	235f1322-6e65-4f9b-b51d-6c183fae7f2c	2024-03-02T17:18:48+05:45	2024-03-02T17:18:52+05:45	event	animal		Muntiacus muntjak	1
7bc066ad-e7be-40bf-864b-d48889caa9f0	008a84fb-2d6a-4978-b5af-bf7c69d0f5f5	NA	b0a2e4ca-f2cd-4937-a0f1-db3ef82feae6	2024-03-23T09:13:49+05:45	2024-03-23T09:14:16+05:45	event	animal		Axis axis	1
2c178457-2672-497b-8718-03f8500254e0	008a84fb-2d6a-4978-b5af-bf7c69d0f5f5	NA	fda28823-e0fd-40fe-90c4-3d29d3ad0218	2024-03-27T17:48:53+05:45	2024-03-27T17:48:57+05:45	event	animal		Muntiacus muntjak	1
6737a91b-480a-4297-9f43-eb8dcc381030	008a84fb-2d6a-4978-b5af-bf7c69d0f5f5	NA	79a031f0-c1d9-46ce-acd5-e38345e405ec	2024-04-12T15:30:27+05:45	2024-04-12T15:30:38+05:45	event	animal		Axis axis	1
7760cc2a-1454-4978-8e45-ef41c2c85195	00fa842a-7253-4b34-ab1b-3b7efda91d06	NA	b3333848-7f8c-43e6-b085-f628b5424ff4	2021-02-13T14:59:09+05:45	2021-02-13T15:00:07+05:45	event	animal		Axis axis	3
af76e2da-0ede-4f05-a462-ddcf9f15c9d1	00fa842a-7253-4b34-ab1b-3b7efda91d06	NA	42d8bc49-6465-434b-8a0c-c9b6f0ddc258	2021-02-15T10:50:07+05:45	2021-02-15T10:50:10+05:45	event	animal		Axis axis	1
c3420353-4177-4fba-bfd6-4b33e5d9b7c8	00fa842a-7253-4b34-ab1b-3b7efda91d06	NA	b20ee083-53d7-42fe-b7cf-eb7c7535b101	2021-02-27T09:33:59+05:45	2021-02-27T09:34:02+05:45	event	animal		Axis axis	1
b4614b34-5b49-4f55-a244-6618b64eb923	00fa842a-7253-4b34-ab1b-3b7efda91d06	NA	181fbb1c-b724-4602-9c88-c818a4a97a0d	2021-02-27T09:38:29+05:45	2021-02-27T09:38:31+05:45	event	animal		Axis axis	2
ea0e688a-6802-432e-a97b-3183822bab20	00fa842a-7253-4b34-ab1b-3b7efda91d06	NA	50452ad3-6561-4e1a-856d-5aa3f462fc1d	2021-03-06T17:02:41+05:45	2021-03-06T17:03:25+05:45	event	animal		Axis axis	2
652dad0a-975b-44e2-bb3e-ca5b7befa8d4	00fa842a-7253-4b34-ab1b-3b7efda91d06	NA	8b9876a7-9b6c-4cf7-946e-d3cd928e3110	2021-03-30T08:27:09+05:45	2021-03-30T08:27:12+05:45	event	animal		Axis axis	1
59dc8133-3e0f-4ec2-b764-5281344791f8	00fa842a-7253-4b34-ab1b-3b7efda91d06	NA	19161172-8ade-430b-a0f7-fac4fcc51460	2021-03-30T14:50:53+05:45	2021-03-30T14:50:56+05:45	event	animal		Axis axis	1
35b55bf2-cd3d-40ab-9d86-77a932cc183e	00fa842a-7253-4b34-ab1b-3b7efda91d06	NA	82bd592e-9fc2-48b7-85ab-2e008f4233d1	2021-03-31T07:57:15+05:45	2021-03-31T07:57:18+05:45	event	animal		Axis axis	1
1b79c9e2-bf13-4c90-b2a3-a44856ef99cc	00fa842a-7253-4b34-ab1b-3b7efda91d06	NA	30676a2c-25b4-4c06-8817-2442bc32e057	2021-04-01T14:52:24+05:45	2021-04-01T14:53:01+05:45	event	animal		Axis axis	2
4f9ec8bf-33c6-4a7d-a19a-d08b3859baa2	00fa842a-7253-4b34-ab1b-3b7efda91d06	NA	7ffb379a-61d9-494a-910b-f9e01155f403	2021-04-03T13:56:58+05:45	2021-04-03T13:57:01+05:45	event	animal		Axis axis	1
81338a9d-bb59-4884-8b89-adca3557a888	00fa842a-7253-4b34-ab1b-3b7efda91d06	NA	511b1bd7-5d9b-447b-8951-df3ba720dbcf	2021-04-10T14:27:03+05:45	2021-04-10T14:27:34+05:45	event	animal		Axis axis	1
ccc5692d-9f2d-48ef-9396-cb891f90b14b	00fa842a-7253-4b34-ab1b-3b7efda91d06	NA	4464811d-9da3-4567-8b11-116ced6b5def	2021-04-17T07:02:12+05:45	2021-04-17T07:03:22+05:45	event	animal		Axis axis	4
ee5ac478-b3a7-44cd-9966-0fd6765a1da5	00fa842a-7253-4b34-ab1b-3b7efda91d06	NA	4435bfc9-bf3a-422b-8e88-44c03d9f60e5	2021-04-20T15:15:37+05:45	2021-04-20T15:15:58+05:45	event	animal		Axis axis	2
899554b1-2a79-473e-be0e-3aa1fc03e448	00fa842a-7253-4b34-ab1b-3b7efda91d06	NA	98f10f58-30d9-47f5-a0b2-59a09b2bbd09	2021-04-21T09:41:50+05:45	2021-04-21T09:41:53+05:45	event	animal		Axis axis	7
a252d870-417a-4fce-91e0-41c6ea67504b	013f67eb-baa1-4138-89ac-0658be2a9d9f	NA	d93e0883-545e-4ec0-8f40-24aa66208f68	2020-04-23T07:42:16+05:45	2020-04-23T07:42:18+05:45	event	animal		Axis axis	1
9789340b-6bac-4fc9-b02e-7de7e5acfc62	013f67eb-baa1-4138-89ac-0658be2a9d9f	NA	948171b6-039f-432d-a7ba-5c13a6fc9b40	2020-04-23T17:41:56+05:45	2020-04-23T17:43:31+05:45	event	animal		Axis axis	9
7b8341c0-677b-44c5-95b9-56256c1e0116	013f67eb-baa1-4138-89ac-0658be2a9d9f	NA	8281626a-59ae-4d8c-bf6f-5b0fc404885f	2020-04-25T06:28:23+05:45	2020-04-25T06:28:25+05:45	event	animal		Axis axis	1
4044a2ee-8ac8-488c-93c4-9379a31095a8	013f67eb-baa1-4138-89ac-0658be2a9d9f	NA	2de80133-cfbb-4d8a-b33f-c1924aa699d3	2020-04-25T06:31:39+05:45	2020-04-25T06:32:36+05:45	event	animal		Axis axis	2
2747c3ee-a0bf-41c2-9fca-fd05d4ea66ed	013f67eb-baa1-4138-89ac-0658be2a9d9f	NA	eedf6bda-39eb-44c0-a85b-a55535e6a9d9	2020-04-25T15:31:08+05:45	2020-04-25T15:31:19+05:45	event	animal		Axis axis	1
08252c71-c6d0-4c38-be5b-1a0ed99ab44c	013f67eb-baa1-4138-89ac-0658be2a9d9f	NA	e52d97eb-4939-4b76-9891-4de07334c955	2020-04-25T15:48:49+05:45	2020-04-25T15:48:52+05:45	event	animal		Axis axis	1
d1a93f79-8192-4c36-bc9b-59710fd00c23	013f67eb-baa1-4138-89ac-0658be2a9d9f	NA	7f25f616-4552-43c2-8303-47d2671cd3d9	2020-04-25T16:14:17+05:45	2020-04-25T16:15:47+05:45	event	animal		Axis axis	5
e553203e-aa55-445b-8fff-5e2f8a2a1ba6	013f67eb-baa1-4138-89ac-0658be2a9d9f	NA	b72bccd2-43c2-4dfe-ae83-734ec70c54c1	2020-04-26T17:12:27+05:45	2020-04-26T17:12:29+05:45	event	animal		Axis axis	1
1646c1f1-214b-406d-8480-ec7640cba5dd	013f67eb-baa1-4138-89ac-0658be2a9d9f	NA	8c5ce4b5-09f5-4c6c-b0f7-ec7ed53da752	2020-04-27T01:45:15+05:45	2020-04-27T01:48:13+05:45	event	animal		Axis axis	2
366caa1a-1a59-423e-b677-b29c8b9376e6	013f67eb-baa1-4138-89ac-0658be2a9d9f	NA	0ae46e78-76dc-4037-b952-bb9db4003222	2020-04-27T16:31:55+05:45	2020-04-27T16:32:12+05:45	event	animal		Axis axis	4
fdd0a8bb-609c-424a-8bc6-bd9bece45983	013f67eb-baa1-4138-89ac-0658be2a9d9f	NA	cc36474e-e1c9-4b32-8d4c-d0722d317735	2020-04-27T17:41:06+05:45	2020-04-27T17:42:02+05:45	event	animal		Axis axis	4
0dbcde97-a515-4d84-b1c1-68217650d3de	013f67eb-baa1-4138-89ac-0658be2a9d9f	NA	30dda443-a672-49e2-97d7-b086072771f7	2020-04-27T18:15:27+05:45	2020-04-27T18:15:30+05:45	event	animal		Axis axis	1
8361a18a-0c73-4a2f-95bb-fd55bed34147	013f67eb-baa1-4138-89ac-0658be2a9d9f	NA	efe26a3a-f672-40a0-ab83-6be3b34e0d95	2020-04-29T18:25:58+05:45	2020-04-29T18:26:01+05:45	event	animal		Axis axis	1
ecd36208-bbcf-45d6-901c-46cfcd3fc270	013f67eb-baa1-4138-89ac-0658be2a9d9f	NA	9e7e85e0-de52-4913-a02a-70dc458736c3	2020-04-30T00:47:10+05:45	2020-04-30T00:47:24+05:45	event	animal		Axis axis	2
3a61c67b-ea40-4bfc-a048-c70a01c8347d	013f67eb-baa1-4138-89ac-0658be2a9d9f	NA	58a8f197-7b7c-4503-8c11-5580a5b55484	2020-04-30T13:52:55+05:45	2020-04-30T13:53:05+05:45	event	animal		Axis axis	2
d4e0e10c-4430-488c-98be-473c0eb6189b	013f67eb-baa1-4138-89ac-0658be2a9d9f	NA	86ad27ac-5b27-4814-a3b2-c1697f0653ce	2020-04-30T16:19:47+05:45	2020-04-30T16:19:50+05:45	event	animal		Axis axis	1
5ce3d6a7-2e78-4ea7-93ae-e867633da2c1	013f67eb-baa1-4138-89ac-0658be2a9d9f	NA	4b1e1f1e-a1d2-46a8-bd39-00171ec488da	2020-04-30T17:43:39+05:45	2020-04-30T17:43:46+05:45	event	animal		Axis axis	1
e6822958-e0ba-4e55-b813-9cf2e4aaed07	013f67eb-baa1-4138-89ac-0658be2a9d9f	NA	1f7f6d10-4e15-420c-bb5a-e37920a70b41	2020-04-30T19:44:22+05:45	2020-04-30T19:44:28+05:45	event	animal		Axis axis	1
c1db7172-19dc-4af9-b6c8-f2a3395072ef	013f67eb-baa1-4138-89ac-0658be2a9d9f	NA	9a23f915-eab0-4fde-8ccd-7e87ab7cb552	2020-04-30T22:44:56+05:45	2020-04-30T22:44:59+05:45	event	animal		Axis axis	1
3604967c-f692-412b-b9d4-b3e22bb84c9b	013f67eb-baa1-4138-89ac-0658be2a9d9f	NA	6ac7141a-bf44-420a-b3bb-d7fe6d58f059	2020-05-01T06:58:02+05:45	2020-05-01T06:58:04+05:45	event	animal		Axis axis	1
f33bfe2f-7943-4209-8178-a7602474c069	013f67eb-baa1-4138-89ac-0658be2a9d9f	NA	a5cc9647-a9a3-4bd3-a393-9d59d5a58c93	2020-05-02T16:29:36+05:45	2020-05-02T16:29:39+05:45	event	animal		Axis axis	1
44e12a2f-660e-44c7-8390-f05289a8713f	013f67eb-baa1-4138-89ac-0658be2a9d9f	NA	b3aad8ef-7c89-4120-b005-65397a4d47ec	2020-05-02T23:33:22+05:45	2020-05-02T23:33:40+05:45	event	animal		Axis axis	2
6a75c794-0c69-4567-aa39-8d906ec5256d	013f67eb-baa1-4138-89ac-0658be2a9d9f	NA	001c9069-0aa8-43ac-a8cc-8df1eda08512	2020-05-03T06:26:39+05:45	2020-05-03T06:26:42+05:45	event	animal		Axis axis	1
fdee684e-f4d8-404f-98e1-9e061cf5f1ea	013f67eb-baa1-4138-89ac-0658be2a9d9f	NA	4ad8818b-eea4-4539-b2c9-1d3ffc615cbe	2020-05-03T17:43:58+05:45	2020-05-03T17:44:20+05:45	event	animal		Axis axis	1
829b2bd0-9281-430c-92e1-b56919c6472d	013f67eb-baa1-4138-89ac-0658be2a9d9f	NA	2545a45b-fde0-44f9-ac9d-bcc6a8a78e13	2020-05-04T07:02:07+05:45	2020-05-04T07:05:29+05:45	event	animal		Axis axis	3
f7d2aacb-4359-463e-b0f4-02c2b9408c6c	013f67eb-baa1-4138-89ac-0658be2a9d9f	NA	bd79f66d-a8a9-4fbc-b148-9dc6da60df28	2020-05-04T07:27:21+05:45	2020-05-04T07:27:28+05:45	event	animal		Axis axis	3
c71700fc-1529-4158-89eb-8c9b9d595d92	013f67eb-baa1-4138-89ac-0658be2a9d9f	NA	9c98407c-d4d3-460f-a380-9e68bc8b738b	2020-05-04T12:40:03+05:45	2020-05-04T12:40:30+05:45	event	animal		Axis axis	1
88faacab-61fd-4bc8-bef2-c5d6736f4daa	013f67eb-baa1-4138-89ac-0658be2a9d9f	NA	a24173ba-51fe-4603-89e6-ae10fd2c760c	2020-05-04T12:43:26+05:45	2020-05-04T12:43:28+05:45	event	animal		Axis axis	1
ef3d923a-7364-4e60-ab4f-86ed76031dd6	013f67eb-baa1-4138-89ac-0658be2a9d9f	NA	e26eb82c-ba07-4678-b7f0-fce05d25db41	2020-05-04T12:54:50+05:45	2020-05-04T12:55:53+05:45	event	animal		Axis axis	3
68ffb7a4-1ea6-4a67-8638-b65eb68660d6	013f67eb-baa1-4138-89ac-0658be2a9d9f	NA	2b36155c-ec6b-4e4c-bf3c-82db841a7f20	2020-05-16T15:06:15+05:45	2020-05-16T15:10:28+05:45	event	animal		Axis axis	2
e5d055ee-8983-4ee2-9469-42f9750f964f	013f67eb-baa1-4138-89ac-0658be2a9d9f	NA	6d148715-b08c-45b9-afec-3325a6ae91f2	2020-05-16T17:19:45+05:45	2020-05-16T17:21:27+05:45	event	animal		Axis axis	1
238592a6-4fb4-4fde-a297-8e99c35c69b7	013f67eb-baa1-4138-89ac-0658be2a9d9f	NA	8b1acaa9-b6b7-4a58-8ba7-e90552d57d97	2020-05-16T17:34:11+05:45	2020-05-16T17:34:27+05:45	event	animal		Axis axis	2
d9fde095-efa5-41fe-8a17-bbe9746ee186	013f67eb-baa1-4138-89ac-0658be2a9d9f	NA	1cca0608-af9a-454b-99a0-876b72bf3e20	2020-05-17T13:17:01+05:45	2020-05-17T13:20:07+05:45	event	animal		Axis axis	3
98651a87-c995-439d-9a99-3b37172c7615	013f67eb-baa1-4138-89ac-0658be2a9d9f	NA	2a7b433b-7d32-44c3-a892-9cb0a7286439	2020-05-19T15:09:52+05:45	2020-05-19T15:10:45+05:45	event	animal		Axis axis	6
289c57b8-bcda-4142-b0f1-03ee126bed59	013f67eb-baa1-4138-89ac-0658be2a9d9f	NA	0002e81e-29c0-47f6-8390-46cdf4ab7239	2020-05-22T05:02:51+05:45	2020-05-22T05:03:11+05:45	event	animal		Axis axis	8
7f93d908-8a94-45d1-b071-59b03512bd95	013f67eb-baa1-4138-89ac-0658be2a9d9f	NA	6860c669-e51d-453a-81fe-c43325cadcf0	2020-05-25T01:30:20+05:45	2020-05-25T01:30:46+05:45	event	animal		Axis axis	4
029d9660-b3d1-4fdf-b1d9-358670a4858a	0149bce1-d1e8-4ae8-8c0d-2d940225c384	NA	35f5dd3d-e083-4712-be55-73b2163d88eb	2021-02-18T07:17:57+05:45	2021-02-18T07:18:14+05:45	event	animal		Muntiacus muntjak	1
d21a232b-20b5-49f0-87e0-2b4adfa4aef0	0149bce1-d1e8-4ae8-8c0d-2d940225c384	NA	e256fa17-9855-4e4b-91f0-49c95420298b	2021-03-05T18:07:01+05:45	2021-03-05T18:07:16+05:45	event	animal		Muntiacus muntjak	1
24738f4a-e1bc-42cb-a0c9-166aa1ffcd31	0149bce1-d1e8-4ae8-8c0d-2d940225c384	NA	2d7f3cc1-9a28-4067-a0fb-c43563195610	2021-03-08T07:58:53+05:45	2021-03-08T07:59:08+05:45	event	animal		Muntiacus muntjak	1
666ef48f-7332-4dde-97d9-d9ac81b1fff4	0149bce1-d1e8-4ae8-8c0d-2d940225c384	NA	aaafdfeb-3916-4441-af3c-d1e580dd1f1c	2021-03-12T06:42:49+05:45	2021-03-12T06:42:54+05:45	event	animal		Muntiacus muntjak	1
e891aecd-0d9c-4581-9429-ca3fe51a2654	0149bce1-d1e8-4ae8-8c0d-2d940225c384	NA	73996c75-af1c-4fe2-a5f8-cf2c1c836696	2021-03-20T08:48:11+05:45	2021-03-20T08:48:16+05:45	event	animal		Muntiacus muntjak	1
1f779786-b530-411b-8033-991d5fb4d422	0149bce1-d1e8-4ae8-8c0d-2d940225c384	NA	f78343ba-a30e-47ba-8a9b-03c230131081	2021-03-21T08:31:44+05:45	2021-03-21T08:31:48+05:45	event	animal		Muntiacus muntjak	1
a27d8ed7-f42e-4294-908b-be7dc69e3600	0149bce1-d1e8-4ae8-8c0d-2d940225c384	NA	e6c7dc6c-15b0-4c3c-80b0-19b8fe493062	2021-03-22T16:11:06+05:45	2021-03-22T16:11:10+05:45	event	animal		Muntiacus muntjak	1
459a0b70-605c-4520-89c3-14806e4a625d	0149bce1-d1e8-4ae8-8c0d-2d940225c384	NA	3968a1af-2c8b-4444-b7ec-872a316e69e8	2021-03-24T08:19:13+05:45	2021-03-24T08:20:10+05:45	event	animal		Muntiacus muntjak	2
995124b9-99bf-49d0-938d-bf0c88a1729a	0149bce1-d1e8-4ae8-8c0d-2d940225c384	NA	9ba0f232-d464-449f-b388-1fce585b4f13	2021-03-27T02:05:40+05:45	2021-03-27T02:05:44+05:45	event	animal		Muntiacus muntjak	1
60fd94db-332d-4472-8757-e837e7bf4494	0149bce1-d1e8-4ae8-8c0d-2d940225c384	NA	0a0df8f6-720b-4336-b87d-56aba51fc5fd	2021-03-30T00:46:15+05:45	2021-03-30T00:46:19+05:45	event	animal		Muntiacus muntjak	1
bd6f75d3-bd79-4292-a514-31cee11149cb	0149bce1-d1e8-4ae8-8c0d-2d940225c384	NA	ac0acfc3-9bef-4b75-90e7-e71fadf1e771	2021-04-06T06:34:25+05:45	2021-04-06T06:34:29+05:45	event	animal		Muntiacus muntjak	1
79ade509-0d0c-4c23-b2a2-c2f3bc6d9861	0149bce1-d1e8-4ae8-8c0d-2d940225c384	NA	78eb2c06-5370-47b0-b82a-0ff233304b34	2021-04-07T08:55:38+05:45	2021-04-07T08:57:06+05:45	event	animal		Rusa unicolor	1
1dc5ab51-b617-49b2-b5ce-a7466cfef131	0149bce1-d1e8-4ae8-8c0d-2d940225c384	NA	f9cecdf8-3772-4bfc-8001-dd41cdf81e7f	2021-04-07T16:21:30+05:45	2021-04-07T16:21:34+05:45	event	animal		Rusa unicolor	1
bd5579a2-51b4-4045-9e3f-4dedaef8651a	0149bce1-d1e8-4ae8-8c0d-2d940225c384	NA	9d82af32-9c6a-4d77-ad89-d97750ca9a07	2021-04-09T17:40:53+05:45	2021-04-09T17:40:58+05:45	event	animal		Rusa unicolor	1
d7cb16ba-2655-4b34-a79b-9094821ab696	0149bce1-d1e8-4ae8-8c0d-2d940225c384	NA	be9e159f-6324-4f76-9846-f07f36db1f40	2021-04-12T06:22:33+05:45	2021-04-12T06:27:02+05:45	event	animal		Axis axis	2
91290ab5-573f-4650-9411-1614e978134c	0149bce1-d1e8-4ae8-8c0d-2d940225c384	NA	83f8ffc6-07be-497c-b33a-d04111a28eaa	2021-04-14T12:46:11+05:45	2021-04-14T12:54:06+05:45	event	animal		Muntiacus muntjak	1
d877dce0-1eaf-470a-a26e-b4baacf5516f	020e41f6-78db-4475-be02-e697b0995afc	NA	c3e480f4-9ac8-4afe-9c7f-abc345981767	2019-01-01T01:40:57+05:45	2019-01-01T01:40:59+05:45	event	animal		Axis axis	1
1023d2b7-4027-46e0-b517-ee4dc25ed8bc	020e41f6-78db-4475-be02-e697b0995afc	NA	9ce1c62c-ecbf-4fa3-9bf0-681fa83971e3	2019-01-01T03:43:37+05:45	2019-01-01T03:43:59+05:45	event	animal		Axis axis	1
2d2574ca-9862-4f0d-a06a-d845543d2ba7	020e41f6-78db-4475-be02-e697b0995afc	NA	cd20e979-cb34-4e66-9eaa-29afbfa1bcc8	2019-01-01T13:42:37+05:45	2019-01-01T13:42:40+05:45	event	animal		Axis axis	1
3282ba58-57f0-4e01-8daf-a59cc27eb0a7	020f23c6-3ba1-4ae2-a9cd-f2a884280b7e	NA	bf43aad7-dd76-4cec-ba60-eed709436b0d	2019-12-05T23:48:30+05:45	2019-12-05T23:48:30+05:45	event	animal		Rusa unicolor	1
47cf953d-4d5e-4a76-8fb7-59e89d70926d	020f23c6-3ba1-4ae2-a9cd-f2a884280b7e	NA	d091c6fa-2700-4a21-9193-5bb37c41c34c	2019-12-06T00:21:16+05:45	2019-12-06T00:21:26+05:45	event	animal		Rusa unicolor	2
21be04aa-82dc-48d8-850e-e0cd73acabf0	020f23c6-3ba1-4ae2-a9cd-f2a884280b7e	NA	6d72513b-91b9-496a-862a-698d33ea2223	2019-12-06T02:24:34+05:45	2019-12-06T02:24:34+05:45	event	animal		Rusa unicolor	1
72460140-acb5-4a06-a245-a2b77eef0c28	020f23c6-3ba1-4ae2-a9cd-f2a884280b7e	NA	afa286c4-24d2-4cd0-a8db-bec99cc54ac9	2019-12-12T16:18:10+05:45	2019-12-12T16:18:10+05:45	event	animal		Axis axis	3
59dd4034-6e5a-4667-8612-c59e4f72d2f1	020f23c6-3ba1-4ae2-a9cd-f2a884280b7e	NA	1c44205f-0d3b-4c9e-b671-c84b2648a0a1	2019-12-12T16:21:10+05:45	2019-12-12T16:24:06+05:45	event	animal		Axis axis	8
06dd6b9b-77a1-4846-a08e-0a6ff16b46ba	020f23c6-3ba1-4ae2-a9cd-f2a884280b7e	NA	db0ffeca-954d-41fc-a051-cbf49f4e4e63	2019-12-12T16:40:23+05:45	2019-12-12T16:42:37+05:45	event	animal		Axis axis	12
a166c2a3-08ed-499d-93eb-a2994eff6457	020f23c6-3ba1-4ae2-a9cd-f2a884280b7e	NA	5e47497f-95fc-49fd-b0e8-a47468543a1d	2019-12-12T16:46:42+05:45	2019-12-12T16:49:55+05:45	event	animal		Axis axis	8
cdb0ad57-a3dd-43d9-98f9-541bed34a28b	020f23c6-3ba1-4ae2-a9cd-f2a884280b7e	NA	25a4f250-94e1-484c-bf01-12c99901fc9d	2019-12-12T17:47:16+05:45	2019-12-12T17:47:16+05:45	event	animal		Axis axis	1
4ec2fec4-9e7f-47a2-a2ac-6b8a4f4ebab5	020f23c6-3ba1-4ae2-a9cd-f2a884280b7e	NA	3676033d-de03-474a-b840-64062b468c35	2019-12-12T18:05:29+05:45	2019-12-12T18:07:14+05:45	event	animal		Axis axis	4
9f2f069a-8f39-4354-b355-0b8f5be60348	020f23c6-3ba1-4ae2-a9cd-f2a884280b7e	NA	691288f4-8701-4757-b562-5f4313f85346	2019-12-12T18:23:28+05:45	2019-12-12T18:23:28+05:45	event	animal		Axis axis	1
e118b489-fc9d-468a-9d64-c95cb9e85062	020f23c6-3ba1-4ae2-a9cd-f2a884280b7e	NA	8404f9de-55bf-43f2-a133-711ee8adb323	2019-12-13T07:02:33+05:45	2019-12-13T07:02:33+05:45	event	animal		Axis axis	1
f2eca637-7e81-412b-8d00-7a928bc9c396	020f23c6-3ba1-4ae2-a9cd-f2a884280b7e	NA	7c72d40d-2a0e-481a-8b53-1b535701f7c1	2019-12-13T07:05:16+05:45	2019-12-13T07:05:16+05:45	event	animal		Axis axis	2
dcfeebd7-4856-4902-b6aa-9e08129af9cc	020f23c6-3ba1-4ae2-a9cd-f2a884280b7e	NA	9f131e82-2c48-4ae2-99c9-ed97698c61b2	2019-12-13T07:15:33+05:45	2019-12-13T07:16:31+05:45	event	animal		Axis axis	4
11e7d138-0691-48c9-9191-52cb58067683	020f23c6-3ba1-4ae2-a9cd-f2a884280b7e	NA	03ce50bd-a594-47d4-ae9a-53b7b04d7852	2019-12-13T11:19:34+05:45	2019-12-13T11:19:34+05:45	event	animal		Axis axis	1
78394c1b-29de-47fa-8169-d2a855bbdfff	020f23c6-3ba1-4ae2-a9cd-f2a884280b7e	NA	3a6fe780-d26d-43b4-a19e-e7b6cdca4bf8	2019-12-13T12:00:14+05:45	2019-12-13T12:01:26+05:45	event	animal		Axis axis	2
f7cddd58-f543-47c9-9c09-3ac0056fc164	020f23c6-3ba1-4ae2-a9cd-f2a884280b7e	NA	741802ab-4e78-4f3c-87e4-5a5fbd678bf3	2019-12-13T12:05:32+05:45	2019-12-13T12:05:32+05:45	event	animal		Axis axis	4
04fefe9e-1b37-4a15-b413-e3f731fb9c08	020f23c6-3ba1-4ae2-a9cd-f2a884280b7e	NA	7f97e720-283f-4f4a-825f-60d0109b803b	2019-12-13T20:52:14+05:45	2019-12-13T20:52:14+05:45	event	animal		Axis axis	2
6f37d2e9-30d6-45be-b1ed-87978efbee9a	020f23c6-3ba1-4ae2-a9cd-f2a884280b7e	NA	7ff937d5-befd-456a-be2c-5f753bd9b28d	2019-12-14T07:12:48+05:45	2019-12-14T07:12:48+05:45	event	animal		Axis axis	2
5a4ec119-b0c4-46b8-b190-a5d0b81e8090	020f23c6-3ba1-4ae2-a9cd-f2a884280b7e	NA	801cbb8b-77f5-43b7-9014-4cc5f3847d70	2019-12-14T08:08:56+05:45	2019-12-14T08:08:56+05:45	event	animal		Axis axis	2
88796c9a-67db-4ae6-8d04-c444b44b4eb8	020f23c6-3ba1-4ae2-a9cd-f2a884280b7e	NA	eb7f2c86-1c06-443f-a28f-9607ab464fbe	2019-12-14T17:19:23+05:45	2019-12-14T17:19:23+05:45	event	animal		Axis axis	2
07829117-b647-4443-a70b-1732edac3d17	020f23c6-3ba1-4ae2-a9cd-f2a884280b7e	NA	80242fab-4302-46ab-a6fc-07dfc38e8bd9	2019-12-14T17:22:32+05:45	2019-12-14T17:22:32+05:45	event	animal		Axis axis	2
6accc279-2d95-40e4-971a-25abdd82d1a0	020f23c6-3ba1-4ae2-a9cd-f2a884280b7e	NA	8d82ec30-97c5-4ab2-ab64-c1723668da86	2019-12-14T17:27:09+05:45	2019-12-14T17:27:09+05:45	event	animal		Axis axis	1
d45900c6-3269-4467-a71a-695f11db2f4e	020f23c6-3ba1-4ae2-a9cd-f2a884280b7e	NA	a023d0d7-c444-410d-b560-60e27d0765da	2019-12-14T17:31:09+05:45	2019-12-14T17:31:29+05:45	event	animal		Axis axis	2
be031d31-f31b-4cc0-a627-6073fe7d46a9	020f23c6-3ba1-4ae2-a9cd-f2a884280b7e	NA	cb63f1f1-206a-400b-9ae8-f65e00b757b1	2019-12-14T17:37:42+05:45	2019-12-14T17:37:42+05:45	event	animal		Axis axis	2
d35b1d6e-b3a4-43ff-8f03-074694a8e448	020f23c6-3ba1-4ae2-a9cd-f2a884280b7e	NA	b13098ae-6ce6-4845-b77f-28d4a1ea608f	2019-12-14T17:46:08+05:45	2019-12-14T17:46:08+05:45	event	animal		Axis axis	1
7502304c-1490-4834-9ff3-1ea000dc180d	020f23c6-3ba1-4ae2-a9cd-f2a884280b7e	NA	b13098ae-6ce6-4845-b77f-28d4a1ea608f	2019-12-14T17:46:08+05:45	2019-12-14T17:46:08+05:45	event	animal		Axis axis	1
ae95c5d4-33a1-4d90-b762-f874979319d8	020f23c6-3ba1-4ae2-a9cd-f2a884280b7e	NA	f7b244e0-dc5a-4c4d-9960-064e33e54e3b	2019-12-14T23:13:35+05:45	2019-12-14T23:13:35+05:45	event	animal		Axis axis	2
6d21388b-0a59-4bc8-abc1-cced19112c65	020f23c6-3ba1-4ae2-a9cd-f2a884280b7e	NA	e736cebc-f9a7-4eeb-b0d2-a026c873cf76	2019-12-15T03:23:28+05:45	2019-12-15T03:23:28+05:45	event	animal		Axis axis	1
6dfccf99-6e66-4d57-a2b6-ef499f1cbdcf	020f23c6-3ba1-4ae2-a9cd-f2a884280b7e	NA	a9e2b42a-0451-434c-aa90-86fd656c3d9f	2019-12-15T08:36:29+05:45	2019-12-15T08:36:29+05:45	event	animal		Axis axis	1
f921555f-e501-4b8d-b925-228d9a06f24c	020f23c6-3ba1-4ae2-a9cd-f2a884280b7e	NA	c0dd9420-d359-4832-beeb-906b9b9f6dd3	2019-12-15T09:01:33+05:45	2019-12-15T09:01:47+05:45	event	animal		Axis axis	1
4ec81a89-9b82-48a2-b2bc-1e7efe3516ea	020f23c6-3ba1-4ae2-a9cd-f2a884280b7e	NA	555189c2-8144-47fd-b690-7ba6de9d563d	2019-12-15T12:32:00+05:45	2019-12-15T12:32:00+05:45	event	animal		Axis axis	1
d340933f-8aee-408b-ad39-877ca554729e	020f23c6-3ba1-4ae2-a9cd-f2a884280b7e	NA	c99e5b54-88cd-4d6c-a939-b25f2a67d338	2019-12-16T07:13:48+05:45	2019-12-16T07:13:48+05:45	event	animal		Axis axis	1
5f0f1245-d19e-4ed7-82fa-081c028be2e4	020f23c6-3ba1-4ae2-a9cd-f2a884280b7e	NA	6c70dd14-05c8-40f6-903e-74b8468ea635	2019-12-16T07:46:08+05:45	2019-12-16T07:46:08+05:45	event	animal		Axis axis	1
986882ea-2522-4810-9902-56bd0d13195d	0252152a-35b3-4b4f-bb0f-85d8c112c398	NA	57f48f1d-be76-442a-a92a-027ca33b4b98	2023-04-08T07:13:39+05:45	2023-04-08T07:15:10+05:45	event	animal		Axis axis	3
0b87e6d7-8736-4977-95d4-a0b99ffd8657	0252152a-35b3-4b4f-bb0f-85d8c112c398	NA	9c6e2978-ce25-4a2f-8180-c56783e37f84	2023-04-08T17:47:34+05:45	2023-04-08T17:48:27+05:45	event	animal		Axis porcinus	1
b8c24014-2289-4ecf-b066-4c007954f878	0252152a-35b3-4b4f-bb0f-85d8c112c398	NA	09ba2e22-f394-43d0-b10a-675c5b3e2335	2023-04-10T06:52:42+05:45	2023-04-10T06:52:46+05:45	event	animal		Axis axis	1
bfaa8000-d8cb-4530-9b65-2463ce79e92b	0252152a-35b3-4b4f-bb0f-85d8c112c398	NA	14db1581-e8fb-4e7c-869c-b98ac8e33924	2023-04-10T10:57:56+05:45	2023-04-10T10:58:07+05:45	event	animal		Axis axis	1
3e472ed2-ca6e-49bd-8384-1b388d40ebab	0252152a-35b3-4b4f-bb0f-85d8c112c398	NA	14db1581-e8fb-4e7c-869c-b98ac8e33924	2023-04-10T10:57:56+05:45	2023-04-10T10:58:07+05:45	event	animal		Rusa unicolor	1
358114bc-c753-4350-ada7-5dd58a81f5fa	0252152a-35b3-4b4f-bb0f-85d8c112c398	NA	14db1581-e8fb-4e7c-869c-b98ac8e33924	2023-04-10T10:57:56+05:45	2023-04-10T10:58:07+05:45	event	animal		Muntiacus muntjak	1
e139aecb-0a72-406d-8943-aaa4c8641012	0252152a-35b3-4b4f-bb0f-85d8c112c398	NA	ae2187fa-60a0-407e-820b-8985957c2344	2023-04-12T07:39:39+05:45	2023-04-12T07:40:23+05:45	event	animal		Axis axis	1
3f00223a-ad23-4125-a929-20e0512ec06b	0252152a-35b3-4b4f-bb0f-85d8c112c398	NA	2a25372d-2351-4942-be76-ca86fa5b713a	2023-04-12T09:45:47+05:45	2023-04-12T09:45:50+05:45	event	animal		Rusa unicolor	1
2c0ade23-4cd9-4bca-b82c-71f6649a0c2c	0252152a-35b3-4b4f-bb0f-85d8c112c398	NA	895fb74d-2962-49f3-991a-d445129bf7dd	2023-04-12T18:28:26+05:45	2023-04-12T18:30:33+05:45	event	animal		Axis axis	3
5be6fc2e-1008-4955-8040-a79f97860361	0252152a-35b3-4b4f-bb0f-85d8c112c398	NA	ba2f39a0-5b12-43c0-a288-15c07e37caa8	2023-04-13T07:03:29+05:45	2023-04-13T07:03:39+05:45	event	animal		Rusa unicolor	1
d8ade7f6-e821-4681-8100-753e1c0493c4	0252152a-35b3-4b4f-bb0f-85d8c112c398	NA	e73581f8-fcdb-435b-9b32-06c356f0dd05	2023-04-14T07:35:02+05:45	2023-04-14T07:35:14+05:45	event	animal		Axis axis	1
beddcd8f-f284-458d-9b89-14eef5ea2944	0252152a-35b3-4b4f-bb0f-85d8c112c398	NA	1b5c4978-0a20-432c-88ba-40c353cf0b6d	2023-04-15T09:26:50+05:45	2023-04-15T09:26:54+05:45	event	animal		Axis axis	1
56d5d54f-4027-4572-8b8d-2e0df320d86c	0252152a-35b3-4b4f-bb0f-85d8c112c398	NA	ecb5cf47-1ae1-4d4e-b662-4977b3a310e0	2023-04-16T08:20:31+05:45	2023-04-16T08:21:16+05:45	event	animal		Rusa unicolor	1
650051c5-6554-4bd8-b999-015343f56bb9	0252152a-35b3-4b4f-bb0f-85d8c112c398	NA	ecb5cf47-1ae1-4d4e-b662-4977b3a310e0	2023-04-16T08:20:31+05:45	2023-04-16T08:21:16+05:45	event	animal		Axis axis	2
7a57780e-9218-439f-becb-b43f92aedea1	0252152a-35b3-4b4f-bb0f-85d8c112c398	NA	c387fbdb-8134-46ad-ab0b-06febef520f5	2023-04-16T08:23:41+05:45	2023-04-16T08:24:03+05:45	event	animal		Axis axis	1
9f7019b3-fa43-4038-ad11-485da7ea1041	0252152a-35b3-4b4f-bb0f-85d8c112c398	NA	51961c73-bb7e-4e3e-8236-949226dd2f53	2023-04-16T08:46:13+05:45	2023-04-16T08:46:17+05:45	event	animal		Axis axis	1
49400398-6420-4278-9713-79c12afd1210	0252152a-35b3-4b4f-bb0f-85d8c112c398	NA	4591a4f4-bcc4-4c5c-bf23-acf11ebd167c	2023-04-16T11:46:49+05:45	2023-04-16T11:48:31+05:45	event	animal		Axis axis	2
acf58ca0-c859-4f62-a8a0-dd8800d72fe0	0252152a-35b3-4b4f-bb0f-85d8c112c398	NA	c6799bba-2dca-4e10-a81f-f59bce9e3660	2023-04-17T06:40:40+05:45	2023-04-17T06:40:43+05:45	event	animal		Rusa unicolor	1
7be609c5-de52-466a-af09-b1c3ff2812f9	0252152a-35b3-4b4f-bb0f-85d8c112c398	NA	c6799bba-2dca-4e10-a81f-f59bce9e3660	2023-04-17T06:40:40+05:45	2023-04-17T06:40:43+05:45	event	animal		Axis axis	1
da1e48b1-c69f-4af5-8972-e4f9fa0d9df2	0252152a-35b3-4b4f-bb0f-85d8c112c398	NA	e9dc32de-da38-4a7d-9a9a-36511b943b60	2023-04-17T06:57:22+05:45	2023-04-17T07:00:01+05:45	event	animal		Axis axis	2
e6ccb612-3eea-4a25-a443-c9aa2e53c7c8	0252152a-35b3-4b4f-bb0f-85d8c112c398	NA	892291d0-5701-45b0-8f24-54836d2b1adf	2023-04-17T07:07:09+05:45	2023-04-17T07:07:13+05:45	event	animal		Axis axis	1
38fc6ad7-26e6-45e6-ba84-d81817a3e7d6	0252152a-35b3-4b4f-bb0f-85d8c112c398	NA	e5f5c064-3161-4c32-82cd-bab19b03262a	2023-04-17T07:24:23+05:45	2023-04-17T07:24:58+05:45	event	animal		Axis axis	1
58af0175-781a-48cd-a4b1-da6a80f48f05	0252152a-35b3-4b4f-bb0f-85d8c112c398	NA	e11334f8-1a4a-4109-a575-4ac94bcb040b	2023-04-18T07:12:56+05:45	2023-04-18T07:14:49+05:45	event	animal		Axis axis	5
6fb53fe7-0874-4093-a419-bbcb6913a01c	0252152a-35b3-4b4f-bb0f-85d8c112c398	NA	e11334f8-1a4a-4109-a575-4ac94bcb040b	2023-04-18T07:12:56+05:45	2023-04-18T07:14:49+05:45	event	animal		Rusa unicolor	1
f3bb3ecb-63e6-43d1-aa2f-34caa2ab9517	0252152a-35b3-4b4f-bb0f-85d8c112c398	NA	bb87888d-b3e3-4679-98bb-0a78b49ec561	2023-04-18T07:25:47+05:45	2023-04-18T07:26:37+05:45	event	animal		Axis axis	2
17fa1379-d368-4a0a-813e-a8f1ce9e800c	0252152a-35b3-4b4f-bb0f-85d8c112c398	NA	2f553fd2-8796-46d0-b170-4bd3870b8a0b	2023-04-18T09:49:40+05:45	2023-04-18T09:49:52+05:45	event	animal		Axis axis	2
6202cb55-35aa-43ae-b28c-3d9add03f111	026c0255-3c50-44c9-8962-28873a17f751	NA	b617d136-aede-4598-9282-4acbf5d36dce	2020-08-07T06:50:02+05:45	2020-08-07T06:50:05+05:45	event	animal		Axis axis	2
a3cb4265-711e-48e5-b477-a59ccb4da953	026c0255-3c50-44c9-8962-28873a17f751	NA	c8aca0da-b7bf-4b70-bb4b-755753295d8b	2020-08-07T06:54:09+05:45	2020-08-07T06:54:11+05:45	event	animal		Axis axis	2
245415ac-c407-4a88-902a-5f426f6457c3	026c0255-3c50-44c9-8962-28873a17f751	NA	edb1e985-91b6-42d6-b651-6eeb3ca88988	2020-08-08T11:49:30+05:45	2020-08-08T11:49:32+05:45	event	animal		Axis axis	1
faa8bf7f-65aa-4dc5-809c-5b28b516242c	02996d9b-eaf9-4518-9b9f-64fbff8ce86a	NA	b33c31cc-8f78-46c3-9db9-5da29d985bdc	2020-03-25T07:16:13+05:45	2020-03-25T07:16:28+05:45	event	animal		Axis axis	1
2574a789-d0e0-404f-a9f7-87cd629ecd01	02996d9b-eaf9-4518-9b9f-64fbff8ce86a	NA	31c5d4f3-ac4c-41ee-8db0-ea17ce9e30fc	2020-03-25T07:25:12+05:45	2020-03-25T07:25:54+05:45	event	animal		Axis axis	2
497c0914-3522-4217-80a6-3b81b07b1a26	02996d9b-eaf9-4518-9b9f-64fbff8ce86a	NA	8f9c8c98-aa44-4147-bc0e-d33e7f3a4326	2020-03-25T07:37:24+05:45	2020-03-25T07:37:39+05:45	event	animal		Axis axis	1
7810b870-be55-411a-8f04-610d73e8e157	02996d9b-eaf9-4518-9b9f-64fbff8ce86a	NA	2db12547-bb3a-4b91-8d19-4dd4ede0b469	2020-03-31T16:19:15+05:45	2020-03-31T16:19:30+05:45	event	animal		Axis axis	1
496f6e50-9124-4589-bab0-0d0b6eaa8000	02996d9b-eaf9-4518-9b9f-64fbff8ce86a	NA	5901f02b-494b-4b2e-9d9e-025cb40d50e2	2020-04-05T06:58:28+05:45	2020-04-05T06:59:24+05:45	event	animal		Axis axis	2
fd119ad3-edd8-48df-bcd9-d2563c8213bc	02996d9b-eaf9-4518-9b9f-64fbff8ce86a	NA	ef93a084-9d5f-47b9-9ffd-0a0443b0995d	2020-04-05T07:04:10+05:45	2020-04-05T07:04:25+05:45	event	animal		Axis axis	1
7b47b275-5bd3-4d37-8832-fccaf947d778	02996d9b-eaf9-4518-9b9f-64fbff8ce86a	NA	a4e7c70f-8ca4-4360-912a-4ce57f940fdd	2020-04-05T07:17:34+05:45	2020-04-05T07:23:39+05:45	event	animal		Axis axis	7
aa8eb280-7036-42b5-99b4-a9f5a7a31322	02996d9b-eaf9-4518-9b9f-64fbff8ce86a	NA	bcfe804a-49e3-4547-984e-91e49b4511d4	2020-04-05T07:30:31+05:45	2020-04-05T07:35:08+05:45	event	animal		Axis axis	1
d0d79a45-edb0-436d-a57d-9ecca907af70	02996d9b-eaf9-4518-9b9f-64fbff8ce86a	NA	8e97e1c8-d492-4efc-a8f4-491f294a19cd	2020-04-05T15:46:09+05:45	2020-04-05T15:46:23+05:45	event	animal		Panthera tigris	1
68a7541e-bfdb-4b6c-a9d8-304969ad7144	02996d9b-eaf9-4518-9b9f-64fbff8ce86a	NA	b77ff2f8-420d-4a6e-8c0b-8448c72b31e8	2020-04-22T12:50:43+05:45	2020-04-22T12:54:34+05:45	event	animal		Axis axis	2
3275dd2d-1cb8-4fc4-945e-74448e0563b7	02996d9b-eaf9-4518-9b9f-64fbff8ce86a	NA	01dc7579-de5c-4b6d-9926-9aa44352faec	2020-04-23T07:44:07+05:45	2020-04-23T07:44:41+05:45	event	animal		Axis axis	1
cd494864-b76b-401e-b6dc-5f5d1e514e93	033fc7b4-cf7b-4a91-b01e-d4f0bc3a4f4e	NA	786ab883-bb95-4ee8-80eb-16800ba356bd	2022-01-07T09:10:16+05:45	2022-01-07T09:10:23+05:45	event	animal		Rusa unicolor	1	adult	male
d288b6d2-5900-4ce8-a77b-a242a81e7e40	033fc7b4-cf7b-4a91-b01e-d4f0bc3a4f4e	NA	ccc32f26-4a38-4f7a-80c1-aabf2fb7101e	2022-01-15T20:20:41+05:45	2022-01-15T20:20:44+05:45	event	animal		Axis porcinus	1
73435b37-706a-40db-b5c4-357895b7b2fe	033fc7b4-cf7b-4a91-b01e-d4f0bc3a4f4e	NA	25f35aec-6c25-4831-b92a-85909d2c7596	2022-01-17T21:04:59+05:45	2022-01-17T21:05:02+05:45	event	animal		Rusa unicolor	1
223086e5-fdbb-4e7e-bd20-867ecfe2f739	033fc7b4-cf7b-4a91-b01e-d4f0bc3a4f4e	NA	f66a8ab6-4d89-480c-aab6-b7e953f30f26	2022-01-24T12:15:32+05:45	2022-01-24T12:15:52+05:45	event	animal		Rusa unicolor	1	adult	male
5e156f81-4758-454d-91e8-9544af4ad460	033fc7b4-cf7b-4a91-b01e-d4f0bc3a4f4e	NA	889445ca-8705-4f0f-8475-1931ddebcce5	2022-01-31T05:21:50+05:45	2022-01-31T05:22:50+05:45	event	animal		Rusa unicolor	1	adult	male
9a41c4db-33a6-4927-b8d5-5fa4f3862b3c	033fc7b4-cf7b-4a91-b01e-d4f0bc3a4f4e	NA	c4200287-8005-4250-b693-f326b77bbb72	2022-02-27T23:00:30+05:45	2022-02-27T23:00:32+05:45	event	animal		Axis porcinus	1
88b1c540-8c90-4b64-93cf-6fa784462350	03835b4f-ef0b-410c-99d9-c7a6d4ca398a	NA	17d491af-7097-429e-b9c1-a539d14f559a	2019-12-25T07:16:01+05:45	2019-12-25T07:16:03+05:45	event	animal		Muntiacus muntjak	1
1047484e-2063-406e-ad32-bd45bdd9ce0b	03835b4f-ef0b-410c-99d9-c7a6d4ca398a	NA	67c218df-7e36-44ac-b12a-f5f2ed74f75b	2019-12-25T07:54:43+05:45	2019-12-25T07:54:55+05:45	event	animal		Muntiacus muntjak	2
5012271c-6653-47e2-a0fd-d5b1c5489ae0	03835b4f-ef0b-410c-99d9-c7a6d4ca398a	NA	e18d958d-776a-453d-8f23-34d575b7f8a2	2019-12-25T08:08:58+05:45	2019-12-25T08:09:03+05:45	event	animal		Axis axis	1
8d7c76c9-d518-4543-bcdd-c63cf3a56ea4	03835b4f-ef0b-410c-99d9-c7a6d4ca398a	NA	790fb384-e89f-44f0-beca-a1726d609e48	2019-12-25T10:18:14+05:45	2019-12-25T10:22:39+05:45	event	animal		Axis axis	2
a819d8b6-1be3-488b-b557-2a2103ae27b1	03835b4f-ef0b-410c-99d9-c7a6d4ca398a	NA	cadbae57-4f41-46d2-a1f5-4fe674e2e0de	2019-12-25T17:13:47+05:45	2019-12-25T17:14:47+05:45	event	animal		Muntiacus muntjak	1
a1434092-154a-49ef-af5f-8fc6beae3fec	03835b4f-ef0b-410c-99d9-c7a6d4ca398a	NA	2f52d9b0-6c86-40fd-973a-69b9e29af1a6	2019-12-27T08:26:57+05:45	2019-12-27T08:27:14+05:45	event	animal		Axis axis	1
f0171528-51e9-418e-9915-0ac3e79f74a6	03835b4f-ef0b-410c-99d9-c7a6d4ca398a	NA	d1318bbf-48a4-492c-a193-7621b48f60e9	2019-12-27T10:28:20+05:45	2019-12-27T10:30:27+05:45	event	animal		Axis axis	3
00d49a55-42ac-41a6-994a-f6527d939bd8	03835b4f-ef0b-410c-99d9-c7a6d4ca398a	NA	015f4f9a-8192-4b13-af16-a5cd5801568f	2019-12-27T10:42:17+05:45	2019-12-27T10:42:19+05:45	event	animal		Axis axis	1
656a750b-45af-4579-8186-1e8b6521de24	03835b4f-ef0b-410c-99d9-c7a6d4ca398a	NA	eb4d1a3d-9d8f-48b7-a948-22cae531cf7e	2019-12-27T10:57:28+05:45	2019-12-27T10:58:15+05:45	event	animal		Axis axis	2
3c9ac739-090b-4086-a1eb-68375d00b684	03835b4f-ef0b-410c-99d9-c7a6d4ca398a	NA	d2b0a660-5100-429c-a2c5-e5ca08363a75	2019-12-27T11:22:34+05:45	2019-12-27T11:22:36+05:45	event	animal		Axis axis	1
553e4307-eafe-4f41-b0ff-029ee128186c	03835b4f-ef0b-410c-99d9-c7a6d4ca398a	NA	549bc658-77e9-491b-a33f-e21daab0bd60	2019-12-27T11:29:05+05:45	2019-12-27T11:29:11+05:45	event	animal		Axis axis	2
ed6d5da0-2ecb-4df9-be86-677b6caaf17d	03835b4f-ef0b-410c-99d9-c7a6d4ca398a	NA	ae8f9675-a54d-4909-b84a-74c84535e05e	2019-12-27T11:34:36+05:45	2019-12-27T11:34:38+05:45	event	animal		Axis axis	1
2b287d08-de32-414c-9d14-63c20e003e46	03835b4f-ef0b-410c-99d9-c7a6d4ca398a	NA	dbbdca68-a893-4c8b-bd5f-ab46e1017adc	2019-12-27T12:30:05+05:45	2019-12-27T12:30:10+05:45	event	animal		Axis axis	1
221d36d0-c963-4ba1-a0b1-6232847e527d	03835b4f-ef0b-410c-99d9-c7a6d4ca398a	NA	81b5ba75-6874-4f7d-8e1d-839016151575	2019-12-27T13:02:50+05:45	2019-12-27T13:02:55+05:45	event	animal		Axis axis	1
f3de5502-2775-4108-93b3-e545755c9b2b	03835b4f-ef0b-410c-99d9-c7a6d4ca398a	NA	8d8d682a-e3e6-4fc5-aa69-c335a1a6665c	2019-12-27T13:20:53+05:45	2019-12-27T13:21:44+05:45	event	animal		Axis axis	2
058d48dd-d36e-46eb-a4f3-e8742c6abac9	03835b4f-ef0b-410c-99d9-c7a6d4ca398a	NA	3b4b3d72-752d-4de9-ab3b-e14ad6c6844d	2019-12-27T13:30:22+05:45	2019-12-27T13:30:28+05:45	event	animal		Axis axis	1
ca5cff45-85b3-4ab2-bd13-176f19545bce	03835b4f-ef0b-410c-99d9-c7a6d4ca398a	NA	a01c66b3-a84e-40f6-b812-387402ac442e	2019-12-27T14:08:59+05:45	2019-12-27T14:09:05+05:45	event	animal		Axis axis	1
9b01e3a7-a9ba-466d-a4c6-02c17a9e9d29	03835b4f-ef0b-410c-99d9-c7a6d4ca398a	NA	c4ede8d6-4f26-4947-9ed8-bad5859a0401	2019-12-27T14:14:20+05:45	2019-12-27T14:14:30+05:45	event	animal		Axis axis	1
4daa5669-4d17-4a9c-a567-4ee18857b0c7	03835b4f-ef0b-410c-99d9-c7a6d4ca398a	NA	eec7d01a-3ded-4e11-9d87-4edb20331701	2019-12-27T14:17:24+05:45	2019-12-27T14:19:25+05:45	event	animal		Axis axis	2
4f37e68c-513d-461d-bd03-47448e276687	03835b4f-ef0b-410c-99d9-c7a6d4ca398a	NA	35c08f0b-1bfb-4aef-8acb-fe9903eea637	2019-12-27T14:28:28+05:45	2019-12-27T14:29:24+05:45	event	animal		Axis axis	1
c6a1dbc9-808a-456b-b276-99cb91ed716b	03835b4f-ef0b-410c-99d9-c7a6d4ca398a	NA	3b8bade5-2cfe-4ba4-beca-1221ab71c1fd	2019-12-27T15:55:23+05:45	2019-12-27T15:55:29+05:45	event	animal		Axis axis	1
e6c95f79-9cde-4218-8050-dd03e33f073e	03835b4f-ef0b-410c-99d9-c7a6d4ca398a	NA	32a94ad8-7f2b-4ae4-b000-a4ee8b35fe29	2019-12-27T17:26:07+05:45	2019-12-27T17:26:12+05:45	event	animal		Muntiacus muntjak	1
4212007d-4325-420e-92ac-64644ec4991b	03835b4f-ef0b-410c-99d9-c7a6d4ca398a	NA	b37583f2-73c6-4f2b-80b5-c9984f8f1834	2019-12-27T19:57:46+05:45	2019-12-27T19:58:10+05:45	event	animal		Axis axis	1
53337acc-6cb4-48d0-b664-addfc1798551	03835b4f-ef0b-410c-99d9-c7a6d4ca398a	NA	b37583f2-73c6-4f2b-80b5-c9984f8f1834	2019-12-27T19:57:46+05:45	2019-12-27T19:58:10+05:45	event	animal		Axis axis	2
b92c9370-40af-4b8a-b938-fe7823ff3701	03835b4f-ef0b-410c-99d9-c7a6d4ca398a	NA	f8ba53ae-993c-4de3-bb6d-3badfdab5e58	2019-12-27T23:08:20+05:45	2019-12-27T23:09:24+05:45	event	animal		Axis axis	2
29ec381a-b30f-4ae8-a01e-8b96284edd23	03835b4f-ef0b-410c-99d9-c7a6d4ca398a	NA	45b5c08d-7b91-4c6c-8c24-a71f30e43271	2019-12-28T15:27:39+05:45	2019-12-28T15:27:45+05:45	event	animal		Axis axis	1
da5ebf3d-53eb-496c-9155-7ff5e83685aa	03835b4f-ef0b-410c-99d9-c7a6d4ca398a	NA	20accc42-8a25-49d5-8c7f-136d9c678a6a	2019-12-28T16:21:15+05:45	2019-12-28T16:22:55+05:45	event	animal		Muntiacus muntjak	2
fe8081db-1953-4377-a5ba-2da9183ab339	03835b4f-ef0b-410c-99d9-c7a6d4ca398a	NA	9443ff99-ba47-4ff8-b342-6a341075278b	2019-12-28T17:17:49+05:45	2019-12-28T17:17:51+05:45	event	animal		Axis axis	1
120cf4b8-373b-4040-a0f4-1c5238484159	03835b4f-ef0b-410c-99d9-c7a6d4ca398a	NA	bb2fadcc-98ec-4a0e-be38-629d78dca430	2019-12-29T09:59:40+05:45	2019-12-29T09:59:46+05:45	event	animal		Axis axis	1
fff5805b-2878-4146-9458-37e3cda9a603	03835b4f-ef0b-410c-99d9-c7a6d4ca398a	NA	0e201c8e-99c5-4c8a-91ac-285d4de038e4	2019-12-29T10:53:16+05:45	2019-12-29T10:53:23+05:45	event	animal		Axis axis	1
2189c01f-8ad4-4b06-ab58-14792c1d6d7d	03835b4f-ef0b-410c-99d9-c7a6d4ca398a	NA	325fdbfa-22b7-45c6-8dd5-1422cc11ab4a	2019-12-30T08:22:24+05:45	2019-12-30T08:22:26+05:45	event	animal		Muntiacus muntjak	1
5c01fd3b-7a18-479b-95e9-b0c9ebdd3770	039bd1b2-a620-4fcd-8839-1cb3d70c14a5	NA	f87f322d-b996-4fbd-9480-44ca27381022	2019-01-01T08:54:49+05:45	2019-01-01T08:55:03+05:45	event	animal		Muntiacus muntjak	1	adult	male
d3cdd261-ee07-47ae-9df3-7ca591cf0dfb	039bd1b2-a620-4fcd-8839-1cb3d70c14a5	NA	d97c87f8-2244-4fe9-9620-0690ee407518	2019-01-01T19:12:24+05:45	2019-01-01T19:13:33+05:45	event	animal		Axis axis	1	subadult	female
1ea30a5e-b1c3-4bc8-903c-fd4e7cc9de0f	039bd1b2-a620-4fcd-8839-1cb3d70c14a5	NA	d97c87f8-2244-4fe9-9620-0690ee407518	2019-01-01T19:12:24+05:45	2019-01-01T19:13:33+05:45	event	animal		Axis axis	1	adult	female
69063b35-d77e-4c70-9cd3-96bb97e94903	039bd1b2-a620-4fcd-8839-1cb3d70c14a5	NA	160b618f-6015-478c-a5d2-6b10447070c0	2019-01-05T00:54:13+05:45	2019-01-05T00:54:27+05:45	event	animal		Axis axis	1	adult	female
ca8cd392-c191-40ba-bd71-8195d5f10d54	039bd1b2-a620-4fcd-8839-1cb3d70c14a5	NA	7c191199-139d-45c8-8440-1b08deecd454	2019-01-06T16:37:27+05:45	2019-01-06T16:37:41+05:45	event	animal		Axis axis	1	adult	female
bf32c1c3-55cc-4614-933d-b9c763cd6a18	039bd1b2-a620-4fcd-8839-1cb3d70c14a5	NA	2ce479cb-028c-4f94-8456-c74ba52a5bd7	2019-01-10T17:52:34+05:45	2019-01-10T17:52:48+05:45	event	animal		Muntiacus muntjak	1	adult	female
1cad87e6-7f65-4c60-bda2-69fdf1112402	039bd1b2-a620-4fcd-8839-1cb3d70c14a5	NA	18d397c9-7bc6-49d1-8554-79e83b44f6ba	2019-01-11T13:48:48+05:45	2019-01-11T13:49:03+05:45	event	animal		Muntiacus muntjak	1	adult	female
84edaa53-65b3-4cf4-bf11-37c9f025d95c	039bd1b2-a620-4fcd-8839-1cb3d70c14a5	NA	633691e8-e0fc-4d53-b3ca-5385e6914ab4	2019-01-12T15:21:47+05:45	2019-01-12T15:22:36+05:45	event	animal		Muntiacus muntjak	1	adult
98c6991e-b662-4ced-b810-cbb93f83c5f5	03b8e49c-7afe-4fca-bba1-8fc0077132cc	NA	77942c82-d56c-421f-a26e-4a7adc6bcf24	2023-02-11T06:31:29+05:45	2023-02-11T06:31:33+05:45	event	animal		Axis axis	1
8a695bcf-054b-4a83-81e7-e9a92a6c7b8b	03b8e49c-7afe-4fca-bba1-8fc0077132cc	NA	33a7f746-1c1a-41fd-a4a6-78c799e5f06d	2023-02-14T07:39:06+05:45	2023-02-14T07:39:10+05:45	event	animal		Panthera tigris	1
643a4bdb-3d84-4238-901f-71b26d70a746	03b8e49c-7afe-4fca-bba1-8fc0077132cc	NA	7e16e08f-d688-43ca-b8c3-94ef07dba121	2023-02-16T07:25:33+05:45	2023-02-16T07:27:09+05:45	event	animal		Axis axis	3
5d6fa2f9-4a5f-4d72-9ea5-360dc311b270	03b8e49c-7afe-4fca-bba1-8fc0077132cc	NA	0bf929e9-4d7f-4808-b7ca-0e222aedd16c	2023-03-04T13:22:46+05:45	2023-03-04T13:22:50+05:45	event	animal		Axis axis	1
2bc6044b-e08e-45a4-a156-46e0ef915695	03b8e49c-7afe-4fca-bba1-8fc0077132cc	NA	0940765f-087f-4f0b-9a82-16a9e5c01809	2023-03-12T14:17:56+05:45	2023-03-12T14:19:02+05:45	event	animal		Rusa unicolor	2
f6a1343a-471d-47d0-8832-b75d05d04bbf	03b8e49c-7afe-4fca-bba1-8fc0077132cc	NA	8eba5a67-62f5-421b-b242-ef24e6c4a25a	2023-03-24T07:34:15+05:45	2023-03-24T07:35:20+05:45	event	animal		Axis axis	4
960020a4-e5c8-4599-a9ec-f643041245f3	03b8e49c-7afe-4fca-bba1-8fc0077132cc	NA	6e7e8f1b-5fa0-42f2-9317-c57a84402998	2023-03-24T07:37:41+05:45	2023-03-24T07:38:48+05:45	event	animal		Axis axis	8
35617552-9867-4d95-9291-384e9a0c0cc2	03b8e49c-7afe-4fca-bba1-8fc0077132cc	NA	057ac782-8a23-4d39-94be-2349a4b850a1	2023-03-24T08:51:31+05:45	2023-03-24T08:51:35+05:45	event	animal		Axis axis	1
7003d67e-b7a1-4eb8-bd61-1e9c28a066f6	03b8e49c-7afe-4fca-bba1-8fc0077132cc	NA	6670283a-3d50-4f3d-ad4d-25ff89f8a1db	2023-03-24T08:53:48+05:45	2023-03-24T08:58:09+05:45	event	animal		Axis axis	3
d2c7fbe8-d115-41f3-b414-cfe12c500a23	03b8e49c-7afe-4fca-bba1-8fc0077132cc	NA	40b93b4b-11e2-4bd7-9995-8a6d71bb95e5	2023-03-24T09:11:44+05:45	2023-03-24T09:11:49+05:45	event	animal		Axis axis	1
a7a66660-50da-45a5-a0c4-eba42be8fbd1	03b8e49c-7afe-4fca-bba1-8fc0077132cc	NA	b2944193-b880-4418-827f-8ed4c719e5b1	2023-03-24T09:17:01+05:45	2023-03-24T09:17:05+05:45	event	animal		Axis axis	1
b3b4f8cf-50b2-4240-8d29-ce0f55fd4bcb	03bd15e5-edc7-42d3-9c2b-ecdb05e4ab3b	NA	57bd07a2-d6c5-47fa-b75c-cc69970afcb6	2019-10-12T11:18:21+05:45	2019-10-12T11:19:45+05:45	event	animal		Axis axis	3
5781164f-92f3-44ae-ad07-97fcfbd30db2	03bd15e5-edc7-42d3-9c2b-ecdb05e4ab3b	NA	6c4dd255-5510-4cf8-bbf0-ee82edff318d	2019-10-13T22:38:21+05:45	2019-10-13T22:38:23+05:45	event	animal		Axis axis	1
d7d1d502-c559-4812-8cfc-d9be3465d4bb	03bd15e5-edc7-42d3-9c2b-ecdb05e4ab3b	NA	c10d4375-b6d1-4880-890a-4829aa24bd01	2019-10-13T22:42:30+05:45	2019-10-13T22:42:32+05:45	event	animal		Axis axis	1
2f59ba84-9c57-4df3-b62e-56495e844c9b	03bd15e5-edc7-42d3-9c2b-ecdb05e4ab3b	NA	78093ff3-9478-4335-a8e0-c9fff0017122	2019-10-14T15:08:10+05:45	2019-10-14T15:13:19+05:45	event	animal		Axis axis	2
9db94b9c-1c38-4d45-a9db-7ae6ab5e7437	03bd15e5-edc7-42d3-9c2b-ecdb05e4ab3b	NA	39205a07-5d1d-44bd-a408-4daed66805a2	2019-10-14T15:57:51+05:45	2019-10-14T15:57:53+05:45	event	animal		Axis axis	1
7534d5f8-a8b3-48fb-a02a-d15dc8f656d4	03bd15e5-edc7-42d3-9c2b-ecdb05e4ab3b	NA	b7e14add-7998-4587-92bb-7a5543993759	2019-10-14T16:29:18+05:45	2019-10-14T16:29:20+05:45	event	animal		Axis axis	1
246e6ffd-e249-498d-aab1-4e8ddfe8df8a	03bd15e5-edc7-42d3-9c2b-ecdb05e4ab3b	NA	93cfc979-2715-4f83-9ce5-a7f98b2aea43	2019-10-16T17:12:02+05:45	2019-10-16T17:13:41+05:45	event	animal		Axis axis	1
d7ab4007-b0bf-42af-85dd-6913e339bcc3	03bd15e5-edc7-42d3-9c2b-ecdb05e4ab3b	NA	ca55eb32-4af6-4529-9f04-dee07158fcda	2019-10-18T07:49:09+05:45	2019-10-18T07:49:34+05:45	event	animal		Axis axis	3
b6b2be65-9444-4c4f-877c-fdabc4192eb4	03bd15e5-edc7-42d3-9c2b-ecdb05e4ab3b	NA	1492051d-25d8-4e60-8bc3-653db036f6d0	2019-10-22T06:02:14+05:45	2019-10-22T06:02:20+05:45	event	animal		Axis axis	1
d1ba1c6f-df74-4e90-87de-535e0792561b	03bd15e5-edc7-42d3-9c2b-ecdb05e4ab3b	NA	a519362b-6a1f-47db-bf43-55845b834200	2019-10-23T08:07:20+05:45	2019-10-23T08:08:42+05:45	event	animal		Axis axis	2
409593e7-c283-40bc-949e-8af0b6d14339	03bd15e5-edc7-42d3-9c2b-ecdb05e4ab3b	NA	589fd3c1-54fd-48ca-8f7b-f77742d28b4c	2019-10-29T17:16:05+05:45	2019-10-29T17:16:07+05:45	event	animal		Axis axis	1
696b50c7-ca11-4de6-9662-a67435c17826	03bd15e5-edc7-42d3-9c2b-ecdb05e4ab3b	NA	55558111-4301-4ce2-948a-c0e6cfb822ee	2019-10-31T06:56:56+05:45	2019-10-31T06:56:58+05:45	event	animal		Axis axis	2
437ad69e-b6ec-49f5-beb5-4a09045a4452	03bd15e5-edc7-42d3-9c2b-ecdb05e4ab3b	NA	49bf7ff6-a5a7-4a2e-8c14-28de248f9175	2019-10-31T07:09:41+05:45	2019-10-31T07:11:18+05:45	event	animal		Axis axis	6
c92a0bb8-1249-4ba1-8916-05c0b8ab5938	03bd15e5-edc7-42d3-9c2b-ecdb05e4ab3b	NA	82989b18-8523-496d-b4f0-8265b890a24c	2019-10-31T19:01:53+05:45	2019-10-31T19:01:55+05:45	event	animal		Axis axis	1
370ff6d9-01dc-417e-b73e-1e9e6e4064ab	03bd15e5-edc7-42d3-9c2b-ecdb05e4ab3b	NA	c470e02d-c7a8-445c-a37a-fd8558347494	2019-11-01T16:54:25+05:45	2019-11-01T16:54:32+05:45	event	animal		Axis axis	1
684ce35e-a8e9-45f0-8910-f98dc1a31ec0	03bd15e5-edc7-42d3-9c2b-ecdb05e4ab3b	NA	e3d607ab-4c80-4968-a401-08819201b7ec	2019-11-03T13:43:01+05:45	2019-11-03T13:43:32+05:45	event	animal		Axis axis	1
84d061ab-b70a-412e-9651-18d77d4d3b0e	03bd15e5-edc7-42d3-9c2b-ecdb05e4ab3b	NA	e1a9efe1-d1e8-4f58-a787-d55923875809	2019-11-04T17:44:44+05:45	2019-11-04T17:45:22+05:45	event	animal		Axis axis	2
e0877926-1ccc-424e-8204-263ce42568c0	03bd15e5-edc7-42d3-9c2b-ecdb05e4ab3b	NA	5f0006e8-e4e7-4c13-8b72-11976c3083e0	2019-11-04T18:11:19+05:45	2019-11-04T18:12:21+05:45	event	animal		Axis axis	2
b0f0a95a-eb72-448f-ad0b-75ca01c9db9e	03bd15e5-edc7-42d3-9c2b-ecdb05e4ab3b	NA	d06e68db-c4b1-4a51-bb7f-e05f5ced8b92	2019-11-06T12:26:48+05:45	2019-11-06T12:26:50+05:45	event	animal		Axis axis	1
7295d81f-7c72-4aea-8377-6b0c0ad7ac55	03bd15e5-edc7-42d3-9c2b-ecdb05e4ab3b	NA	36ecdfa5-1a6d-45c1-8471-424792e5746b	2019-11-07T09:08:23+05:45	2019-11-07T09:08:30+05:45	event	animal		Axis axis	1
55576101-ea7c-4a54-ab54-e935e1fd0f14	03bd15e5-edc7-42d3-9c2b-ecdb05e4ab3b	NA	c1f8476b-1f5d-458c-ae16-4136cf8f2bb2	2019-11-08T07:04:19+05:45	2019-11-08T07:04:21+05:45	event	animal		Axis axis	1
bc88c904-6db4-4e83-b1b1-b8738b3b4f53	03bd15e5-edc7-42d3-9c2b-ecdb05e4ab3b	NA	09e98888-beb9-4858-9b5b-8518cbb640c7	2019-11-08T08:22:04+05:45	2019-11-08T08:22:16+05:45	event	animal		Axis axis	3
dfb7cf56-6e3a-48de-b222-94ac7af8fbfc	03bd15e5-edc7-42d3-9c2b-ecdb05e4ab3b	NA	6980b3de-ec14-4bef-8fd9-80635be1cc12	2019-11-08T08:53:29+05:45	2019-11-08T08:53:50+05:45	event	animal		Axis axis	2
06c60d83-efd1-4ca1-94a1-546d95d9712e	03bd15e5-edc7-42d3-9c2b-ecdb05e4ab3b	NA	934b4052-eb6f-489b-bf8a-da7a59ae3677	2019-11-08T08:58:26+05:45	2019-11-08T08:58:28+05:45	event	animal		Axis axis	2
dd0db203-a176-40bf-9ff5-114ab59771b5	03bd15e5-edc7-42d3-9c2b-ecdb05e4ab3b	NA	67c516e3-069d-4d52-bca2-09e2b5114bc4	2019-11-10T11:11:09+05:45	2019-11-10T11:11:11+05:45	event	animal		Axis axis	1
47fe9452-3b4c-4fa8-98e6-9ce1820cf674	03bd15e5-edc7-42d3-9c2b-ecdb05e4ab3b	NA	7e4749b8-6782-438a-835e-093205f30dad	2019-11-10T11:33:30+05:45	2019-11-10T11:33:45+05:45	event	animal		Axis axis	1
13993400-0d4b-4465-a48d-f84e8a3e7a17	03bd15e5-edc7-42d3-9c2b-ecdb05e4ab3b	NA	2914f7a4-3d4a-4722-9ad4-6cd1cf023ce4	2019-11-11T14:08:52+05:45	2019-11-11T14:09:44+05:45	event	animal		Axis axis	1
0ba7d28e-23a2-4c2c-a3ea-68eb806a421b	03bd15e5-edc7-42d3-9c2b-ecdb05e4ab3b	NA	10e51940-df19-4316-bf73-610024a35664	2019-11-15T11:43:15+05:45	2019-11-15T11:46:59+05:45	event	animal		Axis axis	6
944b5a8f-a323-4157-9b1a-1c21b5ad9687	03bd15e5-edc7-42d3-9c2b-ecdb05e4ab3b	NA	37ef69ea-0b5c-43f5-8b5a-488fc7be0679	2019-11-19T07:22:23+05:45	2019-11-19T07:22:25+05:45	event	animal		Axis axis	1
812ccb8c-3d02-4520-955b-6168d3d9dfde	03bd15e5-edc7-42d3-9c2b-ecdb05e4ab3b	NA	af9125c0-72b2-4f90-99f2-6feeb0715ae5	2019-11-19T08:25:25+05:45	2019-11-19T08:26:09+05:45	event	animal		Axis axis	1
674fa6d8-76dd-4100-b662-c430ccadfb65	04312d87-74e6-45a8-9db0-1f16a304adf4	NA	1130590c-1ae8-4f55-af40-63b0b3a0bebc	2022-07-14T18:54:12+05:45	2022-07-14T18:54:34+05:45	event	animal		Axis axis	2
65914a6b-f082-4d53-b1cc-a1682252f4a8	04312d87-74e6-45a8-9db0-1f16a304adf4	NA	a8d0a470-28a8-4271-9f6c-7a3e7e16f307	2022-07-14T18:58:49+05:45	2022-07-14T18:58:54+05:45	event	animal		Axis axis	1
440a6907-6d45-4ce2-a9dd-7edecc66527d	04312d87-74e6-45a8-9db0-1f16a304adf4	NA	c3440001-0b75-4857-aa3e-783ba72823e5	2022-07-16T07:16:51+05:45	2022-07-16T07:16:56+05:45	event	animal		Axis axis	1
4aa11b86-613e-4527-bcae-ba96bd9b37bb	04312d87-74e6-45a8-9db0-1f16a304adf4	NA	3be7ffb8-c6b1-45a8-952c-42f2af44991a	2022-07-18T17:30:35+05:45	2022-07-18T17:30:40+05:45	event	animal		Axis axis	1
0b4c0040-f75e-4285-ac90-cd1fdae000c0	04312d87-74e6-45a8-9db0-1f16a304adf4	NA	559ec037-b2ce-419e-9ff9-47dadb58aa29	2022-07-18T17:34:39+05:45	2022-07-18T17:37:04+05:45	event	animal		Axis axis	2
dd1ce7bb-3a0d-49c4-987e-9745ccc1379a	04312d87-74e6-45a8-9db0-1f16a304adf4	NA	d4990f48-6f39-4983-89ed-7ffcb2edc552	2022-07-19T16:39:51+05:45	2022-07-19T16:39:56+05:45	event	animal		Panthera tigris	1
01375960-e66a-4f49-8d6f-49b56acbcafc	04312d87-74e6-45a8-9db0-1f16a304adf4	NA	c5ede15c-c2db-4c22-b429-19e87a022b38	2022-07-19T16:45:15+05:45	2022-07-19T16:46:50+05:45	event	animal		Axis axis	3
8eb928bc-8784-461b-9fef-adf62d22685a	04312d87-74e6-45a8-9db0-1f16a304adf4	NA	460d083d-9578-4432-b5d4-b14f82795e0e	2022-07-19T17:56:33+05:45	2022-07-19T17:57:28+05:45	event	animal		Axis axis	1
42f2df02-414f-4332-ba5b-b7bdecf48eba	04312d87-74e6-45a8-9db0-1f16a304adf4	NA	8845fd77-ff91-4eb0-8cbd-64f05765845e	2022-07-22T11:45:14+05:45	2022-07-22T11:45:19+05:45	event	animal		Axis axis	1
66ed851b-46db-4a9e-ac91-caab1a735374	04312d87-74e6-45a8-9db0-1f16a304adf4	NA	0cb51d9d-e44a-47d1-bf51-9d291949a5e7	2022-07-22T14:10:03+05:45	2022-07-22T14:10:13+05:45	event	animal		Axis axis	1
6bc51bf2-473b-4e5d-81ca-a7c6e82d9ace	04312d87-74e6-45a8-9db0-1f16a304adf4	NA	9b5feaf2-a85c-47fb-aac0-9994c9479d0d	2022-07-23T05:49:29+05:45	2022-07-23T05:49:47+05:45	event	animal		Axis axis	2
cdd44837-a983-4f01-a044-0f4bc2e2c349	04312d87-74e6-45a8-9db0-1f16a304adf4	NA	5027a266-7d3c-4025-94fd-fd9ad5dae3b6	2022-07-23T06:06:05+05:45	2022-07-23T06:06:09+05:45	event	animal		Axis axis	1
58ff495c-2cb9-4c30-b948-71b89c373f64	04312d87-74e6-45a8-9db0-1f16a304adf4	NA	6bad286d-c249-4c22-895c-e1f698c82b08	2022-07-23T07:24:16+05:45	2022-07-23T07:24:36+05:45	event	animal		Axis axis	2
d2c1a617-0d4f-4a12-97a5-40afc751303c	04312d87-74e6-45a8-9db0-1f16a304adf4	NA	909a1591-124c-4e25-8ec7-dda42040fdd4	2022-07-23T08:32:00+05:45	2022-07-23T08:32:05+05:45	event	animal		Axis axis	2
7085bb7d-92aa-4b66-bda9-6c3160212afd	04312d87-74e6-45a8-9db0-1f16a304adf4	NA	e8dee664-b9a5-4ad8-8c87-451363e47c62	2022-07-23T08:43:45+05:45	2022-07-23T08:44:01+05:45	event	animal		Axis axis	3
367c264f-5d1e-4bea-b992-e94c1bf70fff	04312d87-74e6-45a8-9db0-1f16a304adf4	NA	0d617a8a-51cf-4473-91d8-e709ea1cb78c	2022-07-24T18:13:39+05:45	2022-07-24T18:15:00+05:45	event	animal		Axis axis	1
c74416d3-1cd0-4873-b46d-291b26e4ce50	04312d87-74e6-45a8-9db0-1f16a304adf4	NA	f912ce27-b7de-4cf9-b977-f2442b2c3c5f	2022-07-24T18:28:21+05:45	2022-07-24T18:28:26+05:45	event	animal		Axis axis	1
19d7655c-1b77-49a0-9d5c-b9ae565e7a22	04312d87-74e6-45a8-9db0-1f16a304adf4	NA	e21d4156-f128-4dd5-9be4-040f18f07f71	2022-07-24T18:33:52+05:45	2022-07-24T18:34:54+05:45	event	animal		Axis axis	1
59f29e35-1bb3-4ed8-b12a-23f9f265a5a8	04312d87-74e6-45a8-9db0-1f16a304adf4	NA	5551d222-62ba-4da9-bab5-ce9019bbc8cb	2022-07-24T18:37:05+05:45	2022-07-24T18:37:49+05:45	event	animal		Axis axis	1
375241fb-a6c9-421b-a2df-44baeed7cd8d	04312d87-74e6-45a8-9db0-1f16a304adf4	NA	366316ae-4e75-4f49-b9ae-cc1330a49d02	2022-07-24T18:43:24+05:45	2022-07-24T18:43:29+05:45	event	animal		Axis axis	1
729cbc86-d14d-4210-be1c-2f2d20102a8c	04312d87-74e6-45a8-9db0-1f16a304adf4	NA	df2a0bc3-3f18-4e41-9ea4-70e5864ef522	2022-07-25T16:34:43+05:45	2022-07-25T16:34:48+05:45	event	animal		Axis axis	1
b64a99dd-f38e-46d5-9fb4-4a5bc72f4af6	04312d87-74e6-45a8-9db0-1f16a304adf4	NA	48aea372-4876-41df-b733-d70a1a446a7d	2022-07-25T16:42:43+05:45	2022-07-25T16:42:48+05:45	event	animal		Axis axis	2
3d4be812-840b-4f65-a0e2-6cfae6a4ed48	04312d87-74e6-45a8-9db0-1f16a304adf4	NA	e60be554-b556-4574-9799-71bdd6af502f	2022-07-27T06:16:22+05:45	2022-07-27T06:16:31+05:45	event	animal		Axis axis	1
a22436f9-7f9f-4d45-b1cf-97be3d33ea87	04312d87-74e6-45a8-9db0-1f16a304adf4	NA	69b48047-5656-4aab-ae6b-442cab36cfee	2022-07-29T08:50:21+05:45	2022-07-29T08:52:32+05:45	event	animal		Axis axis	1
fdf2dd16-4e59-4a25-ab85-ec8621509d91	04312d87-74e6-45a8-9db0-1f16a304adf4	NA	84703658-2b1d-43ed-ac41-75f88cc0519a	2022-07-29T14:02:13+05:45	2022-07-29T14:03:55+05:45	event	animal		Axis axis	2
1cedd996-724d-4d63-af22-1ea72ece6872	04312d87-74e6-45a8-9db0-1f16a304adf4	NA	bdfa7ef6-b467-4e8c-a135-537caa91ceb0	2022-07-30T08:43:23+05:45	2022-07-30T08:43:28+05:45	event	animal		Axis axis	2
1ecd52d4-07f3-4fe7-8dc3-d3a53b294975	04312d87-74e6-45a8-9db0-1f16a304adf4	NA	283da0fb-b776-4eec-9433-66968399a3ae	2022-07-31T13:03:00+05:45	2022-07-31T13:05:24+05:45	event	animal		Axis axis	2
98916588-aa83-4e2c-8c8f-9875c36a71e5	04312d87-74e6-45a8-9db0-1f16a304adf4	NA	19806618-6fa1-4e6a-b9eb-320b3576fb6b	2022-07-31T14:19:32+05:45	2022-07-31T14:19:37+05:45	event	animal		Axis axis	1
cc374fd1-52bc-4b65-ad70-af3944b4b6b0	04312d87-74e6-45a8-9db0-1f16a304adf4	NA	a0cf59c7-a8ad-47fe-ab62-581d5cc63a2d	2022-07-31T14:21:49+05:45	2022-07-31T14:21:53+05:45	event	animal		Axis axis	3
be7fe043-0496-48b4-ad3b-15d4fc38197b	04312d87-74e6-45a8-9db0-1f16a304adf4	NA	8bf53341-7474-4219-8530-5a66575d6d52	2022-08-01T12:44:51+05:45	2022-08-01T12:45:49+05:45	event	animal		Axis axis	1
efd8148d-b0fb-4ece-96ea-33b185097874	04312d87-74e6-45a8-9db0-1f16a304adf4	NA	6ee8ee48-80a4-419d-be64-6f07f526f64e	2022-08-01T19:02:55+05:45	2022-08-01T19:02:59+05:45	event	animal		Axis axis	1
2b6aff43-beeb-49ac-9cb4-62f85b913cb0	04312d87-74e6-45a8-9db0-1f16a304adf4	NA	66aeebf2-3722-4312-b897-304b5936a081	2022-08-02T16:20:50+05:45	2022-08-02T16:21:00+05:45	event	animal		Axis axis	2
1071d3ea-3aac-45b2-8ed0-ef06d9d4fc87	04312d87-74e6-45a8-9db0-1f16a304adf4	NA	0c404eca-500e-4948-a8bd-7b94c197bb26	2022-08-03T07:05:27+05:45	2022-08-03T07:05:32+05:45	event	animal		Axis axis	1
41e0b37e-b36d-4815-8f7e-949462ec569c	04312d87-74e6-45a8-9db0-1f16a304adf4	NA	5d80be17-fefd-47e3-b961-3c2c84bba9de	2022-08-03T07:10:11+05:45	2022-08-03T07:11:19+05:45	event	animal		Axis axis	1
be96417d-ab8d-4e15-963f-8f426ca66385	04312d87-74e6-45a8-9db0-1f16a304adf4	NA	7e070390-267f-4ac4-8870-3c7a7d6f275b	2022-08-03T07:16:22+05:45	2022-08-03T07:16:34+05:45	event	animal		Axis axis	2
fe861308-c5b2-4a63-91df-bf66fc549168	04312d87-74e6-45a8-9db0-1f16a304adf4	NA	f5c6ca6b-417a-40a9-bb16-ead05539c948	2022-08-04T16:41:53+05:45	2022-08-04T16:41:57+05:45	event	animal		Axis axis	1
7697e4b4-6b71-4a96-864e-89b5c17bf15f	04312d87-74e6-45a8-9db0-1f16a304adf4	NA	08df3e5a-9692-4107-ad3f-1a596e87a400	2022-08-05T05:36:30+05:45	2022-08-05T05:36:34+05:45	event	animal		Axis axis	1
21493a0a-0bfa-4497-81cf-78c04d2928eb	04312d87-74e6-45a8-9db0-1f16a304adf4	NA	93bca288-0ccd-4bc0-b5ec-f584bec3cc1d	2022-08-05T07:07:58+05:45	2022-08-05T07:08:11+05:45	event	animal		Axis axis	2
38b6ab82-edc4-4e63-a432-2a39564b22fa	04312d87-74e6-45a8-9db0-1f16a304adf4	NA	84349d83-7dba-44ba-8a37-c9857237cb44	2022-08-05T19:18:55+05:45	2022-08-05T19:19:19+05:45	event	animal		Axis axis	1
6f6a6a7e-0d9d-4bd6-b1b5-3158543dd665	04312d87-74e6-45a8-9db0-1f16a304adf4	NA	3882364a-9879-43c4-85cc-3a99c30406f1	2022-08-06T06:23:52+05:45	2022-08-06T06:24:39+05:45	event	animal		Axis axis	1
83844abc-ae0c-4fc9-b50f-a91d433326b2	04312d87-74e6-45a8-9db0-1f16a304adf4	NA	fb12fb77-86a4-40c8-91f4-0b81a0fc4154	2022-08-06T07:06:50+05:45	2022-08-06T07:06:55+05:45	event	animal		Axis axis	1
f4a90169-a6ef-4d32-b8ab-5635659dfe94	04312d87-74e6-45a8-9db0-1f16a304adf4	NA	70077e13-53b1-4d9c-9e81-52d37bece87b	2022-08-06T07:08:59+05:45	2022-08-06T07:09:04+05:45	event	animal		Axis axis	1
2f172aa6-91c5-46f1-a174-45b549e29fc9	04312d87-74e6-45a8-9db0-1f16a304adf4	NA	271e83a6-337b-479f-83f5-cd002dfbf244	2022-08-06T07:11:26+05:45	2022-08-06T07:11:30+05:45	event	animal		Axis axis	1
3b320a7d-b1f4-4f35-8279-ace865dc9101	04312d87-74e6-45a8-9db0-1f16a304adf4	NA	1d12d69e-ca9c-4a5d-93b8-01e238ca37ea	2022-08-06T07:14:52+05:45	2022-08-06T07:16:27+05:45	event	animal		Axis axis	1
c7ceabee-7c29-4f77-b8f4-716c1e182729	04312d87-74e6-45a8-9db0-1f16a304adf4	NA	1db77ef8-47bc-4685-b4d1-9db9e37e2530	2022-08-06T08:10:47+05:45	2022-08-06T08:10:52+05:45	event	animal		Axis axis	1
557187fd-7ef7-4330-9f56-285932c49f94	04312d87-74e6-45a8-9db0-1f16a304adf4	NA	4ee10a88-77b1-46d1-8ce1-47681af02755	2022-08-06T12:44:04+05:45	2022-08-06T12:44:09+05:45	event	animal		Axis axis	1
4134b5ea-0698-4294-9cc4-e408bf8ac622	04312d87-74e6-45a8-9db0-1f16a304adf4	NA	7cc5defd-11f2-4ce0-8aec-f77faf740a65	2022-08-06T15:20:54+05:45	2022-08-06T15:21:05+05:45	event	animal		Axis axis	1
d846aec7-a059-4863-9ff3-db74d396f53b	04312d87-74e6-45a8-9db0-1f16a304adf4	NA	a6c2112b-1c2a-4d9b-a193-9ae06622d625	2022-08-07T06:17:40+05:45	2022-08-07T06:17:45+05:45	event	animal		Axis axis	2
3f45f76e-95a7-4cb4-8a7f-e983f071d93f	04312d87-74e6-45a8-9db0-1f16a304adf4	NA	f6503eca-1e09-4a47-bb3f-9f6cb6684f06	2022-08-07T06:21:45+05:45	2022-08-07T06:21:59+05:45	event	animal		Axis axis	2
bef7e583-17f1-41ea-a5fe-fde0d9504da3	04312d87-74e6-45a8-9db0-1f16a304adf4	NA	7a95e936-ed39-4df7-b957-2ca8b69ab5b0	2022-08-07T06:30:16+05:45	2022-08-07T06:30:31+05:45	event	animal		Axis axis	1
540e1d03-40fb-4488-b3f1-aede7d64d34c	04312d87-74e6-45a8-9db0-1f16a304adf4	NA	85722552-64f9-45f7-9b83-83223a1bf83a	2022-08-07T18:59:43+05:45	2022-08-07T18:59:48+05:45	event	animal		Axis axis	1
0fe15cb8-cf62-432f-856d-aa366dc0d738	04312d87-74e6-45a8-9db0-1f16a304adf4	NA	fb252ead-bbbe-4f2c-a215-81a2ff74f861	2022-08-08T06:35:04+05:45	2022-08-08T06:35:09+05:45	event	animal		Axis axis	1
6745a880-9f21-4a88-876c-b6044e4f2c23	04312d87-74e6-45a8-9db0-1f16a304adf4	NA	91f7d69a-8c83-414a-83f7-af576084d3f1	2022-08-08T06:38:37+05:45	2022-08-08T06:39:26+05:45	event	animal		Axis axis	2
98a5b48b-9e89-46cc-b902-b089a5a146a6	04312d87-74e6-45a8-9db0-1f16a304adf4	NA	a661d60b-4f3e-4801-8c1f-193559ed0c75	2022-08-08T09:21:29+05:45	2022-08-08T09:21:34+05:45	event	animal		Axis axis	1
14c29696-4da3-46e5-9b97-11ea05cdf783	04312d87-74e6-45a8-9db0-1f16a304adf4	NA	ee552afb-9dd5-4522-a9aa-cd133385209b	2022-08-08T11:19:53+05:45	2022-08-08T11:19:57+05:45	event	animal		Axis axis	1
e1034a4e-99af-410d-862e-c6e53dc8d131	04312d87-74e6-45a8-9db0-1f16a304adf4	NA	787c24e7-4f91-4361-b0f5-d8e3809bed34	2022-08-08T11:47:48+05:45	2022-08-08T11:47:52+05:45	event	animal		Axis axis	1
d78a2f89-8e06-42b9-a77e-e980fbf21daf	04312d87-74e6-45a8-9db0-1f16a304adf4	NA	a92564da-2aad-447c-8394-7ada3173c8fb	2022-08-08T13:43:35+05:45	2022-08-08T13:43:57+05:45	event	animal		Axis axis	1
d0d69796-6aeb-40f7-8a31-bfd5ed20c4a1	04312d87-74e6-45a8-9db0-1f16a304adf4	NA	08c64320-7406-4083-a08a-ebf205cc2389	2022-08-08T15:34:52+05:45	2022-08-08T15:35:09+05:45	event	animal		Axis axis	1
d60665c1-34cf-44f9-b2cd-9623d451daba	04312d87-74e6-45a8-9db0-1f16a304adf4	NA	683c8eac-ae83-4813-ac7a-4d15fd9f01ab	2022-08-08T15:46:46+05:45	2022-08-08T15:46:51+05:45	event	animal		Axis axis	1
1d8ce350-d3fe-4c0e-a70a-77b1f6efabf5	04312d87-74e6-45a8-9db0-1f16a304adf4	NA	ae882fb3-7392-4bdd-8567-01e7e5b9f898	2022-08-08T16:06:27+05:45	2022-08-08T16:06:32+05:45	event	animal		Axis axis	1
e990f55f-9ba9-4910-ab14-7e595afa14fa	04312d87-74e6-45a8-9db0-1f16a304adf4	NA	986d5023-8f77-4c61-af60-7578389aeb3e	2022-08-09T06:09:15+05:45	2022-08-09T06:10:31+05:45	event	animal		Rusa unicolor	1
7ee2b2fc-9570-479c-9240-2d485860b3f8	04312d87-74e6-45a8-9db0-1f16a304adf4	NA	986d5023-8f77-4c61-af60-7578389aeb3e	2022-08-09T06:09:15+05:45	2022-08-09T06:10:31+05:45	event	animal		Axis axis	2
b15e3524-6f55-4742-82af-48603a79173a	04312d87-74e6-45a8-9db0-1f16a304adf4	NA	aa54b534-7c40-4924-b134-c94f6f241e63	2022-08-09T16:42:18+05:45	2022-08-09T16:42:22+05:45	event	animal		Axis axis	1
ff8e6064-81b1-4472-8d42-3b742afac527	04312d87-74e6-45a8-9db0-1f16a304adf4	NA	2b595045-2c02-4998-bece-8733bedcf703	2022-08-11T08:00:41+05:45	2022-08-11T08:01:52+05:45	event	animal		Axis axis	2
57542611-1ea9-4e4e-a27e-2abffed9d897	04312d87-74e6-45a8-9db0-1f16a304adf4	NA	1a794f11-0285-4e53-bc05-0f41be7ababc	2022-08-12T08:38:45+05:45	2022-08-12T08:38:50+05:45	event	animal		Axis axis	2
a3e0dc34-d0e9-4e17-a8b2-db30844778de	04312d87-74e6-45a8-9db0-1f16a304adf4	NA	41a63aca-6e24-4164-9f83-7824d290921d	2022-08-12T21:51:52+05:45	2022-08-12T21:51:56+05:45	event	animal		Axis axis	1
b54be42b-f3e9-4178-9b58-f35f13b48eed	04312d87-74e6-45a8-9db0-1f16a304adf4	NA	f0ef7c9f-4f92-4062-b1d6-60fe91be4b30	2022-08-13T01:15:40+05:45	2022-08-13T01:16:25+05:45	event	animal		Axis axis	1
70ae64cb-0e67-423c-af2b-d0ec5d2173d9	04312d87-74e6-45a8-9db0-1f16a304adf4	NA	d6d1ee0d-b778-4f76-be3e-f01867d86887	2022-08-13T05:46:54+05:45	2022-08-13T05:46:58+05:45	event	animal		Axis axis	1
e0cdc6b2-1dd6-4e1a-b965-46551e8daaf4	04312d87-74e6-45a8-9db0-1f16a304adf4	NA	55070a9c-54a9-4131-b6c5-c3f04c88d443	2022-08-13T06:43:25+05:45	2022-08-13T06:43:35+05:45	event	animal		Axis axis	1
f372336d-2a93-4c46-abff-9808a615954d	04312d87-74e6-45a8-9db0-1f16a304adf4	NA	e9ff3d4c-13b1-44c2-8d15-a4239da12ee7	2022-08-15T14:14:31+05:45	2022-08-15T14:14:35+05:45	event	animal		Axis axis	2
959ecae6-68df-4d6c-8861-fb634b137b81	04312d87-74e6-45a8-9db0-1f16a304adf4	NA	ab84e097-6c78-407a-96be-fe906f86d599	2022-08-16T04:06:26+05:45	2022-08-16T04:06:30+05:45	event	animal		Axis axis	1
860a0ac7-19e9-4ae3-8e65-eb1ec3117af7	04312d87-74e6-45a8-9db0-1f16a304adf4	NA	9ee9f716-c0ec-400d-9092-9ea5641c02f7	2022-08-16T13:28:04+05:45	2022-08-16T13:28:35+05:45	event	animal		Axis axis	2
4fd76855-7ac7-4fc7-8825-44431e6ee731	04312d87-74e6-45a8-9db0-1f16a304adf4	NA	561956f3-5892-4db0-a862-69d353c0d4f5	2022-08-17T15:32:48+05:45	2022-08-17T15:33:01+05:45	event	animal		Axis axis	1
34e24705-89d6-4dc7-ac6d-1d4cbc19f74a	04312d87-74e6-45a8-9db0-1f16a304adf4	NA	cc7ddada-dc8f-4404-8a92-b2cce38df34c	2022-08-18T06:38:31+05:45	2022-08-18T06:38:45+05:45	event	animal		Axis axis	1
fb7cb1f1-f494-42f2-9f16-4e0dc55efeb3	04312d87-74e6-45a8-9db0-1f16a304adf4	NA	5d0b8e45-8032-4161-9d31-2b4e8762a169	2022-08-18T06:44:35+05:45	2022-08-18T06:44:39+05:45	event	animal		Axis axis	1
3363d03d-d5b3-4265-b97d-35e16430ef7a	04312d87-74e6-45a8-9db0-1f16a304adf4	NA	68b6b5ed-ee21-4abc-a01a-f40105ba990b	2022-08-20T10:38:43+05:45	2022-08-20T10:38:48+05:45	event	animal		Axis axis	1
6509bd4a-59c2-474f-8581-04cb7c367020	04312d87-74e6-45a8-9db0-1f16a304adf4	NA	b5f0a959-971d-41f8-bc72-cf026b8d15fa	2022-08-21T09:07:43+05:45	2022-08-21T09:08:31+05:45	event	animal		Axis axis	1
f1ef2cdf-1a77-4f68-91b7-ac7fd8468ecb	04312d87-74e6-45a8-9db0-1f16a304adf4	NA	ecbd2e8c-328d-4785-83a5-e92fcdbf9787	2022-08-21T09:11:45+05:45	2022-08-21T09:12:28+05:45	event	animal		Axis axis	3
5d05ac67-b825-4366-be33-c9019c14e085	04312d87-74e6-45a8-9db0-1f16a304adf4	NA	b4f7ac37-ef22-40da-8b9e-74c177cf1330	2022-08-22T06:31:39+05:45	2022-08-22T06:33:44+05:45	event	animal		Axis axis	1
feb16a9e-0a96-4b10-970b-53fc0fb819dc	04312d87-74e6-45a8-9db0-1f16a304adf4	NA	d3d42fd4-6a00-451d-9671-625f262b6986	2022-08-22T06:49:56+05:45	2022-08-22T06:50:01+05:45	event	animal		Axis axis	1
1841f76c-9543-4774-8ea3-02af66baa125	04312d87-74e6-45a8-9db0-1f16a304adf4	NA	1e6811ab-f799-48aa-b3b0-46d5d999085b	2022-08-22T09:38:03+05:45	2022-08-22T09:38:08+05:45	event	animal		Axis axis	1
116b4d57-c258-4d35-bd8b-bc92c43e4924	04312d87-74e6-45a8-9db0-1f16a304adf4	NA	d9793b41-8d3c-4b13-af9c-9021ab7b4ff3	2022-08-22T09:40:24+05:45	2022-08-22T09:40:29+05:45	event	animal		Axis axis	1
b1de86f6-825c-447f-85b2-af10c01d11c3	04312d87-74e6-45a8-9db0-1f16a304adf4	NA	a72dcec2-937e-41bb-8a08-5240b7d586f9	2022-08-22T10:54:58+05:45	2022-08-22T10:55:03+05:45	event	animal		Axis axis	1
205b6f70-af8a-4582-a57c-a99e5f63ffe3	04312d87-74e6-45a8-9db0-1f16a304adf4	NA	636ccec1-0523-4d35-a8f3-e105fe43da0f	2022-08-22T11:13:20+05:45	2022-08-22T11:13:25+05:45	event	animal		Axis axis	1
61aeb027-64cf-4f42-962c-5d420c7b233a	04312d87-74e6-45a8-9db0-1f16a304adf4	NA	b415863b-068e-44ae-9bf5-764668c129ee	2022-08-22T14:39:15+05:45	2022-08-22T14:39:20+05:45	event	animal		Axis axis	1
c2dea422-ba41-4108-b1bf-1bce186f9107	04312d87-74e6-45a8-9db0-1f16a304adf4	NA	a59796a4-3393-443c-b1ef-151237855210	2022-08-23T06:54:40+05:45	2022-08-23T06:54:45+05:45	event	animal		Axis axis	1
5901ab30-4037-4de5-a550-50cfa2ebde43	04312d87-74e6-45a8-9db0-1f16a304adf4	NA	d1f9a129-9816-4da3-86e4-6dfca106008c	2022-08-23T09:17:03+05:45	2022-08-23T09:17:07+05:45	event	animal		Axis axis	1
ec32f416-6c5b-4b0b-bc6c-72113f5f579e	04312d87-74e6-45a8-9db0-1f16a304adf4	NA	afab9df4-3c2c-4f5c-b405-643439d80636	2022-08-23T16:20:21+05:45	2022-08-23T16:20:26+05:45	event	animal		Axis axis	1
2cf90b97-61f2-450b-9b3d-e9d421b1478e	04312d87-74e6-45a8-9db0-1f16a304adf4	NA	c7f5a6af-6862-4d41-9df5-8a2d102c8219	2022-08-24T12:40:23+05:45	2022-08-24T12:40:27+05:45	event	animal		Axis axis	1
33a261a7-cdaf-46bb-ad37-10dd6273e0e4	04312d87-74e6-45a8-9db0-1f16a304adf4	NA	54d1cd14-da11-4da6-8f80-14952fedf435	2022-08-25T06:55:04+05:45	2022-08-25T06:55:09+05:45	event	animal		Axis axis	1
98655997-47f4-4c20-ac6c-93d824720f0c	04312d87-74e6-45a8-9db0-1f16a304adf4	NA	d7ac09a8-7f1a-4476-b3a8-01ad2dfbf2f0	2022-08-28T20:14:25+05:45	2022-08-28T20:14:29+05:45	event	animal		Panthera tigris	1
6d41c362-c2ab-4dbf-acdd-5db633c72f32	04312d87-74e6-45a8-9db0-1f16a304adf4	NA	87484652-351b-4a29-9316-4032a685c73b	2022-08-29T07:03:33+05:45	2022-08-29T07:03:37+05:45	event	animal		Axis axis	1
81eb0537-11d7-4293-b9f5-004809779d3f	04312d87-74e6-45a8-9db0-1f16a304adf4	NA	bb8e5f4d-df29-4226-9d5e-b49c159fe228	2022-08-29T18:44:53+05:45	2022-08-29T18:44:58+05:45	event	animal		Axis axis	1
868bb4c3-db35-492a-be48-a17cb28add53	04312d87-74e6-45a8-9db0-1f16a304adf4	NA	4394f3aa-9e5d-40b9-8936-6ae6b8acf386	2022-08-30T06:24:34+05:45	2022-08-30T06:24:47+05:45	event	animal		Axis axis	1
ac326ef3-ee30-4a23-8aa2-48cc3b564d4d	04312d87-74e6-45a8-9db0-1f16a304adf4	NA	427dcada-e748-4f98-bff4-f1e8d7cd2ffb	2022-08-30T06:41:36+05:45	2022-08-30T06:43:17+05:45	event	animal		Axis axis	1
04e966dc-4907-4181-b172-0dc90cd7e9dc	04312d87-74e6-45a8-9db0-1f16a304adf4	NA	34c2b7e3-6fea-4fb1-9c5d-2b8164e771c7	2022-08-30T13:36:51+05:45	2022-08-30T13:38:02+05:45	event	animal		Axis axis	1
2cc309e4-f790-4237-8c76-7033b9caa152	04312d87-74e6-45a8-9db0-1f16a304adf4	NA	72ee9a2f-ca2f-4a27-97f4-daefd21f7bdb	2022-08-30T15:06:27+05:45	2022-08-30T15:06:31+05:45	event	animal		Axis axis	1
c0d23dbc-6a63-4a40-8532-17aa41a26349	04312d87-74e6-45a8-9db0-1f16a304adf4	NA	22227f7b-d1c3-4d14-84af-28f268497e66	2022-08-30T15:39:49+05:45	2022-08-30T15:39:54+05:45	event	animal		Axis axis	1
417f95f9-684f-49c5-8652-eec038377662	04312d87-74e6-45a8-9db0-1f16a304adf4	NA	e6ac7d74-eeb7-49d2-a78e-8accdb3b7513	2022-08-30T18:21:47+05:45	2022-08-30T18:21:56+05:45	event	animal		Axis axis	1
640ed852-d47b-4439-b43f-66cf7c961fe4	04312d87-74e6-45a8-9db0-1f16a304adf4	NA	4ad89bca-3c5f-416d-9d49-bb83b01eab75	2022-09-01T09:26:18+05:45	2022-09-01T09:26:23+05:45	event	animal		Axis axis	1
e937ec88-e454-4173-b4d8-caccd9577f04	04312d87-74e6-45a8-9db0-1f16a304adf4	NA	ba4ccf54-4fe9-4f10-98e6-4b73c241476f	2022-09-01T17:57:18+05:45	2022-09-01T17:57:23+05:45	event	animal		Axis axis	1
33f878dd-93d2-4487-baee-917873ccabd0	04312d87-74e6-45a8-9db0-1f16a304adf4	NA	4e89869b-e078-4eaf-8ede-b2111a41d7f0	2022-09-02T13:08:54+05:45	2022-09-02T13:08:58+05:45	event	animal		Axis axis	1
ff19c413-7d87-4096-9b4a-82cb0b34e735	04312d87-74e6-45a8-9db0-1f16a304adf4	NA	0111381d-fff0-42da-b9ac-d1e718f2bec2	2022-09-04T07:29:58+05:45	2022-09-04T07:30:03+05:45	event	animal		Axis axis	2
542516ca-0f8e-4ea8-bea9-3628b6476acc	04312d87-74e6-45a8-9db0-1f16a304adf4	NA	9fbf6e3d-f439-4b74-9351-8d3ede0d9cea	2022-09-05T18:31:03+05:45	2022-09-05T18:31:32+05:45	event	animal		Axis axis	1
f2ec024d-5831-4081-b123-e99ac9709b7c	04312d87-74e6-45a8-9db0-1f16a304adf4	NA	93fcf11b-68a1-4cb5-bc09-d8ced8a70592	2022-09-05T18:40:44+05:45	2022-09-05T18:41:01+05:45	event	animal		Axis axis	1
c233a6b4-97cc-4a4f-9f0e-7783ae0467e4	04312d87-74e6-45a8-9db0-1f16a304adf4	NA	0a66b22c-ed8c-4608-a803-36cda6b274bf	2022-09-06T11:36:53+05:45	2022-09-06T11:37:18+05:45	event	animal		Axis axis	1
354e12ef-7539-4dd4-b335-250b3d054ff3	04312d87-74e6-45a8-9db0-1f16a304adf4	NA	8b44e54e-9246-44cd-80b7-aec5996a0ca2	2022-09-06T17:34:23+05:45	2022-09-06T17:34:28+05:45	event	animal		Axis axis	1
4dcd426d-3ebf-415b-9111-f299b145621f	04312d87-74e6-45a8-9db0-1f16a304adf4	NA	74a15ff4-fb1e-472f-9a5f-e58ea2b6c239	2022-09-07T08:42:37+05:45	2022-09-07T08:43:40+05:45	event	animal		Axis axis	1
a787a51d-4f1e-4bcc-b101-cb6a91bbdc95	04312d87-74e6-45a8-9db0-1f16a304adf4	NA	e647a36c-5026-4622-9699-5c2050b320a4	2022-09-08T17:07:23+05:45	2022-09-08T17:07:28+05:45	event	animal		Axis axis	1
d4156cd3-b08e-4bb9-bda0-4ae5aa1874da	04312d87-74e6-45a8-9db0-1f16a304adf4	NA	980d8a83-ad77-4801-a7f6-27c8df33e576	2022-09-10T12:11:51+05:45	2022-09-10T12:11:55+05:45	event	animal		Axis axis	1
db7cca35-6ea7-4518-aa0a-2876c097b36a	04312d87-74e6-45a8-9db0-1f16a304adf4	NA	0315892e-8580-45e0-9883-1b0f22ea5f0d	2022-09-11T06:28:38+05:45	2022-09-11T06:30:56+05:45	event	animal		Axis axis	2
66794e56-b365-465d-b9f5-8151eda12bbd	04312d87-74e6-45a8-9db0-1f16a304adf4	NA	bf5b7737-cb2c-4429-b446-34a1a25ab005	2022-09-11T07:25:28+05:45	2022-09-11T07:25:49+05:45	event	animal		Axis axis	1
38bf1f8e-5fed-4080-b8fe-7ec29939300d	04312d87-74e6-45a8-9db0-1f16a304adf4	NA	b79faa00-2686-4e16-ac12-af7c4cfb28ac	2022-09-12T07:26:21+05:45	2022-09-12T07:26:25+05:45	event	animal		Axis axis	1
556861ee-de44-4bd6-9f69-46a8c87a3698	04312d87-74e6-45a8-9db0-1f16a304adf4	NA	4a45bd5f-b2cb-4d6b-b6f6-e282cf6ce2ae	2022-09-13T16:02:15+05:45	2022-09-13T16:02:19+05:45	event	animal		Axis axis	1
106ea13f-f26d-4bb7-98e2-a33677e10745	04312d87-74e6-45a8-9db0-1f16a304adf4	NA	22ad16b1-f46b-4d4d-ab42-e3bd2625b5a4	2022-09-16T15:16:51+05:45	2022-09-16T15:16:56+05:45	event	animal		Panthera tigris	1
de45ad12-68ff-43b5-b223-10fefd84c164	04312d87-74e6-45a8-9db0-1f16a304adf4	NA	e7ef3edf-440d-4cd5-b35d-9ad0b5d8fa5a	2022-09-17T06:39:16+05:45	2022-09-17T06:39:21+05:45	event	animal		Axis axis	1
1f2f2818-8a71-4e68-a628-1147580294f2	04312d87-74e6-45a8-9db0-1f16a304adf4	NA	6babc1cd-1926-445c-8f91-86007471906c	2022-09-20T05:34:24+05:45	2022-09-20T05:34:28+05:45	event	animal		Axis axis	1
548b17c3-4f40-4a22-8ee6-da30173d9c65	04312d87-74e6-45a8-9db0-1f16a304adf4	NA	967c288e-ec82-49d3-9b53-1f170c8bd302	2022-09-20T10:37:49+05:45	2022-09-20T10:38:07+05:45	event	animal		Axis axis	1
fdeeed7f-2414-4464-9fa7-1916924ef353	04312d87-74e6-45a8-9db0-1f16a304adf4	NA	9a25e317-200b-4225-88ab-4383c303d7c1	2022-09-23T13:41:09+05:45	2022-09-23T13:41:13+05:45	event	animal		Axis axis	1
3c989f74-2b15-40c8-9b70-08d6fa89956a	04312d87-74e6-45a8-9db0-1f16a304adf4	NA	89ae1836-1d4d-4929-b24b-9de7c4ae98a9	2022-09-23T14:17:41+05:45	2022-09-23T14:18:13+05:45	event	animal		Axis axis	1
12d25e30-e5c2-4f7b-a073-1e0f263a365f	04312d87-74e6-45a8-9db0-1f16a304adf4	NA	8621dc45-830c-4a8d-90cc-99338fa2dd0e	2022-09-24T06:21:43+05:45	2022-09-24T06:23:06+05:45	event	animal		Axis axis	1
97ed1eb5-e569-458b-84b0-1226ee3bb9df	04312d87-74e6-45a8-9db0-1f16a304adf4	NA	6a0bad54-debc-4c96-a9d4-855cf0bb9ad9	2022-09-24T06:26:12+05:45	2022-09-24T06:26:17+05:45	event	animal		Axis axis	1
4f4c8d56-a605-4b47-8e6d-b53074bf0b4e	04312d87-74e6-45a8-9db0-1f16a304adf4	NA	470f79d2-2d13-46d8-8498-f4c8374de158	2022-09-24T07:22:59+05:45	2022-09-24T07:24:29+05:45	event	animal		Axis axis	1
eb4ef6c6-fa4c-4fd0-94a5-c6c577f0f753	04312d87-74e6-45a8-9db0-1f16a304adf4	NA	ee06437f-2c98-47a9-bf1f-b0d91fd0dfab	2022-09-24T08:19:51+05:45	2022-09-24T08:20:02+05:45	event	animal		Axis axis	2
b80825e6-dc10-41ad-9d04-1573d4fbc8fa	04312d87-74e6-45a8-9db0-1f16a304adf4	NA	c580fb1b-7e4b-44f9-adc0-69928ad5128d	2022-09-24T13:32:14+05:45	2022-09-24T13:32:19+05:45	event	animal		Axis axis	1
681b5bb9-cd64-4481-96e8-0922b7d511de	04312d87-74e6-45a8-9db0-1f16a304adf4	NA	0f57af0c-741b-43d9-a3cd-160c0fda2d97	2022-09-24T13:41:38+05:45	2022-09-24T13:41:43+05:45	event	animal		Axis axis	1
023be0ae-fdeb-4249-bc21-5565d5ba88b3	04312d87-74e6-45a8-9db0-1f16a304adf4	NA	99cf46ad-18b6-444f-9c13-47c569b9fb7f	2022-09-24T13:58:52+05:45	2022-09-24T13:58:56+05:45	event	animal		Axis axis	1
eff86bba-9ba6-4b29-b9d6-79d327990acb	04312d87-74e6-45a8-9db0-1f16a304adf4	NA	4cd30dca-a045-40d2-bb09-55b75df68b42	2022-09-26T17:01:20+05:45	2022-09-26T17:01:24+05:45	event	animal		Axis axis	1
b9b08c09-d169-43ff-8949-e723c2eab739	04312d87-74e6-45a8-9db0-1f16a304adf4	NA	a2492b82-ed27-4bf6-a213-d39b26c0174e	2022-09-26T17:17:07+05:45	2022-09-26T17:18:33+05:45	event	animal		Axis axis	1
913fb07a-03aa-4a1d-a9af-a820e69d97a0	04312d87-74e6-45a8-9db0-1f16a304adf4	NA	02976d8a-81a5-4ed3-ae65-2c24d10a12fa	2022-09-26T17:21:08+05:45	2022-09-26T17:23:18+05:45	event	animal		Axis axis	1
1e74e53b-464f-421a-b65e-53f3945ac036	04312d87-74e6-45a8-9db0-1f16a304adf4	NA	d2deb4f8-4a7b-4ee9-8ca3-e16768ac73e3	2022-09-26T17:25:48+05:45	2022-09-26T17:25:52+05:45	event	animal		Axis axis	1
5ccf9e69-49ac-4d69-9657-0212d7c65d37	04312d87-74e6-45a8-9db0-1f16a304adf4	NA	4e3ec352-28f1-4091-bfce-c86627fc3e52	2022-09-26T17:40:32+05:45	2022-09-26T17:40:37+05:45	event	animal		Axis axis	1
b3d66123-a427-436c-a3d1-793cba75cf8a	04312d87-74e6-45a8-9db0-1f16a304adf4	NA	692e4b0f-fbdc-4192-b510-04ab5c1c3c6f	2022-09-26T17:49:05+05:45	2022-09-26T17:49:09+05:45	event	animal		Axis axis	1
63f789c1-3ef7-4c3e-8fa9-6b73f7068a5f	04312d87-74e6-45a8-9db0-1f16a304adf4	NA	a9d1f836-c28b-4b6b-b8f3-d80a635af7b4	2022-09-27T07:19:13+05:45	2022-09-27T07:19:34+05:45	event	animal		Axis axis	1
ee754116-3d6c-4c9e-906e-1bd332a028c8	04312d87-74e6-45a8-9db0-1f16a304adf4	NA	781ec3cd-10a7-48a7-bad2-4e8079175481	2022-09-27T11:48:28+05:45	2022-09-27T11:48:33+05:45	event	animal		Axis axis	1
dbfc57b9-28da-45ac-a95e-b609053c374c	04312d87-74e6-45a8-9db0-1f16a304adf4	NA	d33a461a-f8fb-4ac7-af60-eb4d8fe89528	2022-09-28T10:21:17+05:45	2022-09-28T10:21:22+05:45	event	animal		Axis axis	1
0b362d82-8a76-4db6-b44d-cf87a101851c	04312d87-74e6-45a8-9db0-1f16a304adf4	NA	886ea08f-25f6-4d4d-8f3f-6b9fe2448a59	2022-09-28T15:12:31+05:45	2022-09-28T15:12:46+05:45	event	animal		Axis axis	2
25bd0d29-b71a-4af4-be8a-e6d0cc871bc1	04312d87-74e6-45a8-9db0-1f16a304adf4	NA	6b6a8b40-b073-4238-ad68-87e1c67e0c3d	2022-09-28T17:06:23+05:45	2022-09-28T17:06:27+05:45	event	animal		Axis axis	1
b753e3d1-31ad-4359-ba04-7f82aefb366e	04312d87-74e6-45a8-9db0-1f16a304adf4	NA	d016766f-2767-4d35-af08-3c926f78224a	2022-09-30T06:14:49+05:45	2022-09-30T06:15:05+05:45	event	animal		Axis axis	2
dd67152e-a967-4f61-8151-0f4fc11f15e8	04312d87-74e6-45a8-9db0-1f16a304adf4	NA	46808e0b-67e4-426a-a2f1-e35f53cdb452	2022-10-01T09:57:02+05:45	2022-10-01T09:57:06+05:45	event	animal		Axis axis	1
99c8818c-b402-492e-9b3a-df771e2d1f0b	04312d87-74e6-45a8-9db0-1f16a304adf4	NA	153d6c9a-61d1-434c-adbd-bf942d30ae5c	2022-10-01T09:59:59+05:45	2022-10-01T10:00:04+05:45	event	animal		Axis axis	1
72c0e398-f89e-4ee2-a73e-0f2db09878fe	04312d87-74e6-45a8-9db0-1f16a304adf4	NA	428da00a-d2ad-4800-a22d-bb52f8fb344d	2022-10-02T06:16:54+05:45	2022-10-02T06:16:58+05:45	event	animal		Axis axis	1
b93123fe-a462-4d4c-90e2-369ce856bd1d	04312d87-74e6-45a8-9db0-1f16a304adf4	NA	835a27c1-55b3-4cc3-bdd9-c561711252b0	2022-10-02T14:16:01+05:45	2022-10-02T14:16:05+05:45	event	animal		Axis axis	1
05ca1251-e80e-4fe3-83a4-a31a02ecdba5	04312d87-74e6-45a8-9db0-1f16a304adf4	NA	3ffc5035-e469-4a0d-a40b-fc58582af13c	2022-10-06T20:51:13+05:45	2022-10-06T20:51:17+05:45	event	animal		Axis axis	1
85357b2e-bed3-4308-a4b8-2dac78fe30ce	04312d87-74e6-45a8-9db0-1f16a304adf4	NA	fee881f4-775f-4a9a-a2cd-2259b603f80e	2022-10-13T15:13:26+05:45	2022-10-13T15:13:31+05:45	event	animal		Axis axis	1
ec770fa9-21cc-4b11-ab38-928083dfc0ec	04312d87-74e6-45a8-9db0-1f16a304adf4	NA	71f45581-370a-4674-ae36-870afcaa5386	2022-10-16T16:49:52+05:45	2022-10-16T16:50:35+05:45	event	animal		Axis axis	1
6c8d9cf1-bd78-4f11-82c5-af95887473a5	04312d87-74e6-45a8-9db0-1f16a304adf4	NA	e5529b43-b3c7-4b9b-85f2-723912b8b2ca	2022-10-16T17:32:22+05:45	2022-10-16T17:32:27+05:45	event	animal		Axis axis	1
862c17e8-df96-4d91-a0dd-8ba5876184b6	04312d87-74e6-45a8-9db0-1f16a304adf4	NA	d3990894-2ead-4085-9a2a-5784fd1d4c65	2022-10-17T06:56:18+05:45	2022-10-17T06:56:23+05:45	event	animal		Axis axis	1
771be975-2d42-419a-b8f5-1f82bd7b348c	04312d87-74e6-45a8-9db0-1f16a304adf4	NA	f372f27a-dab0-491b-bd32-dc30ca11d0ee	2022-10-18T07:27:28+05:45	2022-10-18T07:27:32+05:45	event	animal		Axis axis	1
d0a32e56-97eb-40a1-bb39-eefce37c4196	04312d87-74e6-45a8-9db0-1f16a304adf4	NA	86788777-1bee-4a57-b980-992d8421e2f6	2022-10-18T10:54:15+05:45	2022-10-18T10:54:45+05:45	event	animal		Axis axis	2
507d7b87-dcbc-4a21-8993-b692f92eb231	04312d87-74e6-45a8-9db0-1f16a304adf4	NA	86788777-1bee-4a57-b980-992d8421e2f6	2022-10-18T10:54:15+05:45	2022-10-18T10:54:45+05:45	event	animal		Rusa unicolor	1
fb161afe-a0b5-4d91-a5f6-124d61e972fd	04312d87-74e6-45a8-9db0-1f16a304adf4	NA	4e8362f8-dbca-46ba-9867-de1b216b8b90	2022-10-19T13:52:55+05:45	2022-10-19T13:53:27+05:45	event	animal		Axis axis	1
def4b391-4e83-4770-855a-ae9eceffb18e	04312d87-74e6-45a8-9db0-1f16a304adf4	NA	f09360ee-9ff8-45c1-829b-ab76019b691b	2022-10-19T16:09:48+05:45	2022-10-19T16:11:30+05:45	event	animal		Axis axis	2
23b4ba24-e0f6-438e-8c22-21b0f5cafe7c	04312d87-74e6-45a8-9db0-1f16a304adf4	NA	4113b5da-4220-40b1-a129-9597a0948132	2022-10-19T18:16:17+05:45	2022-10-19T18:16:21+05:45	event	animal		Axis axis	1
e297346b-5f92-468d-aeca-4d9f2b6b7663	04312d87-74e6-45a8-9db0-1f16a304adf4	NA	4113b5da-4220-40b1-a129-9597a0948132	2022-10-19T18:16:17+05:45	2022-10-19T18:16:21+05:45	event	animal		Rusa unicolor	1
5f0ed1b5-30a0-4487-90c0-716b8018aba0	04312d87-74e6-45a8-9db0-1f16a304adf4	NA	ed0d5ab9-2678-4ccf-99d2-9a1cab3c862e	2022-10-20T14:47:33+05:45	2022-10-20T14:48:20+05:45	event	animal		Axis axis	3
19ca449c-7b5f-4bf1-9cf4-a982f0811c57	04312d87-74e6-45a8-9db0-1f16a304adf4	NA	481273de-ed97-4964-9ad9-3fdd1d9e858c	2022-10-20T14:50:42+05:45	2022-10-20T14:52:17+05:45	event	animal		Axis axis	3
8fc33cbd-157e-4733-a915-473664404d0c	04312d87-74e6-45a8-9db0-1f16a304adf4	NA	20cb1fa8-7d15-4d29-a412-397d775675b6	2022-10-23T09:46:11+05:45	2022-10-23T09:46:21+05:45	event	animal		Axis axis	1
95127f5f-5577-481f-8aaf-31aae6698cbe	04312d87-74e6-45a8-9db0-1f16a304adf4	NA	44c8cd67-080f-465f-b0c4-7639ba933e34	2022-10-24T09:40:10+05:45	2022-10-24T09:41:15+05:45	event	animal		Axis axis	1
3bc133ca-7a83-40d9-9a3f-3a43e1c1e4cc	04312d87-74e6-45a8-9db0-1f16a304adf4	NA	c5456c2a-03d3-4390-bacb-f5607ee8249e	2022-10-24T12:55:07+05:45	2022-10-24T12:55:24+05:45	event	animal		Axis axis	1
940dafd4-69f4-4735-8a60-a2a3b3ba8f80	04312d87-74e6-45a8-9db0-1f16a304adf4	NA	2ab3e58d-38cc-4711-b277-3979cb201245	2022-10-24T13:17:35+05:45	2022-10-24T13:17:40+05:45	event	animal		Axis axis	1
ad469072-bee6-4ccc-b76c-e284e11fbaf0	04312d87-74e6-45a8-9db0-1f16a304adf4	NA	c6875c30-d3da-4a1b-b30f-e3d10706d3e9	2022-10-25T08:57:25+05:45	2022-10-25T08:57:29+05:45	event	animal		Axis axis	1
479a0425-d671-499c-9920-a8a7bdf0a9b6	04312d87-74e6-45a8-9db0-1f16a304adf4	NA	6cf3c548-a706-4e15-b106-e0863f8be591	2022-10-25T12:30:15+05:45	2022-10-25T12:30:25+05:45	event	animal		Axis axis	1
9393d6c7-a073-45d7-ae57-874ae3e4aba7	04312d87-74e6-45a8-9db0-1f16a304adf4	NA	db383e7c-29e2-4445-aa7e-f0299f5d25d0	2022-10-26T07:47:04+05:45	2022-10-26T07:48:11+05:45	event	animal		Axis axis	1
fc379f55-80d2-4b1c-a772-099ca0f37082	04312d87-74e6-45a8-9db0-1f16a304adf4	NA	40956911-a906-460b-a16d-d5a4b221b04c	2022-10-26T08:08:02+05:45	2022-10-26T08:08:37+05:45	event	animal		Axis axis	2
0a2b1073-7a54-49ab-80e6-b8f4cbc21d3e	04312d87-74e6-45a8-9db0-1f16a304adf4	NA	2b4d1050-0183-494d-a1dd-ac82be7531ea	2022-10-26T10:02:37+05:45	2022-10-26T10:02:41+05:45	event	animal		Axis axis	1
ca0e9186-1da6-41f3-a23a-c36cd5955c13	04312d87-74e6-45a8-9db0-1f16a304adf4	NA	ad0e70a9-d9d3-482a-8aa5-de4457f64239	2022-10-26T10:05:42+05:45	2022-10-26T10:05:46+05:45	event	animal		Axis axis	1
5c0cd257-67b0-4c40-88e1-9937f192af9a	04312d87-74e6-45a8-9db0-1f16a304adf4	NA	b1a95faa-894f-4e60-92d9-7b6d6f7c480d	2022-10-28T13:14:13+05:45	2022-10-28T13:14:17+05:45	event	animal		Axis axis	1
d96e0988-e741-4e7b-a38d-8847ee9a317a	0443069b-baff-4c9b-aeb1-6b6acff4a030	NA	d0a5d080-b615-4435-a537-69366fef3514	2021-04-17T19:13:06+05:45	2021-04-17T19:13:32+05:45	event	animal		Axis axis	1
688644a6-ec54-4d3b-9e32-45fb1c735e6d	0443069b-baff-4c9b-aeb1-6b6acff4a030	NA	0391e41f-4d99-4cee-9ce8-1581ea99bdde	2021-04-26T08:50:07+05:45	2021-04-26T08:52:05+05:45	event	animal		Axis axis	7
c659621b-5620-44bd-aec4-609a723b7119	0443069b-baff-4c9b-aeb1-6b6acff4a030	NA	2d9bb2c4-2a8e-4026-9f60-66f4b1e0ac2d	2021-04-28T07:35:11+05:45	2021-04-28T07:35:34+05:45	event	animal		Axis axis	1
1b84bff4-84d4-4b73-963e-ee0ff7fd46fa	0443069b-baff-4c9b-aeb1-6b6acff4a030	NA	0affb359-acec-4b99-b309-804ed18db4b8	2021-05-02T18:01:49+05:45	2021-05-02T18:01:53+05:45	event	animal		Axis axis	1
5171c089-332e-4acf-8b93-dce880c545b3	0443069b-baff-4c9b-aeb1-6b6acff4a030	NA	36c93356-b459-4717-ac63-645bc7c9345d	2021-05-03T07:12:15+05:45	2021-05-03T07:12:20+05:45	event	animal		Axis axis	1
2bd4326f-c1bc-4f88-8042-07c31beb7065	0443069b-baff-4c9b-aeb1-6b6acff4a030	NA	9e734378-ff6a-4799-a80b-1822fb4547d5	2021-05-03T11:44:08+05:45	2021-05-03T11:44:12+05:45	event	animal		Axis axis	2
30413739-1934-473b-9253-f78ce9cf94fe	0443069b-baff-4c9b-aeb1-6b6acff4a030	NA	da63da98-924a-46c6-a213-4fe48875f65d	2021-05-10T14:45:27+05:45	2021-05-10T14:45:32+05:45	event	animal		Axis axis	2
3f80065d-8e47-41d1-8323-3f9af77a81c3	0443069b-baff-4c9b-aeb1-6b6acff4a030	NA	75ce0721-47e9-4560-afef-69daeaa84c01	2021-05-10T16:27:23+05:45	2021-05-10T16:28:31+05:45	event	animal		Axis axis	1
dda5c015-8f8c-4dfe-a505-c957c62376f9	0443069b-baff-4c9b-aeb1-6b6acff4a030	NA	4cd1d39f-ac8a-4f81-8f55-321025234718	2021-05-12T15:09:18+05:45	2021-05-12T15:09:23+05:45	event	animal		Axis axis	1
4a727453-bc50-40ba-9b4e-235cc5293989	0443069b-baff-4c9b-aeb1-6b6acff4a030	NA	fcaa45d0-d7df-451f-beaa-ec416a4742dd	2021-05-14T07:14:06+05:45	2021-05-14T07:14:10+05:45	event	animal		Muntiacus muntjak	1
6618e465-193b-4f09-8b3e-9710a360685a	0443069b-baff-4c9b-aeb1-6b6acff4a030	NA	d54cde5e-14dc-4ff4-9f7e-6e0afcbc1289	2021-05-20T04:41:37+05:45	2021-05-20T04:44:03+05:45	event	animal		Axis axis	3
6476ccb3-5927-4d28-8f73-c1d7a843ce1f	0443069b-baff-4c9b-aeb1-6b6acff4a030	NA	5c5bedb1-604d-409a-bbe6-bb27d819b9c8	2021-05-24T17:39:27+05:45	2021-05-24T17:39:32+05:45	event	animal		Axis axis	1
7238ead0-c1a6-46aa-8fa3-2217172f2123	0443069b-baff-4c9b-aeb1-6b6acff4a030	NA	6657ace4-8056-4bf5-ac17-f06adfdecc7d	2021-05-26T07:22:22+05:45	2021-05-26T07:25:01+05:45	event	animal		Axis axis	3
51ef9fa4-0e47-41ed-99ba-46721ab75982	0443069b-baff-4c9b-aeb1-6b6acff4a030	NA	55600c10-f96e-4827-a19e-f085bfe63d15	2021-05-30T13:27:53+05:45	2021-05-30T13:29:09+05:45	event	animal		Axis axis	1
525d4460-f9f6-4733-bb4f-d2b3ff6a87aa	0443069b-baff-4c9b-aeb1-6b6acff4a030	NA	fac33ac1-72f1-4b1a-bf49-964f77d22cfd	2021-05-30T18:48:39+05:45	2021-05-30T18:48:49+05:45	event	animal		Axis axis	2
7db6bbdb-da38-424e-b9f3-825dba1b9ca2	0443069b-baff-4c9b-aeb1-6b6acff4a030	NA	161e119c-36af-4259-9d80-6d8dbd19145b	2021-05-30T18:51:19+05:45	2021-05-30T18:51:23+05:45	event	animal		Axis axis	1
e80060b1-35d0-445b-8315-d5c1db0f8e08	0443069b-baff-4c9b-aeb1-6b6acff4a030	NA	56036171-9dff-4f7c-affe-d4e421bd14c3	2021-05-31T07:32:33+05:45	2021-05-31T07:34:04+05:45	event	animal		Axis axis	7
3d2d2490-dfd8-4fde-aab3-36577a8ffca4	0443069b-baff-4c9b-aeb1-6b6acff4a030	NA	cc5a6700-996c-4295-b3dc-c2cb890ac2dc	2021-06-01T07:11:54+05:45	2021-06-01T07:12:13+05:45	event	animal		Axis axis	3
867ad2e1-79b8-4ec8-88f0-a36eddc41899	0443069b-baff-4c9b-aeb1-6b6acff4a030	NA	8fedd4eb-030e-43f2-9327-3a531d645e6d	2021-06-01T12:12:56+05:45	2021-06-01T12:21:22+05:45	event	animal		Axis axis	15
8bc02025-626c-4153-bf92-cbce0c338794	0443069b-baff-4c9b-aeb1-6b6acff4a030	NA	de343ef5-e0e0-49dd-847e-01a1dcdd7078	2021-06-03T09:59:35+05:45	2021-06-03T10:00:20+05:45	event	animal		Axis axis	2
edcce264-11fa-4352-83c5-8941430140cc	0443069b-baff-4c9b-aeb1-6b6acff4a030	NA	58960729-df24-4574-a922-4ca241ae9b24	2021-06-04T15:08:33+05:45	2021-06-04T15:08:37+05:45	event	animal		Axis axis	1
2858c1ff-bd4c-46b5-b1a3-2f14df76336c	0443069b-baff-4c9b-aeb1-6b6acff4a030	NA	4ace8788-215a-495e-bb15-bb6660db2f0d	2021-06-16T15:37:33+05:45	2021-06-16T15:37:38+05:45	event	animal		Axis axis	1
110c3b9d-bc09-45f1-9494-8f77daa59782	0443069b-baff-4c9b-aeb1-6b6acff4a030	NA	d856015f-169e-4fa5-ad04-067d858347d2	2021-06-26T06:19:39+05:45	2021-06-26T06:19:44+05:45	event	animal		Axis axis	2
0c7a0fb7-1601-41f2-9ae9-2d7423c72653	049ffeb3-a744-444a-ae3a-782046c62f8e	NA	fae67bd0-6f7a-4e42-a85f-27449bb5b85f	2019-06-12T18:24:30+05:45	2019-06-12T18:24:44+05:45	event	animal		Panthera tigris	1
f6135c8f-122a-4b88-a70c-6af13e247615	049ffeb3-a744-444a-ae3a-782046c62f8e	NA	cf88b93d-9a5c-4db7-b952-b8dd5260c3d9	2019-06-26T15:49:40+05:45	2019-06-26T15:49:55+05:45	event	animal		Axis axis	2
a8046236-b1f4-49ec-89ec-610904751501	049ffeb3-a744-444a-ae3a-782046c62f8e	NA	18370aaa-8157-407e-8c5f-8fb6c61488d8	2019-06-30T03:14:07+05:45	2019-06-30T03:14:22+05:45	event	animal		Panthera tigris	1
46e0b867-5971-4d39-ae71-5ba4ac204034	049ffeb3-a744-444a-ae3a-782046c62f8e	NA	e0aed027-a3d5-4a5c-95be-8c3b01b71b4e	2019-07-07T11:00:23+05:45	2019-07-07T11:00:37+05:45	event	animal		Rusa unicolor	1
2f1e57e0-72e2-4a96-b17c-ec1ebdb9ae03	049ffeb3-a744-444a-ae3a-782046c62f8e	NA	92235065-00fe-41d7-a5c5-14b2078b18ae	2019-07-13T03:40:33+05:45	2019-07-13T03:40:48+05:45	event	animal		Axis axis	1
55fe5a11-456c-40fe-9d17-710591dcf5b4	04a2812d-f9e0-49d9-9d43-04729887cb26	NA	7be9a7bc-72c2-4ccb-bcf9-9fa9bbbefa77	2019-08-09T11:37:27+05:45	2019-08-09T11:37:27+05:45	event	animal		Muntiacus muntjak	1	adult	male
b7296866-59ff-4196-bc3b-285ba31fa7c9	04a2812d-f9e0-49d9-9d43-04729887cb26	NA	4b46bc09-550a-4488-aa74-f2c5b39f2360	2019-08-11T14:52:05+05:45	2019-08-11T14:52:05+05:45	event	animal		Axis axis	1	juvenile
c64c659f-6826-44e2-8abf-9ac9ce6c23d4	04a2812d-f9e0-49d9-9d43-04729887cb26	NA	4b46bc09-550a-4488-aa74-f2c5b39f2360	2019-08-11T14:52:05+05:45	2019-08-11T14:52:05+05:45	event	animal		Axis axis	1	adult	female
fc9221ce-ad65-4174-a98a-11bc0b110e35	04a2812d-f9e0-49d9-9d43-04729887cb26	NA	53fe648b-d174-4e50-b611-e20eb3f2aaaf	2019-08-11T16:21:00+05:45	2019-08-11T16:21:22+05:45	event	animal		Axis axis	3	subadult	male
2a5215ef-2e1f-4692-b52c-bc83bf03524c	04a2812d-f9e0-49d9-9d43-04729887cb26	NA	53fe648b-d174-4e50-b611-e20eb3f2aaaf	2019-08-11T16:21:00+05:45	2019-08-11T16:21:22+05:45	event	animal		Axis axis	1	subadult	male
a30b8f4c-e4fe-4bc9-b7bc-ccdb5ccf299d	04a2812d-f9e0-49d9-9d43-04729887cb26	NA	53fe648b-d174-4e50-b611-e20eb3f2aaaf	2019-08-11T16:21:00+05:45	2019-08-11T16:21:22+05:45	event	animal		Axis axis	1	subadult	male
cab6dccd-c420-48c2-9948-232d589db623	04a2812d-f9e0-49d9-9d43-04729887cb26	NA	84dad115-4644-47a5-89ca-efa393821073	2019-08-11T16:25:46+05:45	2019-08-11T16:25:46+05:45	event	animal		Axis axis	1	adult	female
d3c27f44-6bad-4a38-91d6-452409b398d9	04a2812d-f9e0-49d9-9d43-04729887cb26	NA	c38afa4a-2e56-48dc-97d7-d3ee103c193a	2019-08-11T16:47:47+05:45	2019-08-11T16:47:47+05:45	event	animal		Axis axis	1
42a6da04-180c-4763-a7f1-35022cb216c4	04a2812d-f9e0-49d9-9d43-04729887cb26	NA	99360c39-2799-4aac-aad0-c2e7d83edb84	2019-08-15T11:59:29+05:45	2019-08-15T11:59:29+05:45	event	animal		Axis axis	1	subadult	male
f726a63f-89ca-4c34-8eee-e425e164ddd3	04a2812d-f9e0-49d9-9d43-04729887cb26	NA	b10e3845-b86d-4953-be3d-2719f8a93629	2019-08-16T11:54:40+05:45	2019-08-16T11:54:48+05:45	event	animal		Muntiacus muntjak	1	adult	male
818d06d8-8793-4641-b860-8d2c604c1d61	04a2812d-f9e0-49d9-9d43-04729887cb26	NA	a9a5db18-892d-4bd0-9a74-e3d67d934d0c	2019-08-18T04:26:44+05:45	2019-08-18T04:26:44+05:45	event	animal		Muntiacus muntjak	1	adult	male
16c2d9f0-1748-4184-9413-842495b27414	04b67cdb-8e8a-492f-b262-0b2126ee103e	NA	2a2b1012-741e-4386-8a0f-870006360ba7	2021-02-16T23:30:30+05:45	2021-02-16T23:30:34+05:45	event	animal		Axis axis	2
845f60c1-d576-43fd-96b6-9602a00fc434	04b67cdb-8e8a-492f-b262-0b2126ee103e	NA	772ca9b2-fdd5-4e3f-a6f9-28ab71a98012	2021-02-16T23:35:37+05:45	2021-02-16T23:35:42+05:45	event	animal		Axis axis	1
06acc5cc-b27e-4e32-b95f-92749533bda9	04b67cdb-8e8a-492f-b262-0b2126ee103e	NA	38cd7168-4536-4155-92ce-21c3a55c48dd	2021-02-17T16:36:14+05:45	2021-02-17T16:37:04+05:45	event	animal		Axis axis	1
db6bf67b-c167-4aca-8293-7a1306bd2cf5	04b67cdb-8e8a-492f-b262-0b2126ee103e	NA	5c6a2ac6-f5fa-481c-931d-562716652cc5	2021-02-21T09:05:50+05:45	2021-02-21T09:06:18+05:45	event	animal		Axis axis	1
cd1e1da6-dc23-4a47-af90-9fdf6e3e8063	04b67cdb-8e8a-492f-b262-0b2126ee103e	NA	5ba02ea2-ded5-4c4c-a78b-6b853a822916	2021-02-22T00:53:11+05:45	2021-02-22T00:55:47+05:45	event	animal		Axis axis	2
3e6e437b-77bf-4fcc-9a7a-77d43b7387d5	04b67cdb-8e8a-492f-b262-0b2126ee103e	NA	7b4e4727-e04a-4830-a67f-5e923d824d41	2021-02-25T19:20:43+05:45	2021-02-25T19:20:47+05:45	event	animal		Axis axis	1
4b040958-8c3b-49aa-b0c9-3951fa66667a	04b67cdb-8e8a-492f-b262-0b2126ee103e	NA	50635d0d-3be0-400b-887d-624fa66ee370	2021-02-26T00:41:25+05:45	2021-02-26T00:41:29+05:45	event	animal		Axis axis	1
91f4deac-bbb1-44f2-a58d-6cecd10da3ee	04b67cdb-8e8a-492f-b262-0b2126ee103e	NA	338943f0-d8c9-43e6-a208-e7fc26753279	2021-03-01T01:35:35+05:45	2021-03-01T01:35:39+05:45	event	animal		Axis axis	1
cd7a4994-3dc9-4ee1-999b-4f9e8199516e	04b67cdb-8e8a-492f-b262-0b2126ee103e	NA	8e203af6-4d31-4519-a99e-41f84539d23e	2021-03-01T01:38:26+05:45	2021-03-01T01:38:30+05:45	event	animal		Axis axis	1
856f63d9-4ed6-47e4-9a0f-d85fc0ce81d9	04b67cdb-8e8a-492f-b262-0b2126ee103e	NA	d4ac884c-7856-4e6c-ba49-2e31e4db3b03	2021-03-01T01:49:31+05:45	2021-03-01T01:50:09+05:45	event	animal		Axis axis	2
bd58d1dc-1618-4a8a-a7a8-c00c8688d881	04b67cdb-8e8a-492f-b262-0b2126ee103e	NA	d4ac884c-7856-4e6c-ba49-2e31e4db3b03	2021-03-01T01:49:31+05:45	2021-03-01T01:50:09+05:45	event	animal		Rusa unicolor	1
5757035b-9791-41dd-9587-bc997bf84fa2	04b67cdb-8e8a-492f-b262-0b2126ee103e	NA	46378ff7-006b-48db-b74c-d511234a8a8c	2021-03-01T01:59:36+05:45	2021-03-01T01:59:41+05:45	event	animal		Axis axis	1
4ab047d2-952f-44d5-891e-7949681b4c85	04b67cdb-8e8a-492f-b262-0b2126ee103e	NA	48c76205-9a3f-49d5-9e85-15e8a0163191	2021-03-01T17:14:44+05:45	2021-03-01T17:14:54+05:45	event	animal		Axis axis	1
6df0a325-92f5-49c7-85e8-8d4f2456b6ef	04b67cdb-8e8a-492f-b262-0b2126ee103e	NA	272ca683-b57f-4e34-88bf-354cb86e5ce1	2021-03-02T00:58:21+05:45	2021-03-02T00:58:25+05:45	event	animal		Axis axis	1
c2d1f6dd-d312-4422-be67-c34a64e94c31	04b67cdb-8e8a-492f-b262-0b2126ee103e	NA	812234a8-f028-4061-b2f5-f98b571aea2a	2021-03-02T01:00:35+05:45	2021-03-02T01:02:07+05:45	event	animal		Axis axis	2
6d57e035-24fc-4e23-872d-e1a12692c3f9	04b67cdb-8e8a-492f-b262-0b2126ee103e	NA	9e18af35-5472-47f3-9f72-ace08a1296ba	2021-03-02T01:51:44+05:45	2021-03-02T01:53:46+05:45	event	animal		Axis axis	3
b1e3d064-2770-4193-bfdf-b091657d0f46	04b67cdb-8e8a-492f-b262-0b2126ee103e	NA	3e42567d-ffbf-453b-9fb8-155bd649a4f6	2021-03-02T07:12:04+05:45	2021-03-02T07:12:19+05:45	event	animal		Axis axis	2
d02d8537-1705-4a83-af06-866af9df21b8	04b67cdb-8e8a-492f-b262-0b2126ee103e	NA	1b25921c-b26c-4f21-963a-0cd2027ecc92	2021-03-02T12:23:01+05:45	2021-03-02T12:23:06+05:45	event	animal		Axis axis	1
e7285db2-205a-4b19-8d85-03862347050a	04b67cdb-8e8a-492f-b262-0b2126ee103e	NA	fbe6c48e-bc54-4fe7-8d91-08c5fea5f427	2021-03-03T17:22:37+05:45	2021-03-03T17:24:48+05:45	event	animal		Axis axis	2
934bacf5-1601-4945-8b52-ce0c589e07f3	04b67cdb-8e8a-492f-b262-0b2126ee103e	NA	773f39f3-3991-4443-9a0d-844a33716320	2021-03-04T14:18:37+05:45	2021-03-04T14:18:42+05:45	event	animal		Axis axis	1
fd30485f-7ad4-4b86-bc99-852ac51d4b6f	04b67cdb-8e8a-492f-b262-0b2126ee103e	NA	db0681ae-bab5-4c55-be12-1a3184a26a37	2021-03-05T04:14:39+05:45	2021-03-05T04:14:44+05:45	event	animal		Axis axis	1
6e272be2-35ac-4985-9545-8b783d803094	04b67cdb-8e8a-492f-b262-0b2126ee103e	NA	e84ff884-131c-4217-b4b7-7fe1417b1f6d	2021-03-05T14:16:08+05:45	2021-03-05T14:17:06+05:45	event	animal		Axis axis	3
9b7cf6c6-64b0-4e1f-9404-44488bb6d1c5	04b67cdb-8e8a-492f-b262-0b2126ee103e	NA	6ae0215b-c731-4fdc-9e26-e22f1b6c4f60	2021-03-06T18:35:32+05:45	2021-03-06T18:35:37+05:45	event	animal		Axis axis	1
6b8a1168-a0eb-4da5-b42e-bbb71ba67b7c	04b67cdb-8e8a-492f-b262-0b2126ee103e	NA	f442238d-abc8-43fb-b73b-d6dc75d68315	2021-03-07T22:02:58+05:45	2021-03-07T22:03:51+05:45	event	animal		Axis axis	2
79f106ab-4313-41be-99ec-6b3e7246e8af	04b67cdb-8e8a-492f-b262-0b2126ee103e	NA	d378d3df-5aef-4705-bcf3-0fa6073b5396	2021-03-07T22:30:14+05:45	2021-03-07T22:31:07+05:45	event	animal		Axis axis	1
0ef33c57-a3fc-4a27-8f22-3e53a55804b3	04b67cdb-8e8a-492f-b262-0b2126ee103e	NA	292d865c-b599-43c8-878c-9df9cb1452fa	2021-03-07T22:33:15+05:45	2021-03-07T22:33:19+05:45	event	animal		Axis axis	1
53a24496-79c3-448c-9c6a-01873fb2c390	04b67cdb-8e8a-492f-b262-0b2126ee103e	NA	627ae2d2-60cc-4489-9c0d-2596958bc110	2021-03-08T05:45:10+05:45	2021-03-08T05:45:15+05:45	event	animal		Axis axis	1
e9b8879e-def7-480d-9571-37eb868eedfe	04b67cdb-8e8a-492f-b262-0b2126ee103e	NA	4dfa1d5f-fd15-448c-8b2f-b0a69c1f6872	2021-03-08T05:47:43+05:45	2021-03-08T05:47:47+05:45	event	animal		Axis axis	1
e459f4b3-ff5c-4941-9f4e-22096908fdbe	04b67cdb-8e8a-492f-b262-0b2126ee103e	NA	234635d7-01c0-44f3-85f9-4455d10b2ce9	2021-03-15T22:48:00+05:45	2021-03-15T22:52:18+05:45	event	animal		Axis axis	4
1c9f84ed-f83e-4997-a419-715c4024ad61	04b67cdb-8e8a-492f-b262-0b2126ee103e	NA	d56418d6-52b9-449c-82b0-61332d15dcda	2021-03-20T07:20:25+05:45	2021-03-20T07:20:41+05:45	event	animal		Axis axis	1
c44d4409-cf30-4017-9aa3-0574e009eaa6	04b67cdb-8e8a-492f-b262-0b2126ee103e	NA	dd42803d-c083-4390-8f10-890f7e6eec5b	2021-03-21T10:12:15+05:45	2021-03-21T10:12:19+05:45	event	animal		Axis axis	1
8be4dab7-b2cb-459a-be79-3aaa48367ab4	04b67cdb-8e8a-492f-b262-0b2126ee103e	NA	69bc726a-0377-4b68-9399-0e734969cb23	2021-03-21T18:39:36+05:45	2021-03-21T18:39:40+05:45	event	animal		Axis axis	1
f85eb618-aada-4bc3-a364-25836301a0b7	04b67cdb-8e8a-492f-b262-0b2126ee103e	NA	52bfd5c2-c1ab-461a-a7f2-58140fb05d5c	2021-03-22T10:14:41+05:45	2021-03-22T10:15:15+05:45	event	animal		Axis axis	3
71eab70e-ac83-4e10-a09f-4b8dfc6b58c2	04b67cdb-8e8a-492f-b262-0b2126ee103e	NA	82a916ae-7071-4e05-b9b0-e55651f819c1	2021-03-27T02:38:28+05:45	2021-03-27T02:40:00+05:45	event	animal		Axis axis	2
ae95ca86-003c-4427-b6bf-dad661e3df75	04b67cdb-8e8a-492f-b262-0b2126ee103e	NA	98139a76-7b8e-40fa-919b-9f3a327c03be	2021-03-27T02:43:25+05:45	2021-03-27T02:43:29+05:45	event	animal		Axis axis	3
3eecbaed-2f83-448e-b118-bf1907754195	04b67cdb-8e8a-492f-b262-0b2126ee103e	NA	7d5b559c-269a-46a1-82e3-8e60ac9822ba	2021-03-27T02:55:58+05:45	2021-03-27T02:56:39+05:45	event	animal		Axis axis	1
a3032b97-ef93-4ec1-9167-a1a7038eef7b	04b67cdb-8e8a-492f-b262-0b2126ee103e	NA	baeaaf31-1f4e-4a2d-a93b-a6bf72bdf65e	2021-04-04T00:17:53+05:45	2021-04-04T00:18:42+05:45	event	animal		Axis axis	1
d3defb1a-a361-47bc-b56e-7c352ee6d52a	04b67cdb-8e8a-492f-b262-0b2126ee103e	NA	a33b1a82-14e9-4eed-9dd9-dd200feff5cc	2021-04-04T11:15:48+05:45	2021-04-04T11:15:53+05:45	event	animal		Axis axis	1
4288919c-b4ef-4157-abab-2d99a186e408	04b67cdb-8e8a-492f-b262-0b2126ee103e	NA	9fcc144d-b4ae-42e3-be04-59247f31bb28	2021-04-07T08:47:43+05:45	2021-04-07T08:48:28+05:45	event	animal		Axis axis	7
37fcec0b-b3b0-4cb8-bb43-649b565213af	04b67cdb-8e8a-492f-b262-0b2126ee103e	NA	a76aa4d5-9401-4213-b940-fddac5bd53a7	2021-04-09T06:25:12+05:45	2021-04-09T06:27:17+05:45	event	animal		Axis axis	4
a20f2564-7158-4ab1-b740-24fbabbd92d2	04b67cdb-8e8a-492f-b262-0b2126ee103e	NA	6c0a24be-1f30-4ed1-9ec8-80633fca1a54	2021-04-10T08:47:20+05:45	2021-04-10T08:47:30+05:45	event	animal		Axis axis	1
141ad5b9-d657-4e0d-abe4-05248cb810c0	04b67cdb-8e8a-492f-b262-0b2126ee103e	NA	92331e6d-21f4-4664-b5e1-559055a5a463	2021-04-11T09:29:49+05:45	2021-04-11T09:31:33+05:45	event	animal		Axis axis	14
e2f7d91f-0e51-4ee9-a103-fdf45eb717c5	04b67cdb-8e8a-492f-b262-0b2126ee103e	NA	c194842d-2022-4b05-b355-43966a293b78	2021-04-11T09:40:09+05:45	2021-04-11T09:40:13+05:45	event	animal		Axis axis	1
fd2595b2-e85b-4d72-8039-ac0d0450f108	04b67cdb-8e8a-492f-b262-0b2126ee103e	NA	6bccc46e-3e1b-477b-b642-313042ef0d7e	2021-04-12T17:13:32+05:45	2021-04-12T17:13:36+05:45	event	animal		Axis axis	1
a317e754-1cec-4479-8b52-180681803ea6	05219c71-ed87-48f4-8190-f0db70f4caca	NA	362f3399-9c10-4052-932c-0b60b3f862b2	2020-08-14T08:19:09+05:45	2020-08-14T08:19:24+05:45	event	animal		Axis axis	1
68ccb43d-2b07-41b6-90bb-e9f59cefef60	065ca70f-95b9-4071-95fa-782d46671905	NA	034dcf64-3552-4286-aefd-ff35872f4ff7	2019-11-25T06:55:40+05:45	2019-11-25T06:56:59+05:45	event	animal		Axis axis	1
050a94ad-60e4-41c5-a811-0b6fb04e88fe	065ca70f-95b9-4071-95fa-782d46671905	NA	036aa7b9-6593-4576-968c-4dcaf13718c4	2019-11-27T10:05:37+05:45	2019-11-27T10:06:08+05:45	event	animal		Axis axis	3
7b608e01-533b-4b97-8591-535a0ce12f82	065ca70f-95b9-4071-95fa-782d46671905	NA	d826db55-41cf-4246-91ed-98ac4ffa9db5	2019-11-30T22:15:40+05:45	2019-11-30T22:16:31+05:45	event	animal		Axis axis	2
e39bc8fc-d4f3-4ded-943d-e4cbddf9296c	065ca70f-95b9-4071-95fa-782d46671905	NA	76ba237e-b1d2-4609-b12a-10749a2f30c2	2019-12-01T00:44:53+05:45	2019-12-01T00:44:55+05:45	event	animal		Axis axis	1
5b3c73b5-c05a-45df-aab1-89d318365aa8	065ca70f-95b9-4071-95fa-782d46671905	NA	0ec3847c-ee30-4c33-889a-3204ed8d917b	2019-12-10T14:12:13+05:45	2019-12-10T14:12:14+05:45	event	animal		Axis axis	1
13012d8b-e71d-4f37-8610-ad20a1f6e11f	065ca70f-95b9-4071-95fa-782d46671905	NA	9590e1c4-ca44-449d-9fd2-bba7d1ccc4ef	2019-12-11T23:13:42+05:45	2019-12-11T23:14:20+05:45	event	animal		Axis axis	2
1891d71c-a382-4930-ba07-5789ae0cca70	065ca70f-95b9-4071-95fa-782d46671905	NA	f0f26560-225c-47d5-8e55-b698e54d26d9	2019-12-12T08:54:47+05:45	2019-12-12T08:54:49+05:45	event	animal		Axis axis	1
9ce25733-d618-41ed-8a58-fdfe65a1c899	065ca70f-95b9-4071-95fa-782d46671905	NA	f6664eab-98c5-408c-b7e7-9eb5582cdfd8	2019-12-12T10:33:42+05:45	2019-12-12T10:34:23+05:45	event	animal		Axis axis	2
687a7cdd-4947-4c5c-aca8-6a5426a576f3	065ca70f-95b9-4071-95fa-782d46671905	NA	23f70bc9-d0cd-4269-9950-e3cae6591b5e	2019-12-18T16:55:49+05:45	2019-12-18T16:55:51+05:45	event	animal		Axis axis	1
c4db2447-42a4-4cd7-a03d-d8475372d19a	065ca70f-95b9-4071-95fa-782d46671905	NA	99988a7e-e387-4545-b9bc-d5df07559487	2019-12-19T07:39:26+05:45	2019-12-19T07:40:05+05:45	event	animal		Axis axis	4
989b301d-5542-46dd-88ec-66c64f260a02	065ca70f-95b9-4071-95fa-782d46671905	NA	a13d084c-a9f3-4bd4-92aa-f8b23999bc2c	2019-12-21T09:12:08+05:45	2019-12-21T09:13:19+05:45	event	animal		Axis axis	2
7b9d3bdd-b935-41bd-a865-a7474034b86a	065ca70f-95b9-4071-95fa-782d46671905	NA	b48a1a44-58e0-47e8-9fc4-d1e61be3319e	2019-12-21T16:53:10+05:45	2019-12-21T16:53:16+05:45	event	animal		Axis axis	1
673d56d7-7d9c-4587-96af-e67e545d5147	065ca70f-95b9-4071-95fa-782d46671905	NA	d8bda282-b86f-45f4-ac85-fd9b3ee1951d	2019-12-21T16:55:20+05:45	2019-12-21T16:55:36+05:45	event	animal		Axis axis	1
56457a04-3dbb-4aaa-a655-8bc26088a662	065ca70f-95b9-4071-95fa-782d46671905	NA	964c6eab-ce4f-4c28-a6f8-ed4939f8ed08	2019-12-21T16:57:55+05:45	2019-12-21T16:58:23+05:45	event	animal		Axis axis	1
431aff5a-6485-48ac-bf26-78ba58860b10	06711f06-458d-46ca-89a9-d3c3381efd94	NA	d61ab26c-203d-432c-820f-497d720bd4e9	2020-05-29T18:21:03+05:45	2020-05-29T18:21:05+05:45	event	animal		Panthera tigris	1
1bb5034c-044f-4e20-b624-3a856806b613	06711f06-458d-46ca-89a9-d3c3381efd94	NA	e21883f7-bd33-4600-95d6-927adb94e33f	2020-05-30T04:20:11+05:45	2020-05-30T04:20:13+05:45	event	animal		Panthera tigris	1
ce98638f-baa9-4098-bd29-da8482c8ab16	06711f06-458d-46ca-89a9-d3c3381efd94	NA	56272d8e-586d-41a9-928f-c6282d37dc65	2020-06-03T06:36:03+05:45	2020-06-03T06:37:08+05:45	event	animal		Rusa unicolor	2
8d8c0fd7-09ce-46bd-a457-5769f9d93331	06711f06-458d-46ca-89a9-d3c3381efd94	NA	83a7e6f8-575c-4621-8af2-1819702ef20f	2020-06-04T06:43:38+05:45	2020-06-04T06:43:40+05:45	event	animal		Axis axis	2
655549eb-2ae9-483f-b308-d30812bfaea9	06711f06-458d-46ca-89a9-d3c3381efd94	NA	09d6da8f-4298-47d9-9f82-60fdbaf44725	2020-06-04T07:11:28+05:45	2020-06-04T07:11:30+05:45	event	animal		Axis axis	2
4c9f9b2b-c90a-489a-b0cf-5f95ba1ae12a	06711f06-458d-46ca-89a9-d3c3381efd94	NA	0bc0a31b-37ec-4b7a-99b9-2123c7c95d36	2020-06-04T08:26:11+05:45	2020-06-04T08:26:13+05:45	event	animal		Axis axis	1
22129b57-0d7c-4292-8cae-2c92007ba11e	06711f06-458d-46ca-89a9-d3c3381efd94	NA	a7871779-eef9-4baa-a3b0-6eb75620818a	2020-06-08T07:06:42+05:45	2020-06-08T07:07:51+05:45	event	animal		Axis axis	3
5b9c3ddf-651f-4afc-b470-c105951378f8	06711f06-458d-46ca-89a9-d3c3381efd94	NA	4ee204fe-777c-47bc-9f22-63284f7e5730	2020-06-12T04:47:41+05:45	2020-06-12T04:47:50+05:45	event	animal		Rusa unicolor	1
b6385b91-0658-42ca-a201-e73162177713	06711f06-458d-46ca-89a9-d3c3381efd94	NA	f1fb23be-8e8a-4068-81ac-e4264488b615	2020-06-17T14:31:06+05:45	2020-06-17T14:31:08+05:45	event	animal		Axis axis	5
2cc4c64d-c3ce-4de7-92cf-22be6e60b2ae	06711f06-458d-46ca-89a9-d3c3381efd94	NA	73bc1630-237c-41f6-b065-7e9b6f7bcba3	2020-06-18T12:59:09+05:45	2020-06-18T12:59:30+05:45	event	animal		Axis axis	4
25307eb5-3b0a-4b9f-ad8c-8ab4209a4bef	06711f06-458d-46ca-89a9-d3c3381efd94	NA	abaf589f-ee26-4afc-99b6-8a23f0c407af	2020-06-20T02:43:48+05:45	2020-06-20T02:43:59+05:45	event	animal		Rusa unicolor	1
ae6935dd-cd54-4574-996d-eb5554175d74	06711f06-458d-46ca-89a9-d3c3381efd94	NA	23ee13eb-419b-4f88-a20a-6535a02734d4	2020-06-22T07:58:37+05:45	2020-06-22T07:58:40+05:45	event	animal		Axis axis	3
2b8ccf3e-acd1-441c-a435-b6ce03c1d2d9	06711f06-458d-46ca-89a9-d3c3381efd94	NA	bc99153c-1b4f-43a8-b068-b5fa3c7d2e78	2020-07-13T05:52:29+05:45	2020-07-13T05:52:32+05:45	event	animal		Axis axis	2
3b58c2e9-6fcf-4e96-ab31-89d35f99f0c8	06711f06-458d-46ca-89a9-d3c3381efd94	NA	96f34640-c1be-45a0-a96b-9da2b599640c	2020-07-15T07:18:24+05:45	2020-07-15T07:18:26+05:45	event	animal		Axis axis	3
86aa015d-bb5b-445b-b49f-b4bab66393b8	06711f06-458d-46ca-89a9-d3c3381efd94	NA	3cbdf8b5-5efa-42f8-8704-194b412f5f54	2020-07-19T07:48:42+05:45	2020-07-19T07:48:47+05:45	event	animal		Rusa unicolor	3
0bcb0732-28cc-4ce4-9daa-6015a4977296	06711f06-458d-46ca-89a9-d3c3381efd94	NA	151bca96-33c5-42e4-8bc4-f588624a2102	2020-07-20T18:14:57+05:45	2020-07-20T18:15:08+05:45	event	animal		Rusa unicolor	1
37b7af2e-19e8-4772-83cc-c08cb5fe7816	06711f06-458d-46ca-89a9-d3c3381efd94	NA	b8475333-f75d-43ad-a894-2167dc75b91f	2020-07-22T13:34:47+05:45	2020-07-22T13:35:10+05:45	event	animal		Axis axis	2
a184a987-3a1c-495e-9166-3d29902d85fb	06711f06-458d-46ca-89a9-d3c3381efd94	NA	e4cf8a37-1aad-48e5-9f80-9c2bf7ef29f9	2020-07-22T13:41:12+05:45	2020-07-22T13:42:11+05:45	event	animal		Axis axis	1
e9ba4e05-c8ed-4950-b207-4bc69149d25f	06711f06-458d-46ca-89a9-d3c3381efd94	NA	294b4b6c-83b4-4408-a1ae-9dd2bec1267a	2020-07-24T06:32:34+05:45	2020-07-24T06:40:01+05:45	event	animal		Axis axis	35
c4a16d54-653d-443a-a8e9-85f06dece807	06711f06-458d-46ca-89a9-d3c3381efd94	NA	cf85fe0e-e960-4fce-ad32-047fa48c291d	2020-07-24T06:50:44+05:45	2020-07-24T06:51:35+05:45	event	animal		Axis axis	6
ef2c8283-cd66-41b6-adb6-23625661cdea	06711f06-458d-46ca-89a9-d3c3381efd94	NA	8b46fc42-76d8-423a-9259-c5d4ed6a5d5b	2020-07-24T07:02:50+05:45	2020-07-24T07:02:53+05:45	event	animal		Axis axis	2
abc3ad59-a0e5-482f-b61e-e329dbce39a5	06711f06-458d-46ca-89a9-d3c3381efd94	NA	64021953-3079-4436-b57d-e487ad396f87	2020-07-24T07:19:32+05:45	2020-07-24T07:19:34+05:45	event	animal		Axis axis	4
6c7388d4-499d-4a37-ab93-a4d910f3f637	06711f06-458d-46ca-89a9-d3c3381efd94	NA	ed80e765-e811-4083-8de5-7bf65e97abb9	2020-07-24T07:22:06+05:45	2020-07-24T07:22:08+05:45	event	animal		Axis axis	3
4c62fe3e-4ac4-484a-96e5-0c98f798de11	06711f06-458d-46ca-89a9-d3c3381efd94	NA	723ddd2d-f90d-43d7-993a-f0e6e0c66fa8	2020-07-24T07:39:12+05:45	2020-07-24T07:39:55+05:45	event	animal		Axis axis	9
4d617d08-2278-4714-b215-e447500ebde4	068a1db8-7d92-4433-a62e-9d73dc0b4461	NA	4899f7ae-462b-4493-b627-bd75c026ad02	2020-07-31T10:28:22+05:45	2020-07-31T10:28:37+05:45	event	animal		Axis axis	1
676f3298-a785-48ef-b568-70ad1127d59c	068a1db8-7d92-4433-a62e-9d73dc0b4461	NA	6a90a7be-f4b6-4974-bea5-39332da3d1f4	2020-08-07T13:30:38+05:45	2020-08-07T13:30:53+05:45	event	animal		Axis axis	3
2cc638cc-5fcb-49e3-9dd0-ee47aeea6b53	068a1db8-7d92-4433-a62e-9d73dc0b4461	NA	848c65ba-f2d6-4874-aeb9-88905688682d	2020-08-07T13:59:49+05:45	2020-08-07T14:00:03+05:45	event	animal		Axis axis	1
e93e8327-7854-474e-b711-e21a2add425c	068a1db8-7d92-4433-a62e-9d73dc0b4461	NA	d3339a2e-b805-413a-9e9a-f4487f8cb603	2020-08-07T14:28:57+05:45	2020-08-07T14:29:12+05:45	event	animal		Axis axis	1
c7710ae7-f741-4387-aecc-892cb84c6ffa	068a1db8-7d92-4433-a62e-9d73dc0b4461	NA	0fdd5dc9-c980-454f-bbb7-545327638b6a	2020-08-08T08:39:18+05:45	2020-08-08T08:39:33+05:45	event	animal		Axis axis	1
b9c8bd9d-b09b-49c8-b71f-dbb23601eb13	068a1db8-7d92-4433-a62e-9d73dc0b4461	NA	25752075-d29d-4370-b738-e17cf23ac213	2020-08-08T08:42:02+05:45	2020-08-08T08:42:16+05:45	event	animal		Axis axis	1
f1c4895c-ed3a-4694-b682-77db2df27861	068a1db8-7d92-4433-a62e-9d73dc0b4461	NA	3ee576ab-3cb4-4678-ab98-7634a48a20b2	2020-08-08T08:45:10+05:45	2020-08-08T08:46:48+05:45	event	animal		Axis axis	1
0cc28f38-3eed-40e8-bedc-80bd329c8b93	068a1db8-7d92-4433-a62e-9d73dc0b4461	NA	f1f40cab-d09f-4423-88f1-7787ef34fba3	2020-08-13T07:56:53+05:45	2020-08-13T07:58:48+05:45	event	animal		Axis axis	4
2f06ba05-4713-413d-ae40-6cb5d04e82ba	068a1db8-7d92-4433-a62e-9d73dc0b4461	NA	08fb5fbc-4c77-4048-be98-3506019f2bdc	2020-08-15T12:50:19+05:45	2020-08-15T12:50:28+05:45	event	animal		Axis axis	1
b97f22c3-9892-4073-9a36-310a60196858	068a1db8-7d92-4433-a62e-9d73dc0b4461	NA	3bd585a5-28fe-4548-9e9d-1fff182ace9f	2020-08-15T13:05:59+05:45	2020-08-15T13:07:33+05:45	event	animal		Axis axis	1
4fc61607-0de7-4fef-a2d9-e8d0a6737bbc	068a1db8-7d92-4433-a62e-9d73dc0b4461	NA	7be47ba8-35a2-4877-a899-54b203716af4	2020-08-20T12:39:51+05:45	2020-08-20T12:40:05+05:45	event	animal		Axis axis	1
24d92812-3518-4a8c-a574-c567edcd01c0	068a1db8-7d92-4433-a62e-9d73dc0b4461	NA	9963e092-ba4b-4150-b40f-c620a34b071c	2020-08-22T10:46:06+05:45	2020-08-22T10:47:11+05:45	event	animal		Axis axis	1
a112f911-5e05-4193-893a-a1ac9a6766ba	068a1db8-7d92-4433-a62e-9d73dc0b4461	NA	3b7e5e9b-db62-4f70-8736-078c596e2693	2020-08-22T11:03:42+05:45	2020-08-22T11:03:57+05:45	event	animal		Axis axis	1
87fbc00a-8240-4702-bc15-55c9f79f985d	068a1db8-7d92-4433-a62e-9d73dc0b4461	NA	e7a14866-e7c6-48e4-b938-8aeb881dbfea	2020-08-22T12:55:18+05:45	2020-08-22T12:55:33+05:45	event	animal		Axis axis	1
5e6ef25b-5213-4114-b254-f9056c94f9c5	068a1db8-7d92-4433-a62e-9d73dc0b4461	NA	ebda00cc-000f-4637-bc77-86c3b9a619a3	2020-08-22T13:03:03+05:45	2020-08-22T13:03:17+05:45	event	animal		Axis axis	1
e4a0d435-2deb-417a-acda-a951c4ddfb88	068a1db8-7d92-4433-a62e-9d73dc0b4461	NA	81d978b4-2031-4182-9738-77d6c64e0d2a	2020-08-22T13:05:36+05:45	2020-08-22T13:05:50+05:45	event	animal		Axis axis	1
86c7c704-d7c3-4cce-8be8-f2cabf715a1e	068a1db8-7d92-4433-a62e-9d73dc0b4461	NA	ebe780af-271b-400e-8408-673f3afefb66	2020-08-25T00:03:47+05:45	2020-08-25T00:04:02+05:45	event	animal		Axis axis	4
1f75e9e3-1b4b-4e85-8170-48d1331f29f3	068a1db8-7d92-4433-a62e-9d73dc0b4461	NA	77becdde-dfff-4e97-a11f-8b9857afc705	2020-08-25T00:07:16+05:45	2020-08-25T00:07:31+05:45	event	animal		Axis axis	1
697bcee6-11e7-4698-b4c1-6e0b0c082145	068a1db8-7d92-4433-a62e-9d73dc0b4461	NA	2559dfa7-3497-4094-8607-b80bc970ea8c	2020-08-28T11:06:07+05:45	2020-08-28T11:06:22+05:45	event	animal		Axis axis	2
599dc179-9d6d-49eb-a86b-15368c5fbd6f	068a1db8-7d92-4433-a62e-9d73dc0b4461	NA	75b8ad77-bba9-4e06-b98e-21cc7af6dd96	2020-08-28T11:09:32+05:45	2020-08-28T11:09:47+05:45	event	animal		Axis axis	2
3bbd5c9b-95d3-48bd-b4e8-8e59246808e0	068a1db8-7d92-4433-a62e-9d73dc0b4461	NA	f9be2394-3724-49db-be7a-457adf8e30ac	2020-08-28T12:58:32+05:45	2020-08-28T12:59:51+05:45	event	animal		Axis axis	1
7ca3f502-63dc-48dd-a5b3-86692b4d1ed8	068a1db8-7d92-4433-a62e-9d73dc0b4461	NA	aab51a6c-4d14-4577-9f66-cccfeb112827	2020-08-30T22:05:50+05:45	2020-08-30T22:06:21+05:45	event	animal		Axis axis	1
de672505-3e83-4297-b5df-c19950f795fa	073c4bf3-081f-48a9-9fde-7ce10dc2ba08	NA	4272ac2c-771d-4420-952b-64cb5b733496	2021-06-30T07:01:43+05:45	2021-06-30T07:01:47+05:45	event	animal		Muntiacus muntjak	1	adult
f668f37c-758e-4418-8577-026f9739bdc2	073c4bf3-081f-48a9-9fde-7ce10dc2ba08	NA	b81acac5-3725-4ecb-940d-66b1456bc510	2021-07-30T16:39:29+05:45	2021-07-30T16:39:33+05:45	event	animal		Axis axis	1	adult	male
c2c119b5-1125-42af-aaf7-fd1da66f2534	073c4bf3-081f-48a9-9fde-7ce10dc2ba08	NA	d1c9c90a-e827-4692-abd0-59fc5bba7c44	2021-07-30T16:50:52+05:45	2021-07-30T16:51:25+05:45	event	animal		Axis axis	2
02b351de-8938-4896-b931-b8a1e7e774b2	073c4bf3-081f-48a9-9fde-7ce10dc2ba08	NA	26104ca4-cb4c-41b1-b743-936513b03f3e	2021-07-31T15:14:12+05:45	2021-07-31T15:16:00+05:45	event	animal		Axis axis	1	adult	male
a4159cf1-00e3-4cf4-8177-b26cb67a406c	073c4bf3-081f-48a9-9fde-7ce10dc2ba08	NA	39d842bf-e844-4cc6-b347-ce00da45a55a	2021-07-31T15:18:03+05:45	2021-07-31T15:18:20+05:45	event	animal		Axis axis	3
d531582d-b0ab-416f-8138-003a182618c0	073c4bf3-081f-48a9-9fde-7ce10dc2ba08	NA	383323e4-729c-49f3-ab39-5c18c95e2abf	2021-08-01T12:21:53+05:45	2021-08-01T12:21:58+05:45	event	animal		Axis axis	1
f61428c2-a5f9-4c49-86df-8ead07e4cc77	073c4bf3-081f-48a9-9fde-7ce10dc2ba08	NA	1678bba2-29f6-4695-967c-b51b4d9c38d2	2021-08-01T12:25:38+05:45	2021-08-01T12:25:43+05:45	event	animal		Axis axis	3
b3a081f0-e9c9-4517-becb-ddab09f99853	073c4bf3-081f-48a9-9fde-7ce10dc2ba08	NA	e7f29eac-6651-4d89-a4dd-797874c55c0b	2021-08-01T12:29:21+05:45	2021-08-01T12:29:25+05:45	event	animal		Axis axis	1
b9f297d8-13d2-42d4-8a5c-91199689f1fc	073c4bf3-081f-48a9-9fde-7ce10dc2ba08	NA	a80e3696-ba6e-432f-b03f-aea08a476d57	2021-08-01T12:55:11+05:45	2021-08-01T12:55:34+05:45	event	animal		Axis axis	1	adult	female
567a456d-aef3-4424-89ed-233240d7ae7c	073c4bf3-081f-48a9-9fde-7ce10dc2ba08	NA	5083d43b-6387-4c96-a079-c0a3a2920184	2021-08-03T17:23:29+05:45	2021-08-03T17:23:34+05:45	event	animal		Axis axis	1	adult	female
b72f8d2a-8cb5-4f27-870c-83affbed7e60	073c4bf3-081f-48a9-9fde-7ce10dc2ba08	NA	126a8fb6-7d82-496b-b6d1-01076660ff63	2021-08-03T17:29:11+05:45	2021-08-03T17:29:15+05:45	event	animal		Axis axis	1	adult	female
31eda480-4987-4bf8-be2c-394c51707b27	073c4bf3-081f-48a9-9fde-7ce10dc2ba08	NA	94b43a89-986c-4643-bcb6-b87aadd29956	2021-08-16T15:45:38+05:45	2021-08-16T15:45:47+05:45	event	animal		Axis axis	1	adult	male
64c2c0aa-fc7f-4da2-bbe0-6b57aa133f9e	073c4bf3-081f-48a9-9fde-7ce10dc2ba08	NA	7537e618-bf34-473f-a392-3e6b75dbd255	2021-08-19T08:51:00+05:45	2021-08-19T08:51:13+05:45	event	animal		Axis axis	1	adult	male
d62f9f8a-6b28-46f7-96d9-8ccd8d433792	073c4bf3-081f-48a9-9fde-7ce10dc2ba08	NA	5d46e922-8976-4bc9-90ee-acc62007f4c8	2021-08-19T16:31:52+05:45	2021-08-19T16:31:56+05:45	event	animal		Axis axis	1		female
544cdbdd-c313-4845-8852-59fee867a456	073c4bf3-081f-48a9-9fde-7ce10dc2ba08	NA	95f175fc-e4bd-4266-aba9-6b540fdbc0ff	2021-08-21T07:07:34+05:45	2021-08-21T07:08:16+05:45	event	animal		Axis axis	2	adult	male
7135d7cc-8ff8-4209-a3de-616b43c94047	073c4bf3-081f-48a9-9fde-7ce10dc2ba08	NA	0e830dd9-c9d0-4e6b-a97e-5a31323aa620	2021-08-21T07:10:31+05:45	2021-08-21T07:10:35+05:45	event	animal		Axis axis	2
28ac2aa2-ca90-4349-858f-44ffc1644bff	073c4bf3-081f-48a9-9fde-7ce10dc2ba08	NA	74ebae15-f87c-44ad-ab8c-6c59e01e75ba	2021-08-30T15:53:51+05:45	2021-08-30T15:53:55+05:45	event	animal		Axis axis	1	adult	male
cb4a9a53-22a4-4d6f-a727-7ef2132bddb3	074ed473-1ebc-48d7-b091-bce4e560520c	NA	585f9bf0-cd85-4686-a18c-e198f5a451cf	2020-03-23T09:04:08+05:45	2020-03-23T09:04:08+05:45	event	animal		Axis axis	1		male
625c1426-1c6e-4ae0-8a32-346ce633f504	074ed473-1ebc-48d7-b091-bce4e560520c	NA	fe0f3574-e439-4819-844f-3dbb97310737	2020-03-27T14:09:12+05:45	2020-03-27T14:09:12+05:45	event	animal		Axis axis	1
28fa32cb-9f02-407d-916c-47f0f8947907	074ed473-1ebc-48d7-b091-bce4e560520c	NA	51cd0569-7c19-467b-a86b-5d3c877394d3	2020-04-03T18:11:37+05:45	2020-04-03T18:11:37+05:45	event	animal		Axis axis	1	adult	male
e027590f-c628-46fb-9216-8b80ec894519	074ed473-1ebc-48d7-b091-bce4e560520c	NA	c0adcb04-3bb7-4fd6-93e4-da83127512f7	2020-04-05T12:54:48+05:45	2020-04-05T12:54:48+05:45	event	animal		Axis axis	1
0efd273f-7678-4785-8e1b-0ab652267341	074ed473-1ebc-48d7-b091-bce4e560520c	NA	8a183685-e2ab-41ce-ad2d-b95d24270016	2020-04-15T06:59:58+05:45	2020-04-15T06:59:58+05:45	event	animal		Axis axis	1	adult	male
caa29da7-ce07-46c9-97d8-8a5105419ac5	074ed473-1ebc-48d7-b091-bce4e560520c	NA	836fdca2-420a-4bdf-94eb-0b8c924112c1	2020-04-18T08:04:45+05:45	2020-04-18T08:04:45+05:45	event	animal		Axis axis	2
cba3d9c5-2100-4b4e-953f-6cbb3e943f2e	074ed473-1ebc-48d7-b091-bce4e560520c	NA	aff4801a-3cda-4a97-9b4a-fbf8fc004d4e	2020-04-19T06:18:09+05:45	2020-04-19T06:18:09+05:45	event	animal		Axis axis	1
ad45ad90-8f82-4131-b973-8ab96e3f1435	074ed473-1ebc-48d7-b091-bce4e560520c	NA	bb963caa-fab1-49ea-ac76-640d8f7301b6	2020-04-22T01:06:29+05:45	2020-04-22T01:06:29+05:45	event	animal		Axis axis	1
5aab730b-3355-48d0-9b17-c47552e27d21	076b89dc-ac26-4d64-ac3e-38410694a7f6	NA	fe8ce391-d585-4c3b-908b-7fa85cbf6e0f	2019-10-02T07:59:53+05:45	2019-10-02T07:59:55+05:45	event	animal		Axis axis	1
5578cc0e-96a5-42eb-bc1a-0a5b5db4bc52	076b89dc-ac26-4d64-ac3e-38410694a7f6	NA	a7a61527-e707-4826-963f-00786b727441	2019-10-02T08:37:12+05:45	2019-10-02T08:37:14+05:45	event	animal		Axis axis	1
7831f27d-bf6f-44fc-a289-0c2382a21b51	076b89dc-ac26-4d64-ac3e-38410694a7f6	NA	2f5771ce-9064-4c06-92d4-4f0ed486bc61	2019-10-03T11:45:13+05:45	2019-10-03T11:47:05+05:45	event	animal		Axis axis	1
b937103b-2ab9-4dad-82b0-3de070e01a04	076b89dc-ac26-4d64-ac3e-38410694a7f6	NA	5dbe7cf6-d4dc-44ff-bd61-abf406e5e461	2019-10-05T13:48:16+05:45	2019-10-05T13:48:18+05:45	event	animal		Axis axis	1
c1aa7f19-4aff-46a2-bba7-8d0a1493ab05	076b89dc-ac26-4d64-ac3e-38410694a7f6	NA	61e5a7a2-380b-45d6-8f0b-a51083f33712	2019-10-06T07:14:45+05:45	2019-10-06T07:14:53+05:45	event	animal		Axis axis	1
008081b0-8659-48a4-9894-841001090c25	076b89dc-ac26-4d64-ac3e-38410694a7f6	NA	ab9394d3-6f2d-4ab5-921b-afa43da618c6	2019-10-07T16:52:38+05:45	2019-10-07T16:52:40+05:45	event	animal		Axis axis	1
1cb425cb-958d-4f16-a243-196e5a9c6348	076b89dc-ac26-4d64-ac3e-38410694a7f6	NA	a0786679-b94c-490b-9a00-ef73ddc025d5	2019-10-07T18:00:08+05:45	2019-10-07T18:01:38+05:45	event	animal		Axis axis	3
63ade8a1-ffad-4aa4-9617-ac3ead6f0c01	076b89dc-ac26-4d64-ac3e-38410694a7f6	NA	36e5cc1e-eefa-4138-9982-de201835025a	2019-10-07T18:06:47+05:45	2019-10-07T18:07:18+05:45	event	animal		Axis axis	2
463926b7-2ca4-4928-baf3-07ca3e873f37	076b89dc-ac26-4d64-ac3e-38410694a7f6	NA	996409c5-309c-44fc-a0cc-86a723781095	2019-10-08T05:47:06+05:45	2019-10-08T05:47:22+05:45	event	animal		Axis axis	2
ef17dce3-1107-416a-ace5-523d66436986	076b89dc-ac26-4d64-ac3e-38410694a7f6	NA	e230d74d-ca76-4705-bcb2-dc55ec8b7678	2019-10-08T12:32:04+05:45	2019-10-08T12:32:06+05:45	event	animal		Axis axis	1
4278eb30-edcd-4468-be79-2d0da37022b1	076b89dc-ac26-4d64-ac3e-38410694a7f6	NA	cf9b7042-00db-4e32-9305-17b9e3c0d8a1	2019-10-08T12:34:34+05:45	2019-10-08T12:34:41+05:45	event	animal		Axis axis	1
08541b63-1905-4c54-9ad1-84d8454c4484	076b89dc-ac26-4d64-ac3e-38410694a7f6	NA	f412ce29-d2f2-42ba-abc3-9a83ae5360f1	2019-10-09T11:33:17+05:45	2019-10-09T11:33:46+05:45	event	animal		Axis axis	1
50bc03c9-7844-41ef-9df1-4dd9b3ed3cdc	076b89dc-ac26-4d64-ac3e-38410694a7f6	NA	c5217982-7466-4d4c-a097-fd353112863b	2019-10-09T17:28:35+05:45	2019-10-09T17:28:37+05:45	event	animal		Axis axis	1
fb4feecd-1c60-4bcc-bad6-f43177038f90	076b89dc-ac26-4d64-ac3e-38410694a7f6	NA	04f1a219-7f93-417a-b177-5f97079782af	2019-10-10T06:32:01+05:45	2019-10-10T06:32:17+05:45	event	animal		Axis axis	3
798d8ce4-7a46-4c6c-852c-3c79776e4458	076b89dc-ac26-4d64-ac3e-38410694a7f6	NA	2d93c195-5e7e-4bbe-9462-15232f7afbac	2019-10-11T04:00:52+05:45	2019-10-11T04:00:59+05:45	event	animal		Rusa unicolor	1
c97272ea-0bea-4510-9016-4f760c1fe173	076b89dc-ac26-4d64-ac3e-38410694a7f6	NA	6cbd556b-c282-4fd7-ab95-c94115bcd0d5	2019-10-11T14:25:18+05:45	2019-10-11T14:26:10+05:45	event	animal		Axis axis	2
bb98cd3d-2917-49f1-8d3c-2dd37a232023	076b89dc-ac26-4d64-ac3e-38410694a7f6	NA	a914edbd-615b-42e0-96cc-738d00f55554	2019-10-12T10:12:38+05:45	2019-10-12T10:13:41+05:45	event	animal		Axis axis	3
3ebeb1f1-bb44-4453-90d4-32eb3debf2f3	076b89dc-ac26-4d64-ac3e-38410694a7f6	NA	8a93ad93-5ce9-47d4-a088-3b4421e08328	2019-10-13T06:24:21+05:45	2019-10-13T06:24:37+05:45	event	animal		Axis axis	3
5830bacd-a7dc-4be1-ab44-c1034aebed44	076b89dc-ac26-4d64-ac3e-38410694a7f6	NA	fbb15454-000d-4d71-a77e-4115d8a56dda	2019-10-14T09:12:32+05:45	2019-10-14T09:13:32+05:45	event	animal		Axis axis	2
b7433655-2480-4f89-8a22-a0bf1b5f0f73	076b89dc-ac26-4d64-ac3e-38410694a7f6	NA	8e9c5022-96d6-4cef-9b8c-37878df3bd1d	2019-10-14T16:58:09+05:45	2019-10-14T16:59:31+05:45	event	animal		Axis axis	2
0801edd9-3a7b-4bf8-8cd3-7cdcfb78ff4c	076b89dc-ac26-4d64-ac3e-38410694a7f6	NA	f02f60a8-c32a-4353-acd6-2d13d0ad59ac	2019-10-14T21:41:25+05:45	2019-10-14T21:41:27+05:45	event	animal		Axis axis	1
2fbe13fd-6db5-479e-9526-8847c715af62	076b89dc-ac26-4d64-ac3e-38410694a7f6	NA	23e1c3c8-1b61-4765-ac67-31d142419c57	2019-10-14T22:07:12+05:45	2019-10-14T22:07:18+05:45	event	animal		Axis axis	1
227c680f-e881-4285-98a8-a57a630c4853	076b89dc-ac26-4d64-ac3e-38410694a7f6	NA	120a18d7-b9db-45cc-aa0d-f237b24ef17a	2019-10-15T07:46:23+05:45	2019-10-15T07:46:25+05:45	event	animal		Axis axis	1
e2a9aba8-83bd-49ca-a1d3-8278cafdcef5	076b89dc-ac26-4d64-ac3e-38410694a7f6	NA	06f8afa8-0bb0-4ca6-8cca-561147d96377	2019-10-15T07:49:04+05:45	2019-10-15T07:49:10+05:45	event	animal		Axis axis	2
2addf89e-8c40-47ec-9857-f04daf3e304f	076b89dc-ac26-4d64-ac3e-38410694a7f6	NA	06180ce8-a68c-4cb0-93a7-f64ca22823b6	2019-10-15T12:22:21+05:45	2019-10-15T12:23:01+05:45	event	animal		Axis axis	1
b705eb54-6c3e-419d-a583-9527d84261ce	076b89dc-ac26-4d64-ac3e-38410694a7f6	NA	04ca3a7a-6946-47c6-9738-00267e90358c	2019-10-15T15:25:19+05:45	2019-10-15T15:25:24+05:45	event	animal		Axis axis	2
5ae977a0-62b1-455d-98c4-9f69f88eda69	076b89dc-ac26-4d64-ac3e-38410694a7f6	NA	085ae32d-236f-46c5-adcc-92a35dcc3a0e	2019-10-15T17:00:40+05:45	2019-10-15T17:00:47+05:45	event	animal		Axis axis	1
181e8032-d3e1-4c1b-86f1-d89ede385854	076b89dc-ac26-4d64-ac3e-38410694a7f6	NA	87ff7e94-fdc9-4419-b81d-8545e5375314	2019-10-15T23:07:14+05:45	2019-10-15T23:07:30+05:45	event	animal		Axis axis	1
ba3c1562-0600-4d8b-ae39-da833c2f0d6d	076b89dc-ac26-4d64-ac3e-38410694a7f6	NA	8efc510b-875e-4ac3-b754-fd9e422147be	2019-10-15T23:38:07+05:45	2019-10-15T23:38:09+05:45	event	animal		Axis axis	1
22e71a7d-befa-49e5-9b7b-7ced2ec159df	076b89dc-ac26-4d64-ac3e-38410694a7f6	NA	515fedf1-8408-4d7d-84b2-7127200508e5	2019-10-16T06:29:25+05:45	2019-10-16T06:29:30+05:45	event	animal		Axis axis	1
4ac3d3b6-ae86-48ef-847c-29bdf8e11b31	076b89dc-ac26-4d64-ac3e-38410694a7f6	NA	443c2fe2-9e61-4391-a338-0c7c70384423	2019-10-16T07:17:26+05:45	2019-10-16T07:20:01+05:45	event	animal		Axis axis	3
ba6a75cf-4369-44b8-b1cf-f644e5084ad9	076b89dc-ac26-4d64-ac3e-38410694a7f6	NA	2d6c68b1-a5ea-4c5d-8ff7-ef15aa28dec1	2019-10-16T07:27:44+05:45	2019-10-16T07:27:51+05:45	event	animal		Rusa unicolor	1
2bfa710f-fc4b-4e9c-b547-5f27d996629d	076b89dc-ac26-4d64-ac3e-38410694a7f6	NA	f4be16b1-4b81-4315-9454-f14e23eb1d05	2019-10-16T07:31:00+05:45	2019-10-16T07:31:02+05:45	event	animal		Axis axis	1
3ad3fe51-ce1b-4850-b23c-169326fce4a9	076b89dc-ac26-4d64-ac3e-38410694a7f6	NA	8e24b92b-a912-4794-beb8-5f1df3fc6af8	2019-10-16T07:35:27+05:45	2019-10-16T07:35:35+05:45	event	animal		Axis axis	1
38410fa8-ff60-4ed8-9068-d9b97dd12b25	076b89dc-ac26-4d64-ac3e-38410694a7f6	NA	04c87fb6-e1ab-4d91-807d-d4bb6a7500b3	2019-10-16T17:22:00+05:45	2019-10-16T17:22:06+05:45	event	animal		Axis axis	1
434e8fa5-6eeb-44ae-9a2c-4b2ebbeba764	076b89dc-ac26-4d64-ac3e-38410694a7f6	NA	d34fa23e-e217-46b4-9b17-e7045f06ee8d	2019-10-17T07:06:03+05:45	2019-10-17T07:06:11+05:45	event	animal		Axis axis	1
d734f268-73cc-485b-bb9c-7a78febd6c6f	076b89dc-ac26-4d64-ac3e-38410694a7f6	NA	1bdc1aed-9528-4f35-9e77-b7ee4396c1c0	2019-10-17T16:29:55+05:45	2019-10-17T16:29:57+05:45	event	animal		Axis axis	1
09bd6c9a-6fea-493d-8a9b-b75c952605a7	076b89dc-ac26-4d64-ac3e-38410694a7f6	NA	952cc31d-232c-4ff5-8f14-c32b9427e76b	2019-10-18T09:04:49+05:45	2019-10-18T09:04:51+05:45	event	animal		Axis axis	1
a47cddfe-8614-4246-974e-7f8f49457040	076b89dc-ac26-4d64-ac3e-38410694a7f6	NA	611c74a7-0ace-4f4e-8cfa-6b15a256a4cd	2019-10-19T15:34:09+05:45	2019-10-19T15:34:11+05:45	event	animal		Axis axis	1
85e924c0-2739-4291-abe8-10e8234f5e93	076b89dc-ac26-4d64-ac3e-38410694a7f6	NA	bdeff0ad-7ed1-4879-9f5d-da4d7e6eb8cb	2019-10-19T16:03:04+05:45	2019-10-19T16:03:11+05:45	event	animal		Axis axis	1
f28e5ba7-1226-4ab2-8cc9-95d0cfb7284f	076b89dc-ac26-4d64-ac3e-38410694a7f6	NA	3f5e8a12-4bdc-46fa-932d-9b305effb56e	2019-10-20T07:12:53+05:45	2019-10-20T07:13:30+05:45	event	animal		Axis axis	1
912561dc-cea8-4105-ad31-74aea6e387db	076b89dc-ac26-4d64-ac3e-38410694a7f6	NA	0822a2d5-5d57-4336-ba73-bb279c62bee6	2019-10-20T12:31:53+05:45	2019-10-20T12:33:24+05:45	event	animal		Axis axis	2
946f4d9e-df62-47c8-b246-c16f6145ef2f	076b89dc-ac26-4d64-ac3e-38410694a7f6	NA	7e4d63bf-be48-403f-b881-d364329d6096	2019-10-21T16:44:19+05:45	2019-10-21T16:44:21+05:45	event	animal		Axis axis	1
a7491476-3018-4605-9b41-a7a32113d580	076b89dc-ac26-4d64-ac3e-38410694a7f6	NA	3cbc35c5-9ba0-41d6-a521-8bfd0b544dac	2019-10-21T17:32:23+05:45	2019-10-21T17:32:42+05:45	event	animal		Axis axis	2
9d4da3ca-fa5a-443a-8695-97902a3e06d3	076b89dc-ac26-4d64-ac3e-38410694a7f6	NA	84054f5a-d2ae-4b2e-83d4-63a3cbb8e5df	2019-10-22T05:57:52+05:45	2019-10-22T05:57:54+05:45	event	animal		Axis axis	1
ae8b2468-fc25-43f5-9170-dd4a9b49b801	076b89dc-ac26-4d64-ac3e-38410694a7f6	NA	d34fc451-2b44-4631-b7cf-08ce666ecdd7	2019-10-22T11:27:56+05:45	2019-10-22T11:27:58+05:45	event	animal		Axis axis	1
d9c9428b-42fa-4cb5-a738-85f8cd478c99	076b89dc-ac26-4d64-ac3e-38410694a7f6	NA	303903a7-b160-4f3d-b9c9-0e913f5543b0	2019-10-23T06:26:01+05:45	2019-10-23T06:27:21+05:45	event	animal		Axis axis	3
bb46ebb2-7c5c-4e33-8d24-1cf6353fed7b	076b89dc-ac26-4d64-ac3e-38410694a7f6	NA	58a2e270-5105-4273-93dc-0a1056ef6ba5	2019-10-23T10:24:34+05:45	2019-10-23T10:24:36+05:45	event	animal		Axis axis	1
817f6089-91ea-4fd5-891d-0ea6713232f8	076b89dc-ac26-4d64-ac3e-38410694a7f6	NA	8416207f-5cbd-4852-8c23-e1649cec93ea	2019-10-23T11:09:07+05:45	2019-10-23T11:09:09+05:45	event	animal		Axis axis	1
42fc98ac-3aa9-4024-82f4-1e03026f9602	076b89dc-ac26-4d64-ac3e-38410694a7f6	NA	32d6ebd2-7f93-4ff7-95a4-175d59cbf10e	2019-10-24T06:49:43+05:45	2019-10-24T06:49:45+05:45	event	animal		Axis axis	1
ee2cd1bb-6bd3-4d68-bc84-fddb08f20d03	076b89dc-ac26-4d64-ac3e-38410694a7f6	NA	e2e8e361-e27f-429b-b74b-1e0ddedaea06	2019-10-25T06:55:06+05:45	2019-10-25T06:55:08+05:45	event	animal		Axis axis	1
d2652243-2e92-4584-9dd0-0921266b94e9	076b89dc-ac26-4d64-ac3e-38410694a7f6	NA	33caf3fc-6e27-43b6-b312-91577b9ec5a7	2019-10-25T06:58:00+05:45	2019-10-25T06:58:02+05:45	event	animal		Axis axis	1
89275f18-f1c6-46db-ae37-03d1dcfe52f6	076b89dc-ac26-4d64-ac3e-38410694a7f6	NA	0ae0ec8d-be7e-424c-a74c-13edc099d5bb	2019-10-26T05:56:51+05:45	2019-10-26T05:57:00+05:45	event	animal		Axis axis	1
3bfd1525-206b-41f3-8ccb-01291618251c	076b89dc-ac26-4d64-ac3e-38410694a7f6	NA	a28b3d7b-2ebb-4eea-8774-e79b9e765188	2019-10-26T11:56:04+05:45	2019-10-26T11:56:59+05:45	event	animal		Axis axis	4
f349ba56-1048-4a8e-a3a9-4cad78d53817	076b89dc-ac26-4d64-ac3e-38410694a7f6	NA	21dc581f-2297-4342-83ec-194bb9ed4944	2019-10-29T08:21:45+05:45	2019-10-29T08:22:36+05:45	event	animal		Axis axis	1
09a17fbd-4bd7-41fd-b604-dd3cfcc18755	076b89dc-ac26-4d64-ac3e-38410694a7f6	NA	6c832263-a1e8-49d4-940b-3a2d76504cee	2019-10-31T05:34:09+05:45	2019-10-31T05:34:43+05:45	event	animal		Rusa unicolor	2
089e2d7a-2329-4c49-9440-7bcd7234bb2d	076b89dc-ac26-4d64-ac3e-38410694a7f6	NA	e2e7b702-e001-481f-a13c-4f68766a1ae2	2019-10-31T17:11:26+05:45	2019-10-31T17:11:37+05:45	event	animal		Axis axis	1
9d52c8d3-f3fc-474d-9d8b-fefd60a994df	076b89dc-ac26-4d64-ac3e-38410694a7f6	NA	f2a4cadd-cc17-474e-ba15-1c3ac29f4a8f	2019-11-01T15:27:31+05:45	2019-11-01T15:33:06+05:45	event	animal		Axis axis	9
3f13d64b-e002-4886-ac52-62b0106f06a7	076b89dc-ac26-4d64-ac3e-38410694a7f6	NA	37a6964b-520d-4216-af28-7e2fb18e7d89	2019-11-01T15:36:15+05:45	2019-11-01T15:37:17+05:45	event	animal		Axis axis	2
163b72fb-2d43-411c-8c2e-6b689029f8ef	076b89dc-ac26-4d64-ac3e-38410694a7f6	NA	2f326981-b409-4e45-888f-1a9aa59ae254	2019-11-01T15:45:15+05:45	2019-11-01T15:45:17+05:45	event	animal		Axis axis	1
7234ef0a-ebf6-4249-ada2-c8b362f2077b	076b89dc-ac26-4d64-ac3e-38410694a7f6	NA	a7c27d66-775a-446a-9c26-1aa8c3338f2d	2019-11-01T16:13:18+05:45	2019-11-01T16:13:42+05:45	event	animal		Axis axis	2
be5f5d71-fea7-4d0e-8ecd-ad5cdd3f5e21	076b89dc-ac26-4d64-ac3e-38410694a7f6	NA	e683d9eb-1942-4f07-ae3b-0a34948e88e4	2019-11-03T17:29:39+05:45	2019-11-03T17:30:40+05:45	event	animal		Axis axis	4
8b0d9957-9f50-4b28-8f47-cc4102f910de	076b89dc-ac26-4d64-ac3e-38410694a7f6	NA	ededba1e-744e-492d-a1f2-4198aa078776	2019-11-04T06:43:34+05:45	2019-11-04T06:44:25+05:45	event	animal		Axis axis	3
10287e59-0697-4386-af18-942c721209d7	076b89dc-ac26-4d64-ac3e-38410694a7f6	NA	bd56f7dd-df7c-460c-94b1-6e7da7cf85ef	2019-11-04T06:59:08+05:45	2019-11-04T06:59:10+05:45	event	animal		Muntiacus muntjak	1
6e68d4da-10c7-4991-9f88-f46f0a6d5c11	076b89dc-ac26-4d64-ac3e-38410694a7f6	NA	82ea382c-ac70-4ff4-85b6-0c7b78ef9914	2019-11-05T12:01:00+05:45	2019-11-05T12:02:52+05:45	event	animal		Rusa unicolor	3
996b95c8-d03d-476a-8bba-d5acbc411bee	076b89dc-ac26-4d64-ac3e-38410694a7f6	NA	a375e75a-0184-43dd-8f49-e7ba1a11cdbd	2019-11-05T16:05:16+05:45	2019-11-05T16:05:25+05:45	event	animal		Rusa unicolor	1
78035c62-675b-4706-8168-4b11862b317d	076b89dc-ac26-4d64-ac3e-38410694a7f6	NA	deceee73-351b-4d2b-b753-0288b09bd8de	2019-11-06T05:59:31+05:45	2019-11-06T05:59:37+05:45	event	animal		Axis axis	1
c88ba8ba-9e3a-426f-93e9-91fa618ef43b	076b89dc-ac26-4d64-ac3e-38410694a7f6	NA	d70d2e40-884b-436f-b411-9965a8da314e	2019-11-06T09:17:00+05:45	2019-11-06T09:17:09+05:45	event	animal		Rusa unicolor	1
6fe06a95-2d88-47ed-a376-2510aa4f480c	076b89dc-ac26-4d64-ac3e-38410694a7f6	NA	f725d712-92b6-48b1-9c91-b1086e0c3454	2019-11-07T13:48:49+05:45	2019-11-07T13:50:02+05:45	event	animal		Axis axis	3
93caa4bf-01a1-4735-9452-0d9fb969b3ce	076b89dc-ac26-4d64-ac3e-38410694a7f6	NA	aa2b5ec4-a6ae-4e4a-987a-a1217ffa95f8	2019-11-07T13:52:43+05:45	2019-11-07T13:52:46+05:45	event	animal		Axis axis	1
365a3a4c-0922-4262-9e5e-b8721e6f8a30	076b89dc-ac26-4d64-ac3e-38410694a7f6	NA	fac73fc4-8f63-4bbd-a920-32a6123a1589	2019-11-07T14:28:31+05:45	2019-11-07T14:31:25+05:45	event	animal		Axis axis	4
50c0eac2-57e1-4c0a-989d-a7954aef9a38	07ce214f-cbe1-4255-8e6f-ea59feedc56b	NA	3d07caec-0164-43f9-8ddd-4e6ba1f4a073	2020-03-24T21:53:13+05:45	2020-03-24T21:54:47+05:45	event	animal		Axis axis	1
6700ac1f-7a7a-47a2-9027-40e986d683b2	07ce214f-cbe1-4255-8e6f-ea59feedc56b	NA	0e402bea-6693-423a-8685-0508c4836a6c	2020-03-24T22:14:41+05:45	2020-03-24T22:18:15+05:45	event	animal		Axis axis	2
4cf3adea-2b76-4aaf-998d-e57c06f239a0	07ce214f-cbe1-4255-8e6f-ea59feedc56b	NA	0e402bea-6693-423a-8685-0508c4836a6c	2020-03-24T22:14:41+05:45	2020-03-24T22:18:15+05:45	event	animal		Axis porcinus	1
d8849549-a5d3-4fe5-91c9-4950873b396a	07ce214f-cbe1-4255-8e6f-ea59feedc56b	NA	0e402bea-6693-423a-8685-0508c4836a6c	2020-03-24T22:14:41+05:45	2020-03-24T22:18:15+05:45	event	animal		Rusa unicolor	1
49ded638-3c6d-4d44-8502-016e2ef0f855	07ce214f-cbe1-4255-8e6f-ea59feedc56b	NA	3f877bcd-4641-4e65-ac59-026391cfe5b5	2020-03-26T14:25:09+05:45	2020-03-26T14:27:43+05:45	event	animal		Axis axis	1
6d85e09a-1751-4993-af5e-e7e4091ce50d	07ce214f-cbe1-4255-8e6f-ea59feedc56b	NA	aec21f85-c0fe-4535-9019-44e8059c5c4c	2020-03-26T15:41:06+05:45	2020-03-26T15:41:09+05:45	event	animal		Rusa unicolor	1
277aec42-6454-4de4-b416-4631bd00731a	07ce214f-cbe1-4255-8e6f-ea59feedc56b	NA	902f6c88-f37f-47c6-9bea-f1739f9d61ea	2020-03-29T13:12:52+05:45	2020-03-29T13:13:14+05:45	event	animal		Axis axis	2
41eb0aef-d370-4a9e-8500-befbdc7e24bf	07ce214f-cbe1-4255-8e6f-ea59feedc56b	NA	902f6c88-f37f-47c6-9bea-f1739f9d61ea	2020-03-29T13:12:52+05:45	2020-03-29T13:13:14+05:45	event	animal		Axis porcinus	1
1827ca45-04bb-4648-b982-eeb4b6b1d5b5	07ce214f-cbe1-4255-8e6f-ea59feedc56b	NA	4153c5d3-35a6-4c28-b6bd-4e98c0a9e07b	2020-03-29T15:39:04+05:45	2020-03-29T15:39:07+05:45	event	animal		Axis axis	1
04ce6cc9-abba-4cf1-90fa-aadf06093a66	07ce214f-cbe1-4255-8e6f-ea59feedc56b	NA	03a9b411-8993-4af9-8e57-4ab35b679953	2020-03-29T23:56:03+05:45	2020-03-29T23:56:06+05:45	event	animal		Axis axis	1
2f2f5271-8c5b-4f25-8fdf-cf5a734a319e	07ce214f-cbe1-4255-8e6f-ea59feedc56b	NA	761bec1d-6976-406f-9752-b6ef158055d8	2020-03-30T07:18:13+05:45	2020-03-30T07:19:15+05:45	event	animal		Axis axis	1
e18eff4b-b8db-4863-bbf8-f02d5e337d04	07ce214f-cbe1-4255-8e6f-ea59feedc56b	NA	c597b5b4-c31a-414b-bf83-ccd764f0e68c	2020-03-30T08:10:03+05:45	2020-03-30T08:10:03+05:45	event	animal		Axis axis	1
06e7f0ee-43b2-4d9d-ad9a-f5be621bbc26	07ce214f-cbe1-4255-8e6f-ea59feedc56b	NA	0538c809-d0d6-41d0-8af6-8d7a77a7b27a	2020-03-30T09:20:41+05:45	2020-03-30T09:20:44+05:45	event	animal		Axis axis	1
76761557-ee69-461d-88b9-053e73f443eb	07ce214f-cbe1-4255-8e6f-ea59feedc56b	NA	6a04ba72-3eb9-44e2-bc11-5ed1672c100d	2020-04-03T15:10:08+05:45	2020-04-03T15:10:11+05:45	event	animal		Rusa unicolor	1
13b0c3f3-e669-4fba-ba11-b909bcff006d	07ce214f-cbe1-4255-8e6f-ea59feedc56b	NA	df7c9f4c-ca04-4e8e-a393-4cbaae68530f	2020-04-06T18:33:14+05:45	2020-04-06T18:33:16+05:45	event	animal		Rusa unicolor	1
55c708a1-a205-4f83-a718-e0dd98389b60	07ce214f-cbe1-4255-8e6f-ea59feedc56b	NA	9ef4753a-6af2-4e0a-8c48-6b0857ee465e	2020-04-06T22:28:19+05:45	2020-04-06T22:29:13+05:45	event	animal		Axis axis	1
1def8b04-f479-4244-a768-4fadd18f2804	07ce214f-cbe1-4255-8e6f-ea59feedc56b	NA	9ef4753a-6af2-4e0a-8c48-6b0857ee465e	2020-04-06T22:28:19+05:45	2020-04-06T22:29:13+05:45	event	animal		Axis porcinus	1
4dc29013-0b7d-4a6e-b2da-32e8ac854310	07ce214f-cbe1-4255-8e6f-ea59feedc56b	NA	0ca592fb-c36e-46c8-91dd-ee9230a1eb7b	2020-04-09T07:16:30+05:45	2020-04-09T07:16:33+05:45	event	animal		Axis axis	1
fba5802e-b653-420f-9dfa-2d2f6a1b410e	07ce214f-cbe1-4255-8e6f-ea59feedc56b	NA	1450bf5c-78e5-4b28-9baa-70e8d4e47966	2020-04-12T17:12:09+05:45	2020-04-12T17:12:12+05:45	event	animal		Axis axis	1
3dcc013e-8311-4754-bbb1-439c573fde55	07ce214f-cbe1-4255-8e6f-ea59feedc56b	NA	3f806009-48df-4588-b6ad-c52266fbba88	2020-04-13T16:52:12+05:45	2020-04-13T16:53:41+05:45	event	animal		Axis axis	1
ab0549ee-0c6b-43de-8f05-247cdd7e8fbd	07ce214f-cbe1-4255-8e6f-ea59feedc56b	NA	43e8881e-e730-434c-a275-54f19fbe3da2	2020-04-16T14:44:49+05:45	2020-04-16T14:46:00+05:45	event	animal		Axis axis	1
862daff5-fd23-4a2e-975d-94bf016c9a47	07ce214f-cbe1-4255-8e6f-ea59feedc56b	NA	7169e78d-f8c1-4518-b2c6-649af7b53953	2020-04-17T07:28:01+05:45	2020-04-17T07:28:17+05:45	event	animal		Axis axis	1
3e08f4b5-26de-4c69-9a9a-83f621460cfd	07ce214f-cbe1-4255-8e6f-ea59feedc56b	NA	077deb67-8f62-4fd2-9461-addeffd5f6c1	2020-04-18T14:18:02+05:45	2020-04-18T14:21:31+05:45	event	animal		Axis axis	1
46c58b8b-4a5c-4b9a-95e1-8bc4ef8b0342	07ce214f-cbe1-4255-8e6f-ea59feedc56b	NA	002da5a8-20e7-4d0b-9205-e50ad01f8db6	2020-04-19T20:18:34+05:45	2020-04-19T20:18:35+05:45	event	animal		Axis porcinus	1
6eff248d-d1a1-4923-a416-57da23abbdd6	07ce214f-cbe1-4255-8e6f-ea59feedc56b	NA	002da5a8-20e7-4d0b-9205-e50ad01f8db6	2020-04-19T20:18:34+05:45	2020-04-19T20:18:35+05:45	event	animal		Axis axis	1
f7294008-ff7a-4ba7-abdb-c166d3e08809	07ce214f-cbe1-4255-8e6f-ea59feedc56b	NA	ec3ebdd5-ba44-4d13-b7b0-07107f51ed8c	2020-04-19T20:22:38+05:45	2020-04-19T20:22:38+05:45	event	animal		Axis axis	1
ed56fe29-742b-43c8-b4c3-fb4260ed648c	07e1d8b6-7f91-4c1f-8533-0709296bcc30	NA	b8262a5a-4a02-480e-af34-59aae065cfcf	2019-12-24T17:28:47+05:45	2019-12-24T17:30:18+05:45	event	animal		Axis axis	1
98815f5a-4bd6-4ab1-87e5-70bc157a4dd2	07e1d8b6-7f91-4c1f-8533-0709296bcc30	NA	8ce43b50-bd9f-4dd4-bfb9-f95861a300cc	2019-12-26T08:59:37+05:45	2019-12-26T08:59:52+05:45	event	animal		Axis axis	3
af55e8f9-6891-4c7f-9abe-8c85e55514f7	07e1d8b6-7f91-4c1f-8533-0709296bcc30	NA	7618a0f6-9858-49d8-aab1-016f6d50b91b	2019-12-26T09:03:36+05:45	2019-12-26T09:03:51+05:45	event	animal		Axis axis	1
e0d6eb68-3fcc-4af8-9ecf-04a502c12160	07e1d8b6-7f91-4c1f-8533-0709296bcc30	NA	6f1f6b12-f081-40a6-a6b9-566a25d97728	2020-01-08T23:10:55+05:45	2020-01-08T23:13:31+05:45	event	animal		Axis axis	4
3b3dd03f-160f-4cf4-a0a2-0b481affa442	07e1d8b6-7f91-4c1f-8533-0709296bcc30	NA	e9d7af99-b7ee-4765-a479-0b56aa8b296a	2020-01-08T23:18:56+05:45	2020-01-08T23:19:46+05:45	event	animal		Axis axis	1
ce28973f-f2dc-4e78-9ce5-6662c223f8ce	07e1d8b6-7f91-4c1f-8533-0709296bcc30	NA	b9cceb9f-9f2f-4f69-9169-f764aeebc352	2020-01-08T23:59:48+05:45	2020-01-09T00:00:03+05:45	event	animal		Axis axis	1
ca826e1a-9f3d-4771-a722-1b4f697130bf	07e1d8b6-7f91-4c1f-8533-0709296bcc30	NA	04740e09-849e-47a7-8f9f-7af87fb116f9	2020-01-09T00:03:09+05:45	2020-01-09T00:03:24+05:45	event	animal		Axis axis	1
cada0e98-3813-4e13-96a1-da866b89e267	07e1d8b6-7f91-4c1f-8533-0709296bcc30	NA	438144e3-eb3a-4253-ad03-d1c013084e92	2020-01-11T10:42:20+05:45	2020-01-11T10:42:35+05:45	event	animal		Axis axis	3
14606304-7718-4089-9652-f4600b1f075b	07e1d8b6-7f91-4c1f-8533-0709296bcc30	NA	3119aae7-86a2-4a23-a942-09161e470aa9	2020-01-11T15:10:38+05:45	2020-01-11T15:10:52+05:45	event	animal		Axis axis	1
eac346c5-1094-4164-8b70-b1cb4c78b2b2	07e1d8b6-7f91-4c1f-8533-0709296bcc30	NA	7137a91f-969f-40d6-aa34-49e8f0478c2f	2020-01-11T15:20:37+05:45	2020-01-11T15:20:51+05:45	event	animal		Axis axis	1
72805d9f-9695-461a-8656-2b8433c02367	07e1d8b6-7f91-4c1f-8533-0709296bcc30	NA	d801aa9b-2318-413e-8385-5e21803f6fdb	2020-01-11T15:24:41+05:45	2020-01-11T15:24:55+05:45	event	animal		Axis axis	1
1b4f45f6-38e6-4d18-a690-5520fade53fb	07e1d8b6-7f91-4c1f-8533-0709296bcc30	NA	c9befa78-83ee-4a21-a99a-560b27aeedc7	2020-01-18T17:33:46+05:45	2020-01-18T17:34:00+05:45	event	animal		Panthera tigris	1
68bb1eb2-cdd3-4331-833e-ec4d67703d8f	07e4c0a9-1d77-4711-a463-f3e342b2142c	NA	b369dd39-9b48-406d-b381-ec6c154f2e08	2021-07-01T07:19:19+05:45	2021-07-01T07:19:22+05:45	event	animal		Axis axis	6
63f594ce-b1ff-4c21-b266-c6ebfebdf445	07e4c0a9-1d77-4711-a463-f3e342b2142c	NA	4d3cb42d-95d7-41a6-8a6b-63f350539e15	2021-07-01T07:22:01+05:45	2021-07-01T07:22:05+05:45	event	animal		Axis axis	5
9e93808e-61ad-4e59-97e4-9a66055c210e	07e4c0a9-1d77-4711-a463-f3e342b2142c	NA	ca73a450-a2be-4af2-9fd1-653d2c7add17	2021-07-06T07:42:50+05:45	2021-07-06T07:42:54+05:45	event	animal		Axis axis	2
bc88d127-7b59-4e5a-9f0a-6c8f05a54063	07e4c0a9-1d77-4711-a463-f3e342b2142c	NA	979a67ec-315c-4148-80d4-e94712aba150	2021-07-06T07:45:08+05:45	2021-07-06T07:45:11+05:45	event	animal		Axis axis	1	adult	female
210cb83f-1aa7-4c68-8b92-87c7170c38b4	07e4c0a9-1d77-4711-a463-f3e342b2142c	NA	e328b044-9bfa-4b99-9cf9-fc7fa4cb622b	2021-07-14T06:30:38+05:45	2021-07-14T06:30:41+05:45	event	animal		Axis axis	1	adult	female
a8879759-0ea5-4082-8d21-b5f247755624	07e4c0a9-1d77-4711-a463-f3e342b2142c	NA	f2d728ab-1b05-483c-a5b9-af5194659c81	2021-07-23T05:52:17+05:45	2021-07-23T05:52:24+05:45	event	animal		Axis axis	4
5aa0e145-c581-43fc-8bb1-a33e60f1e429	07e4c0a9-1d77-4711-a463-f3e342b2142c	NA	0fc229e2-3984-42d5-ad2b-c4790ae0b871	2021-07-27T23:05:13+05:45	2021-07-27T23:05:16+05:45	event	animal		Panthera tigris	1	adult
cee585d1-4fbf-4180-bf80-2a88af13cd3a	08214b1e-0f0f-42f0-8c96-292173e076f8	NA	aec2f776-3283-4b6d-874b-6de2416eab22	2022-06-24T12:10:15+05:45	2022-06-24T12:13:17+05:45	event	animal		Axis axis	2
22b6885f-7893-41c1-9102-49834439546b	08ed4180-3da2-4310-8ef4-5cfa058dbeac	NA	a8353813-e499-4dd7-b399-40ddaaf2b992	2019-11-22T17:18:02+05:45	2019-11-22T17:18:05+05:45	event	animal		Axis axis	1
301c8cd5-2f72-4f7e-8fae-3e5b800971e2	08ed4180-3da2-4310-8ef4-5cfa058dbeac	NA	bc30ae83-5804-435c-97b3-c0aed59e6f17	2019-11-24T10:08:03+05:45	2019-11-24T10:08:03+05:45	event	animal		Axis axis	1
cd6bc5b0-6c58-45f2-899e-e1769b9bc85c	08ed4180-3da2-4310-8ef4-5cfa058dbeac	NA	212aa86e-efbe-41aa-ade2-793daf0b10d6	2019-11-24T14:01:54+05:45	2019-11-24T14:02:56+05:45	event	animal		Muntiacus muntjak	1
97bd692b-745e-4e51-ac86-070a9306ee7c	08ed4180-3da2-4310-8ef4-5cfa058dbeac	NA	1812ab3a-feb5-4b4a-8d14-8b3515581a20	2019-11-25T12:44:05+05:45	2019-11-25T12:44:09+05:45	event	animal		Muntiacus muntjak	1
fe148db3-3430-4c6c-b092-5a0188913f38	08ed4180-3da2-4310-8ef4-5cfa058dbeac	NA	ba7d1b17-8770-4030-9536-1bd55b844312	2019-11-26T08:29:14+05:45	2019-11-26T08:29:15+05:45	event	animal		Muntiacus muntjak	1
8c900ab7-edfe-4611-9537-13ee7eba8a87	08ed4180-3da2-4310-8ef4-5cfa058dbeac	NA	6249b73b-4509-4fa4-82e4-a87e7f1ff90e	2019-11-28T12:36:09+05:45	2019-11-28T12:36:15+05:45	event	animal		Axis axis	2
793bacca-1423-46b5-9756-07dd4c4ff26f	08ed4180-3da2-4310-8ef4-5cfa058dbeac	NA	9a39e031-e128-4422-a302-e599cb489fa2	2019-11-28T12:38:58+05:45	2019-11-28T12:41:30+05:45	event	animal		Axis axis	4
d14ae9ed-f4be-4e67-834c-41e847e7d78a	08ed4180-3da2-4310-8ef4-5cfa058dbeac	NA	61943fce-1f9d-4a3a-b85c-f7ba8628e8a1	2019-12-03T10:39:08+05:45	2019-12-03T10:39:40+05:45	event	animal		Muntiacus muntjak	1
4e0dd603-c2db-4fe4-aaa8-a0c7612c7168	08ed4180-3da2-4310-8ef4-5cfa058dbeac	NA	400507b0-d520-4c87-9bc8-97cb9e4c7326	2019-12-03T14:33:17+05:45	2019-12-03T14:34:47+05:45	event	animal		Axis axis	2
dec0749a-1b9a-4097-8c83-2048f2eae90c	08ed4180-3da2-4310-8ef4-5cfa058dbeac	NA	f8addaea-9677-468a-9225-ca9bf6e064e6	2019-12-05T15:20:44+05:45	2019-12-05T15:20:53+05:45	event	animal		Muntiacus muntjak	1
6433ce9c-6f19-4804-8471-563c266c5734	08ed4180-3da2-4310-8ef4-5cfa058dbeac	NA	60ed50dc-7e8c-493a-a0a6-08a494a46c32	2019-12-05T15:59:53+05:45	2019-12-05T16:00:10+05:45	event	animal		Axis axis	2
4de14992-dea5-4885-8634-16a75f0ed2bf	08ed4180-3da2-4310-8ef4-5cfa058dbeac	NA	744ba061-3aa8-4bae-9832-589821be0131	2019-12-10T21:48:58+05:45	2019-12-10T21:49:27+05:45	event	animal		Axis axis	2
0d36b6ce-6a18-47af-880f-c3d9d112e297	08ed4180-3da2-4310-8ef4-5cfa058dbeac	NA	373f2e35-8675-4fe6-8fca-5a80cb43e1b9	2019-12-17T06:50:57+05:45	2019-12-17T06:50:59+05:45	event	animal		Axis axis	1
652d8e33-b2ef-461f-87c5-187f4ffa1242	094f9855-3787-4a47-9c9c-6181756866b1	NA	73b2bd55-2380-4eda-bf2d-d75bd97f2e34	2019-08-04T05:36:13+05:45	2019-08-04T05:37:10+05:45	event	animal		Axis axis	2
c8438951-3c64-4d42-8cc3-55d14f0bed50	094f9855-3787-4a47-9c9c-6181756866b1	NA	4cd25fc9-37e5-42d3-8ec8-abafbd5f3a36	2019-08-05T04:03:16+05:45	2019-08-05T04:03:18+05:45	event	animal		Axis axis	1
9e8a60a7-d383-4dfc-b496-5a94d7b6f51b	094f9855-3787-4a47-9c9c-6181756866b1	NA	21083c35-430e-499f-94f3-4e27da6dad96	2019-08-08T09:47:40+05:45	2019-08-08T09:47:42+05:45	event	animal		Axis axis	1
0b3a3b92-2eea-45a2-a2ce-77c4e582cdbe	094f9855-3787-4a47-9c9c-6181756866b1	NA	fdf7cba4-2932-4d26-92c0-cdb2638f4c35	2019-08-08T09:51:03+05:45	2019-08-08T09:51:06+05:45	event	animal		Axis axis	1
4f819f08-23c3-4c69-bff3-60e464100350	094f9855-3787-4a47-9c9c-6181756866b1	NA	dd15c9de-0463-4e5e-b0fe-7059d71112d3	2019-08-12T13:51:14+05:45	2019-08-12T13:52:01+05:45	event	animal		Axis axis	3
a4ae4a8b-0639-443b-b6a9-9a56bcf7979f	094f9855-3787-4a47-9c9c-6181756866b1	NA	17baedf6-3388-447c-a834-37643591d75d	2019-08-14T14:21:58+05:45	2019-08-14T14:24:39+05:45	event	animal		Axis axis	6
060920e1-0be9-4f3b-ac7c-e29fd5313a44	094f9855-3787-4a47-9c9c-6181756866b1	NA	9a764761-8c01-4f81-9fb7-b4b76ea6f0e4	2019-08-22T05:56:24+05:45	2019-08-22T05:57:47+05:45	event	animal		Axis axis	1
caf71a7a-97a4-4d94-9f93-50d97ea1c8bf	094f9855-3787-4a47-9c9c-6181756866b1	NA	50730935-19d6-407d-acd6-bfc8e2f5b44c	2019-08-25T11:51:14+05:45	2019-08-25T11:51:29+05:45	event	animal		Axis axis	1
23a532d3-84ac-4c50-83f9-809a92ac42ff	094f9855-3787-4a47-9c9c-6181756866b1	NA	735320e8-412d-40b4-89c4-656596639794	2019-08-30T10:24:50+05:45	2019-08-30T10:28:13+05:45	event	animal		Axis axis	1
b941b840-31cd-49c6-9011-9ea74cf95616	094f9855-3787-4a47-9c9c-6181756866b1	NA	1ed2dc6f-336a-410a-8f4d-a7176f15891e	2019-08-30T11:35:49+05:45	2019-08-30T11:38:25+05:45	event	animal		Axis axis	1
ec830962-ac8d-4743-8a3d-70f8c5c94b3f	094f9855-3787-4a47-9c9c-6181756866b1	NA	abe38955-ffab-4c55-af39-cf234e3b58aa	2019-08-31T05:32:23+05:45	2019-08-31T05:32:47+05:45	event	animal		Axis axis	1
aad24e87-0830-442b-b983-d9967a2d057b	094f9855-3787-4a47-9c9c-6181756866b1	NA	9ea058b3-9a77-4b4d-9093-41032289125a	2019-08-31T18:21:30+05:45	2019-08-31T18:21:57+05:45	event	animal		Axis axis	2
a0a8b1e9-5966-4272-a944-d135044d9fbf	094f9855-3787-4a47-9c9c-6181756866b1	NA	ec572c0a-a10b-48fc-b9d1-fda5d0a6810a	2019-09-01T05:46:28+05:45	2019-09-01T05:46:30+05:45	event	animal		Axis axis	2
a78edd4c-0b21-4669-935e-df33f2366e2f	094f9855-3787-4a47-9c9c-6181756866b1	NA	69a302a0-ba25-4eb5-a3e4-5e0e2068bd72	2019-09-01T05:48:53+05:45	2019-09-01T05:49:46+05:45	event	animal		Axis axis	2
f528d3f3-c6c3-4219-9bf8-2c655cbe6e7f	094f9855-3787-4a47-9c9c-6181756866b1	NA	896ea409-8fdb-4982-bb72-96993c54b657	2019-09-01T06:43:11+05:45	2019-09-01T06:44:55+05:45	event	animal		Axis axis	1
d88b90d8-60b7-4e3f-a84d-564fee93aec7	0951b5e3-301a-4a3d-8a05-c5383891dd66	NA	14755863-a168-4310-ba50-e62e956c6ceb	2019-05-22T04:58:57+05:45	2019-05-22T04:59:11+05:45	event	animal		Axis axis	1
f436ad84-8291-4c91-8c34-b7434d4a6925	0951b5e3-301a-4a3d-8a05-c5383891dd66	NA	bffd5721-0a87-4aa2-810a-7f0eeb7064a9	2019-05-27T04:52:52+05:45	2019-05-27T04:53:07+05:45	event	animal		Muntiacus muntjak	2
6f4bc599-83b3-4bdf-a830-bebe24e99aee	0983ca97-3b07-45ee-a111-4c4fc0cfc3a0	NA	79101fa8-0dbc-4fb4-8b07-ca8891fe41f5	2021-02-15T07:44:25+05:45	2021-02-15T07:44:28+05:45	event	animal		Axis axis	1
35770348-282e-4fe5-a237-2f3cd3eea554	0983ca97-3b07-45ee-a111-4c4fc0cfc3a0	NA	5fa315f7-975e-443b-a327-71fcbbb365ba	2021-02-17T12:00:48+05:45	2021-02-17T12:00:51+05:45	event	animal		Axis axis	1
0e4c1bfc-d01e-4b63-89e6-b422d1ba6d25	0983ca97-3b07-45ee-a111-4c4fc0cfc3a0	NA	aed751c3-92d6-4e9e-868e-265f0d18a724	2021-02-17T12:03:09+05:45	2021-02-17T12:03:12+05:45	event	animal		Axis axis	1
fbc03357-2eed-49b4-b44d-2782ab591678	0983ca97-3b07-45ee-a111-4c4fc0cfc3a0	NA	fa301211-6cae-4948-8b40-283a717b96d4	2021-02-17T16:28:50+05:45	2021-02-17T16:29:39+05:45	event	animal		Axis axis	2
32d74c0a-883a-4eae-843c-0b8e0a5cb9a3	0983ca97-3b07-45ee-a111-4c4fc0cfc3a0	NA	12c1f64d-cbb4-4bca-a98e-3fe6b20e0f79	2021-02-23T09:40:21+05:45	2021-02-23T09:40:24+05:45	event	animal		Axis axis	1
0e5030e3-407c-4153-b77d-f24b4ef75b1d	0983ca97-3b07-45ee-a111-4c4fc0cfc3a0	NA	1dc3347e-9f0c-45ed-a05e-6d297db642b0	2021-02-24T09:59:03+05:45	2021-02-24T09:59:07+05:45	event	animal		Axis axis	1
ee2ec1b5-b58b-48af-9f04-b93d4ba644b2	0983ca97-3b07-45ee-a111-4c4fc0cfc3a0	NA	ca7d671b-6dfc-4170-87e1-5fc8251d6a74	2021-03-05T09:20:36+05:45	2021-03-05T09:21:07+05:45	event	animal		Axis axis	1
6ca078b9-4890-4b0e-912d-62d9995cf667	0983ca97-3b07-45ee-a111-4c4fc0cfc3a0	NA	3e0fe6fa-940f-4933-b4bd-463f4cbbfb5f	2021-03-05T16:02:02+05:45	2021-03-05T16:02:05+05:45	event	animal		Axis axis	1	adult	female
cc833937-e261-4ec0-98c6-6d7402027ca5	0983ca97-3b07-45ee-a111-4c4fc0cfc3a0	NA	3e0fe6fa-940f-4933-b4bd-463f4cbbfb5f	2021-03-05T16:02:02+05:45	2021-03-05T16:02:05+05:45	event	animal		Axis axis	1	juvenile
cf920636-7f11-4a74-ba3c-150dc4a95c3a	0983ca97-3b07-45ee-a111-4c4fc0cfc3a0	NA	9027eb84-634c-4b2c-9327-b98c4805c28e	2021-03-06T09:09:07+05:45	2021-03-06T09:09:11+05:45	event	animal		Axis axis	1
73a3013b-4150-41d3-8164-2898cd912c2e	0983ca97-3b07-45ee-a111-4c4fc0cfc3a0	NA	42f59bb5-a2ed-4a4c-b36c-5c9c7db0271d	2021-03-09T05:17:32+05:45	2021-03-09T05:17:35+05:45	event	animal		Axis axis	2
9b11655f-01ad-44c0-9169-361261d8aac4	0983ca97-3b07-45ee-a111-4c4fc0cfc3a0	NA	e8bf88f6-04f7-4da8-8454-e89c8bd15dc6	2021-03-12T16:30:16+05:45	2021-03-12T16:30:18+05:45	event	animal		Axis axis	1
50098eaa-95b6-49e4-bd23-a7f4041e032e	0983ca97-3b07-45ee-a111-4c4fc0cfc3a0	NA	64fa7182-4d5a-4b1e-a8a6-3b1233b0f4bb	2021-03-13T06:58:53+05:45	2021-03-13T06:58:57+05:45	event	animal		Axis axis	1
50b6a01f-553d-4242-b4f6-1777bc9cddd0	0983ca97-3b07-45ee-a111-4c4fc0cfc3a0	NA	df45af8f-877a-427a-a388-ba0888fdf542	2021-03-13T07:19:21+05:45	2021-03-13T07:19:45+05:45	event	animal		Axis axis	1	adult	female
de24b4ba-e52a-43e5-8838-5495807bbf85	0983ca97-3b07-45ee-a111-4c4fc0cfc3a0	NA	df45af8f-877a-427a-a388-ba0888fdf542	2021-03-13T07:19:21+05:45	2021-03-13T07:19:45+05:45	event	animal		Axis axis	1	juvenile
6fd03022-48be-4445-b4fa-ebe3ff43f07b	0983ca97-3b07-45ee-a111-4c4fc0cfc3a0	NA	27ca3009-4429-40ef-b2d2-9dc2b4e8430d	2021-03-15T17:17:56+05:45	2021-03-15T17:17:59+05:45	event	animal		Axis axis	2
bbdf1f10-e77e-471e-96b0-c613c5d6d4e6	0983ca97-3b07-45ee-a111-4c4fc0cfc3a0	NA	857aadd1-3f8b-4f84-88d7-cf291fc14e65	2021-03-15T19:17:56+05:45	2021-03-15T19:17:59+05:45	event	animal		Muntiacus muntjak	1
853c9392-ff73-4ad9-a392-151ef1fe4b1c	0983ca97-3b07-45ee-a111-4c4fc0cfc3a0	NA	ee41dbc1-8b28-49f8-adce-6451c8723dce	2021-03-19T08:00:59+05:45	2021-03-19T08:01:02+05:45	event	animal		Panthera tigris	1
7e389286-2d7a-4daa-9e42-8ed4f6e37a36	0983ca97-3b07-45ee-a111-4c4fc0cfc3a0	NA	3ac67d5b-9ba1-4602-96d8-5e395bc6774d	2021-03-20T17:52:05+05:45	2021-03-20T17:52:08+05:45	event	animal		Axis axis	1
912cb39d-4923-4586-b01e-0de8b19fb95f	0983ca97-3b07-45ee-a111-4c4fc0cfc3a0	NA	feaa36ec-33bf-479b-881c-62a036622912	2021-03-25T06:59:27+05:45	2021-03-25T06:59:31+05:45	event	animal		Axis axis	1
31534846-ad11-41aa-859e-550b42dfeac5	0983ca97-3b07-45ee-a111-4c4fc0cfc3a0	NA	084f7350-8353-4535-881d-5a8a39eb0c79	2021-03-27T06:42:20+05:45	2021-03-27T06:42:24+05:45	event	animal		Axis axis	1
bf3892e6-be44-4647-ab1c-1f968dcd35cb	0983ca97-3b07-45ee-a111-4c4fc0cfc3a0	NA	b674910f-a344-479a-9cbc-023c8968d6e5	2021-03-29T02:38:43+05:45	2021-03-29T02:38:46+05:45	event	animal		Axis axis	1
a386f7db-b7d9-470a-8572-0fe228f2bc03	0983ca97-3b07-45ee-a111-4c4fc0cfc3a0	NA	ce1576aa-7ed5-4bfc-b6ac-7e21c238773e	2021-03-29T07:26:21+05:45	2021-03-29T07:26:35+05:45	event	animal		Axis axis	1	juvenile
bc1e420a-e01b-4755-a7fc-31808d8d5d54	0983ca97-3b07-45ee-a111-4c4fc0cfc3a0	NA	ce1576aa-7ed5-4bfc-b6ac-7e21c238773e	2021-03-29T07:26:21+05:45	2021-03-29T07:26:35+05:45	event	animal		Axis axis	1	adult	female
906f1b93-7ad6-423e-b488-8a46e5834e27	0983ca97-3b07-45ee-a111-4c4fc0cfc3a0	NA	2824d5ae-5702-47c2-8112-7c92df5041b6	2021-03-29T17:46:31+05:45	2021-03-29T17:47:16+05:45	event	animal		Axis axis	1	adult	female
3c9b557b-6e73-4f20-8caf-2f399cd4bfb8	0983ca97-3b07-45ee-a111-4c4fc0cfc3a0	NA	2824d5ae-5702-47c2-8112-7c92df5041b6	2021-03-29T17:46:31+05:45	2021-03-29T17:47:16+05:45	event	animal		Axis axis	1	juvenile
586404d8-9c69-4c28-97a7-32c4fd941722	0983ca97-3b07-45ee-a111-4c4fc0cfc3a0	NA	2817fff2-8eba-4747-97c7-23f4fe1d01d2	2021-03-29T18:16:46+05:45	2021-03-29T18:16:47+05:45	event	animal		Axis axis	1	juvenile
267fbcaf-fe00-4d14-9439-6674c456d01e	0983ca97-3b07-45ee-a111-4c4fc0cfc3a0	NA	2817fff2-8eba-4747-97c7-23f4fe1d01d2	2021-03-29T18:16:46+05:45	2021-03-29T18:16:47+05:45	event	animal		Axis axis	1
04e38a2d-bde2-4a5e-92c7-2cb4c21862bd	0983ca97-3b07-45ee-a111-4c4fc0cfc3a0	NA	0da7847c-ebae-4667-aa3b-ace178ba62e2	2021-04-04T08:41:27+05:45	2021-04-04T08:41:29+05:45	event	animal		Axis axis	2
4f523071-6ca4-4b1f-a1d1-a1317444bde5	0983ca97-3b07-45ee-a111-4c4fc0cfc3a0	NA	844b3c2a-1b20-4574-a41b-a91a31aa2406	2021-04-04T19:05:57+05:45	2021-04-04T19:06:00+05:45	event	animal		Muntiacus muntjak	1
08d8ed91-2440-43fe-9974-5faae1fb04cb	0983ca97-3b07-45ee-a111-4c4fc0cfc3a0	NA	10fd89ec-7e72-447d-a49d-6c18d79e6956	2021-04-06T23:18:06+05:45	2021-04-06T23:18:09+05:45	event	animal		Axis axis	1
f53c25cd-c48d-4209-9930-0de732d67d63	0983ca97-3b07-45ee-a111-4c4fc0cfc3a0	NA	aa7d1fc5-ba8e-4c68-a83b-c06d04bcd3e5	2021-04-08T06:45:41+05:45	2021-04-08T06:45:45+05:45	event	animal		Axis axis	1
1ffb5453-ff05-4b98-8c5d-020ba13474ac	0983ca97-3b07-45ee-a111-4c4fc0cfc3a0	NA	be989a1e-eaa2-4646-bc7f-fdef52a53df4	2021-04-09T06:36:51+05:45	2021-04-09T06:36:53+05:45	event	animal		Axis axis	1
96cf2d7b-41c3-4fc5-8909-2ea9fe3bf182	0983ca97-3b07-45ee-a111-4c4fc0cfc3a0	NA	d72577c1-d315-430d-966a-32310cb27371	2021-04-09T07:18:13+05:45	2021-04-09T07:18:16+05:45	event	animal		Axis axis	1
acd7dd87-e522-4bcc-995d-5c5906f4d96b	0983ca97-3b07-45ee-a111-4c4fc0cfc3a0	NA	ccdfbc49-ff67-4d10-9139-2a3e7703c6c5	2021-04-10T06:16:12+05:45	2021-04-10T06:16:16+05:45	event	animal		Muntiacus muntjak	1
c275191e-6d1a-47e9-9fff-316b1b222c8c	0983ca97-3b07-45ee-a111-4c4fc0cfc3a0	NA	82210076-0146-4c34-80a3-845f3b26dd91	2021-04-11T05:59:12+05:45	2021-04-11T06:00:58+05:45	event	animal		Muntiacus muntjak	2
e9d4482d-8347-482b-8e0b-eeed7093716e	0983ca97-3b07-45ee-a111-4c4fc0cfc3a0	NA	55ee3f87-e3b8-4c49-ba2c-dd57c8a8b6a9	2021-04-11T06:04:11+05:45	2021-04-11T06:04:14+05:45	event	animal		Axis axis	1
a193e1ea-cd3d-4980-993d-d20fd1ec239e	0983ca97-3b07-45ee-a111-4c4fc0cfc3a0	NA	876c8141-a6ed-47aa-b7d2-435bd56d369b	2021-04-12T18:04:10+05:45	2021-04-12T18:04:13+05:45	event	animal		Axis axis	1	adult	female
57972ec3-50d1-436e-8643-9d7930842e39	0983ca97-3b07-45ee-a111-4c4fc0cfc3a0	NA	876c8141-a6ed-47aa-b7d2-435bd56d369b	2021-04-12T18:04:10+05:45	2021-04-12T18:04:13+05:45	event	animal		Axis axis	1	juvenile
ef38b3b4-b00a-4c3f-9a1a-0e2ca3d27e2e	0983ca97-3b07-45ee-a111-4c4fc0cfc3a0	NA	8ae26b19-385a-4cf5-aab4-eaa5102ab7a9	2021-04-14T06:13:08+05:45	2021-04-14T06:13:12+05:45	event	animal		Axis axis	1
e3aa802c-3577-4808-9dce-8e852caf36c1	0983ca97-3b07-45ee-a111-4c4fc0cfc3a0	NA	15b5358f-56fc-430a-b853-47d5297b51dc	2021-04-15T07:45:36+05:45	2021-04-15T07:46:28+05:45	event	animal		Axis axis	1
3daad15a-27e8-4e25-8683-3c856dae78ed	0a1a10dd-ca94-4c51-9f3a-e97820bfbab2	NA	4f2a2310-5e0e-4193-9d11-37b15c582f58	2019-09-02T10:59:48+05:45	2019-09-02T10:59:52+05:45	event	animal		Axis axis	1
be8b9886-8f3e-4214-9b16-cb62cc25212b	0a1a10dd-ca94-4c51-9f3a-e97820bfbab2	NA	bcdb33aa-0310-4d2a-8e0e-c9afe5320284	2019-09-02T11:54:47+05:45	2019-09-02T11:55:26+05:45	event	animal		Axis axis	4
625b2131-d59f-4cf1-b6ad-adf9f47ad35f	0a1a10dd-ca94-4c51-9f3a-e97820bfbab2	NA	5905c091-311f-41dc-b074-cb1362c8ff3e	2019-09-07T10:17:53+05:45	2019-09-07T10:18:36+05:45	event	animal		Axis axis	2
abd815df-ef44-4947-b1cf-ecb4fedbd7da	0a1a10dd-ca94-4c51-9f3a-e97820bfbab2	NA	bbdfe18f-728b-4756-bd47-5ae84e0895e7	2019-09-07T18:35:58+05:45	2019-09-07T18:37:41+05:45	event	animal		Axis axis	3
2c6d6047-fed0-4ed6-acfe-f5bc90381547	0a1a10dd-ca94-4c51-9f3a-e97820bfbab2	NA	6f7e80b0-3b6c-4537-84fc-cb4c5b318cad	2019-09-08T11:13:01+05:45	2019-09-08T11:13:08+05:45	event	animal		Axis axis	4
174e4b0f-06a3-454e-ba9b-30f212fed7bd	0a1a10dd-ca94-4c51-9f3a-e97820bfbab2	NA	c67e0613-e42b-46fa-a775-0cd48364b3e5	2019-09-14T09:07:23+05:45	2019-09-14T09:07:24+05:45	event	animal		Axis axis	1
989292f5-dd27-4b47-94a1-feab6e46a54a	0a1a10dd-ca94-4c51-9f3a-e97820bfbab2	NA	479ab433-8eed-4496-b92c-140781781400	2019-09-14T16:34:37+05:45	2019-09-14T16:34:37+05:45	event	animal		Axis axis	1
f54a761e-fc5e-4a28-9a83-44e9ff924125	0a1a10dd-ca94-4c51-9f3a-e97820bfbab2	NA	6fc55ba4-c06e-49b3-aed4-f502b6211cc6	2019-09-16T11:46:02+05:45	2019-09-16T11:46:10+05:45	event	animal		Axis axis	1
0740ccde-62b6-419b-8b4d-bec55d145f0f	0a1a10dd-ca94-4c51-9f3a-e97820bfbab2	NA	a25ca841-7975-4ab9-a521-dc8a0cf44e5a	2019-09-17T15:00:44+05:45	2019-09-17T15:01:51+05:45	event	animal		Axis axis	2
d685ca08-689b-463c-a740-b30e8d41a9f0	0a1a10dd-ca94-4c51-9f3a-e97820bfbab2	NA	1dcc6e44-b813-4e4e-b67f-4dfe78c4c1e8	2019-09-17T15:07:10+05:45	2019-09-17T15:07:12+05:45	event	animal		Axis axis	1
48d1f5b9-4a51-4baf-9847-d44952370113	0a1a10dd-ca94-4c51-9f3a-e97820bfbab2	NA	3a3e7ba1-5102-42bc-b355-f6a1b9421334	2019-09-18T14:17:21+05:45	2019-09-18T14:17:23+05:45	event	animal		Axis axis	1
19e2c42e-aeaf-4a47-a637-36c98afce2dd	0a1a10dd-ca94-4c51-9f3a-e97820bfbab2	NA	34ca84e4-a6dd-4efc-be59-36a165616f77	2019-09-19T07:12:26+05:45	2019-09-19T07:12:29+05:45	event	animal		Axis axis	4
62104799-08b4-46fd-83a0-e85caef52f7a	0a1a10dd-ca94-4c51-9f3a-e97820bfbab2	NA	e700ad27-4c37-44a3-a80b-0d1a46cd66e7	2019-09-21T14:53:59+05:45	2019-09-21T14:54:02+05:45	event	animal		Axis axis	1
222ab92d-b1e7-4b21-8f24-cfe48321bd91	0a1a10dd-ca94-4c51-9f3a-e97820bfbab2	NA	bb74fff1-ad76-4726-9d86-f989e9e9b4ee	2019-09-21T15:32:01+05:45	2019-09-21T15:32:07+05:45	event	animal		Axis axis	1
f70614e3-b7e4-4be3-8440-92f54cd47c81	0a1a10dd-ca94-4c51-9f3a-e97820bfbab2	NA	8e625ffb-b214-468c-acb1-ada68e40f412	2019-09-21T16:18:27+05:45	2019-09-21T16:18:31+05:45	event	animal		Axis axis	2
e0f61d06-5ac4-4f58-b5b9-b8c96f4cf24b	0a1a10dd-ca94-4c51-9f3a-e97820bfbab2	NA	8951afa7-947f-49cd-a9d0-3c0bdf9f51d3	2019-09-22T06:12:35+05:45	2019-09-22T06:12:54+05:45	event	animal		Axis axis	2
71a273bb-7271-4124-a856-1015e780958e	0a1a10dd-ca94-4c51-9f3a-e97820bfbab2	NA	7e48739e-f430-4b63-a80c-0ef01039cca8	2019-09-23T07:16:25+05:45	2019-09-23T07:17:48+05:45	event	animal		Axis axis	3
28d17452-36e8-4ba4-9ec3-9dd1c24aa407	0a1a10dd-ca94-4c51-9f3a-e97820bfbab2	NA	d0cdea45-f6f1-44c1-a81f-5608ab21d5d6	2019-09-27T06:55:57+05:45	2019-09-27T06:58:07+05:45	event	animal		Axis axis	5
2a55be31-2626-4b07-8b84-86999c5b914d	0a1a10dd-ca94-4c51-9f3a-e97820bfbab2	NA	16e71e6b-ec28-462b-90ec-4e3f2029b608	2019-09-29T13:39:13+05:45	2019-09-29T13:40:11+05:45	event	animal		Axis axis	3
a7f869d3-057d-45ea-bf69-3aeeedc8d567	0a1a10dd-ca94-4c51-9f3a-e97820bfbab2	NA	61a59897-e6b8-409b-b694-4d748a489a7f	2019-09-30T07:32:03+05:45	2019-09-30T07:33:41+05:45	event	animal		Axis axis	1
6b907a80-6d7e-4be5-a3f7-70f4fc682fe2	0a1a10dd-ca94-4c51-9f3a-e97820bfbab2	NA	f062337e-f209-4f61-b7a5-c43043df83ba	2019-09-30T09:45:10+05:45	2019-09-30T09:46:19+05:45	event	animal		Axis axis	2
e6981fa5-f0ec-44fc-a886-510e34cfa519	0a1a10dd-ca94-4c51-9f3a-e97820bfbab2	NA	36aadcb2-c3e7-4033-afec-60d612ac9311	2019-09-30T11:07:27+05:45	2019-09-30T11:07:30+05:45	event	animal		Axis axis	1
53513abe-bfaa-4425-8099-29aec2a7cd52	0a30d577-b421-44d7-a99a-9b0ae3aa8eea	NA	aaec5bf3-9dfa-4cdc-85f7-1d1db7d5e730	2023-04-21T11:32:10+05:45	2023-04-21T11:32:13+05:45	event	animal		Axis axis	1
c77ae4c9-a37b-44d6-ae6e-256873ec6ce2	0a30d577-b421-44d7-a99a-9b0ae3aa8eea	NA	03e8679e-c687-4fbf-b508-eecefb940527	2023-07-06T00:32:34+05:45	2023-07-06T00:32:37+05:45	event	animal		Axis axis	1
a299d467-feb9-48f9-9229-f3df36831da6	0a30d577-b421-44d7-a99a-9b0ae3aa8eea	NA	eb8fc1f0-23e2-4a15-b2de-4fac54bbeb54	2023-07-10T00:30:13+05:45	2023-07-10T00:30:16+05:45	event	animal		Axis axis	1
c59b0e8d-7435-4376-b0b4-ef42d950de5d	0a67b7db-0a61-41ef-9dda-ae927ccf5b0f	NA	038ec2d4-9d70-4219-b480-84b3a4852b3d	2019-08-01T20:06:03+05:45	2019-08-01T20:06:17+05:45	event	animal		Axis axis	2
b0c9bf28-7532-40c4-ad00-3e174bb02aa8	0a67b7db-0a61-41ef-9dda-ae927ccf5b0f	NA	25d3a490-0b5a-48ca-b342-1f0890a39cab	2019-08-06T19:39:55+05:45	2019-08-06T19:40:10+05:45	event	animal		Axis axis	3
63966a51-2242-4aea-a684-1e4f8eaab1fd	0a67b7db-0a61-41ef-9dda-ae927ccf5b0f	NA	ccaab918-1634-4f10-9f56-b14294aca6aa	2019-08-06T21:21:35+05:45	2019-08-06T21:21:50+05:45	event	animal		Axis axis	1
567a5776-3b22-44e4-a723-1a9c572203f6	0a67b7db-0a61-41ef-9dda-ae927ccf5b0f	NA	eb4f1c4e-205b-4668-ac46-fc1671de85d2	2019-08-10T07:02:57+05:45	2019-08-10T07:03:11+05:45	event	animal		Axis axis	1
d35fe3f5-bdbe-41e3-a17a-cbd8e40f19a3	0a67b7db-0a61-41ef-9dda-ae927ccf5b0f	NA	26817ab8-fe34-4cb1-b580-6de6c4600af7	2019-08-11T18:08:12+05:45	2019-08-11T18:08:26+05:45	event	animal		Axis axis	1
76715db3-0562-434c-9920-f22405ac445c	0a67b7db-0a61-41ef-9dda-ae927ccf5b0f	NA	352184fa-1abb-475e-9a13-909c23532184	2019-08-11T18:21:14+05:45	2019-08-11T18:21:28+05:45	event	animal		Axis axis	3
a335c911-9a70-49b6-8064-4dc43c530de1	0a67b7db-0a61-41ef-9dda-ae927ccf5b0f	NA	93577f69-9203-4b48-ab94-4a32cdf167c2	2019-08-15T07:52:45+05:45	2019-08-15T07:52:59+05:45	event	animal		Axis axis	2
da93c8bb-3c05-4b15-b266-9bb291a79f8c	0a67b7db-0a61-41ef-9dda-ae927ccf5b0f	NA	171595bf-83c5-42ef-bb6e-5a3b29059021	2019-08-16T05:44:19+05:45	2019-08-16T05:45:05+05:45	event	animal		Axis axis	6
332c691d-fcc8-485a-ace8-48c800bf719f	0a67b7db-0a61-41ef-9dda-ae927ccf5b0f	NA	60fb2261-0138-46a2-bcba-d5cf05d7b200	2019-08-18T07:58:43+05:45	2019-08-18T07:58:57+05:45	event	animal		Axis axis	1
3ca8f845-866e-4306-a7ab-991aa7a9f2d6	0a67b7db-0a61-41ef-9dda-ae927ccf5b0f	NA	7858a4fc-e3ba-44b8-94b2-95a6b3a89d0b	2019-08-20T08:25:21+05:45	2019-08-20T08:25:36+05:45	event	animal		Axis axis	3
4645bd4b-1925-4d8d-bb28-fb3cd9f26a5f	0a67b7db-0a61-41ef-9dda-ae927ccf5b0f	NA	d58f32ef-8f08-43e9-a429-03a313557f09	2019-08-20T23:55:56+05:45	2019-08-20T23:56:11+05:45	event	animal		Axis axis	1
456e0bd6-e93b-4312-828a-19e25dd21145	0a67b7db-0a61-41ef-9dda-ae927ccf5b0f	NA	0f824922-a2c4-4d24-bf0a-55f8595136a0	2019-08-23T06:15:51+05:45	2019-08-23T06:16:06+05:45	event	animal		Axis axis	1
a8cb3baf-e3fb-449c-a734-dd8cd3957019	0a67b7db-0a61-41ef-9dda-ae927ccf5b0f	NA	ebce5f51-8798-4f1e-842a-39ba1979f833	2019-08-27T05:44:58+05:45	2019-08-27T05:45:13+05:45	event	animal		Axis axis	1
161977ad-a1ed-4676-9295-5cd958e98818	0a67b7db-0a61-41ef-9dda-ae927ccf5b0f	NA	6703dd0f-ec8a-442c-93d1-33ff8777fceb	2019-08-27T05:47:26+05:45	2019-08-27T05:47:41+05:45	event	animal		Axis axis	1
2c2881f2-ee13-4816-95d8-02ce7988624f	0a67b7db-0a61-41ef-9dda-ae927ccf5b0f	NA	7f585df9-6013-40e4-a09f-483992f2a5f0	2019-08-28T17:02:13+05:45	2019-08-28T17:02:28+05:45	event	animal		Axis axis	1
f8bd67c4-19f2-4fd8-aabd-c8e45adc4963	0a67b7db-0a61-41ef-9dda-ae927ccf5b0f	NA	788ed12b-bf55-4e54-aa6d-177eeacbb0ab	2019-08-28T18:15:32+05:45	2019-08-28T18:15:46+05:45	event	animal		Axis axis	1
ecc04d6f-cc6c-4fef-8570-43ae14befc80	0a67b7db-0a61-41ef-9dda-ae927ccf5b0f	NA	d307d459-04e9-4bb8-a2e1-e69916bf6e8c	2019-08-30T05:08:07+05:45	2019-08-30T05:08:21+05:45	event	animal		Axis axis	3
d250f27d-3eea-4a26-a919-330b97a1e431	0a67b7db-0a61-41ef-9dda-ae927ccf5b0f	NA	77d704fe-8e5f-430e-a129-bc45e8eb8f98	2019-08-30T11:08:44+05:45	2019-08-30T11:08:59+05:45	event	animal		Axis axis	2
fb0984e0-87c9-498e-a1e2-bae8c5af6830	0a67b7db-0a61-41ef-9dda-ae927ccf5b0f	NA	d9810ad4-59ff-4087-991c-ccfcf5f7c9ae	2019-08-31T06:01:23+05:45	2019-08-31T06:01:38+05:45	event	animal		Axis axis	1
5de57fb8-fec9-4085-81fc-f7dfabd87fa7	0a67b7db-0a61-41ef-9dda-ae927ccf5b0f	NA	b533f2eb-f5fb-4cea-8408-31ceb17aad42	2019-08-31T11:15:54+05:45	2019-08-31T11:16:08+05:45	event	animal		Axis axis	3
97d482ec-bd91-47c5-96ac-40c594fe1b4b	0a67b7db-0a61-41ef-9dda-ae927ccf5b0f	NA	4f5c7335-a120-43d1-9ac6-31e8e5df7349	2019-09-01T06:32:35+05:45	2019-09-01T06:32:50+05:45	event	animal		Axis axis	2
b8c690ee-02ec-445f-bae3-3bc47e630d8e	0a67b7db-0a61-41ef-9dda-ae927ccf5b0f	NA	e3d1f7cb-e1e9-4aa3-84f7-6069549a23ba	2019-09-01T17:14:09+05:45	2019-09-01T17:14:24+05:45	event	animal		Axis axis	1
e918b948-9b20-4118-b278-0eb61400d609	0a67b7db-0a61-41ef-9dda-ae927ccf5b0f	NA	0d0cdfd7-e994-41ed-815d-b32db30e9a8d	2019-09-02T15:44:13+05:45	2019-09-02T15:44:27+05:45	event	animal		Axis axis	1
78082d41-5093-4122-b780-9c2fac24bb20	0a67b7db-0a61-41ef-9dda-ae927ccf5b0f	NA	64fa133c-52d1-4e11-8a01-b21c6774c29f	2019-09-02T16:27:38+05:45	2019-09-02T16:27:53+05:45	event	animal		Axis axis	2
ee34e335-5fd9-4efd-9653-b20234c24dd6	0aa685fa-258f-442d-abf4-3c7324ee9e7e	NA	ca34622f-07f1-4446-a0a4-863d97cb50f4	2019-01-01T18:26:28+05:45	2019-01-01T18:26:43+05:45	event	animal		Axis axis	2
df427064-40c9-4033-82f4-896dbe3e7518	0aa685fa-258f-442d-abf4-3c7324ee9e7e	NA	3d392988-7efc-4a5d-981d-03e635af4c6f	2019-01-01T21:59:25+05:45	2019-01-01T21:59:40+05:45	event	animal		Muntiacus muntjak	1
5d3f98c7-f415-4ff5-954c-6dc3ecd68f10	0aa685fa-258f-442d-abf4-3c7324ee9e7e	NA	299d9a76-7347-4716-be1c-3972f8463ea7	2019-01-03T02:38:56+05:45	2019-01-03T02:39:10+05:45	event	animal		Axis axis	2
e0c77d80-8bc8-4cc7-8d4d-d7b86b6cab30	0aa685fa-258f-442d-abf4-3c7324ee9e7e	NA	040d8096-851d-4f82-9d91-db124a91520b	2019-01-04T11:43:39+05:45	2019-01-04T11:43:54+05:45	event	animal		Panthera tigris	1
79df2567-256a-448e-b97d-6ad814db404f	0aa685fa-258f-442d-abf4-3c7324ee9e7e	NA	d9b63ebd-4e60-4f85-ba16-0e3a74c08c8c	2019-01-08T02:59:08+05:45	2019-01-08T03:01:03+05:45	event	animal		Axis axis	8
9abda2b4-bb35-48d9-96f5-d9039c69b2a6	0aa685fa-258f-442d-abf4-3c7324ee9e7e	NA	6ec44dd3-b1b9-4cec-a2ef-6993c1d8ee3e	2019-01-12T07:18:45+05:45	2019-01-12T07:19:00+05:45	event	animal		Panthera tigris	1
4a2b02af-f56f-457d-8109-2e161a5ee0bc	0aa685fa-258f-442d-abf4-3c7324ee9e7e	NA	9e134cb7-83c0-4f33-99d1-13b7a60919fd	2019-01-16T15:41:19+05:45	2019-01-16T15:41:34+05:45	event	animal		Muntiacus muntjak	2
b1127998-0f86-4ad1-b8da-caf2ccab4f16	0aa685fa-258f-442d-abf4-3c7324ee9e7e	NA	527e3c28-f922-440f-aa0b-51e2f7bbdbdb	2019-01-22T02:19:21+05:45	2019-01-22T02:19:53+05:45	event	animal		Axis axis	4
96dd47f0-ecdd-4ae9-b70a-df8d38c5b9f9	0aa685fa-258f-442d-abf4-3c7324ee9e7e	NA	9cd0769b-f68e-4788-8e75-2ed8ca961326	2019-01-22T02:23:13+05:45	2019-01-22T02:24:38+05:45	event	animal		Axis axis	3
a2b32198-3d4e-42dc-8143-4205e1b9b046	0aa685fa-258f-442d-abf4-3c7324ee9e7e	NA	e55e4c1d-3517-4942-a187-21509061b3b4	2019-01-23T21:10:33+05:45	2019-01-23T21:11:10+05:45	event	animal		Axis axis	2
6dc68440-1455-4acb-8222-05d3b8582551	0aa685fa-258f-442d-abf4-3c7324ee9e7e	NA	4f5a1234-a7e4-4ab8-b7ad-311876a1461a	2019-02-02T18:26:49+05:45	2019-02-02T18:28:08+05:45	event	animal		Axis axis	4
bc5fb1f0-44c3-4cbe-a900-16defe3fc06f	0aa685fa-258f-442d-abf4-3c7324ee9e7e	NA	5ac23ade-80fa-47fc-9b06-7e50f500293d	2019-02-02T18:31:29+05:45	2019-02-02T18:31:43+05:45	event	animal		Axis axis	1
e8999009-8b3e-495f-b838-3bb62afc6129	0ca10fc2-4e4a-4bd8-960d-e0f23edcb1c8	NA	6935453b-e0cc-4e83-a518-7f6ff4790df1	2022-07-12T10:24:45+05:45	2022-07-12T10:25:00+05:45	event	animal		Axis axis	1
d7173024-f20e-435d-a230-a9cbf6043103	0ca10fc2-4e4a-4bd8-960d-e0f23edcb1c8	NA	f68b7e4d-efdf-48f5-9a5f-993f1d945db2	2022-07-15T10:33:21+05:45	2022-07-15T10:34:01+05:45	event	animal		Axis axis	2
f15468c0-8144-4f9a-a13d-081f7b732f53	0ca10fc2-4e4a-4bd8-960d-e0f23edcb1c8	NA	3028833e-b076-446d-a73d-61c512c94c60	2022-07-21T07:51:27+05:45	2022-07-21T07:51:41+05:45	event	animal		Axis axis	1
91f5b5ff-3052-4c43-9c2b-2e6fb1f803bb	0ca10fc2-4e4a-4bd8-960d-e0f23edcb1c8	NA	ecb925e6-a251-4ab9-837c-1303e254d40e	2022-07-27T10:22:46+05:45	2022-07-27T10:23:00+05:45	event	animal		Axis axis	1
9f5ebe8a-01c5-4d6c-827e-9b0ac4ff698b	0ca10fc2-4e4a-4bd8-960d-e0f23edcb1c8	NA	95b9be5f-ccdf-4ce1-9bd8-dae39afeae68	2022-08-01T08:41:37+05:45	2022-08-01T08:44:55+05:45	event	animal		Axis axis	2
d2e30310-25e4-454c-8266-36817caf5f84	0ca10fc2-4e4a-4bd8-960d-e0f23edcb1c8	NA	2f9842f8-a9fb-432f-9ea0-68e97bb64a7f	2022-08-15T10:16:37+05:45	2022-08-15T10:17:42+05:45	event	animal		Axis axis	3
e7a76821-267a-47fe-be1f-2e5eb7aa97c6	0ca10fc2-4e4a-4bd8-960d-e0f23edcb1c8	NA	209f6be7-1097-4661-9990-ea20378f7917	2022-08-24T14:38:15+05:45	2022-08-24T14:38:30+05:45	event	animal		Axis axis	1
e1bb06ea-3c98-47ea-8c90-a1fdbdbed4af	0ca10fc2-4e4a-4bd8-960d-e0f23edcb1c8	NA	187baf75-6642-4bbf-84b7-b4a84489260b	2022-08-29T17:03:18+05:45	2022-08-29T17:05:35+05:45	event	animal		Axis axis	1
be4b95a0-3766-42cc-a69a-e99717c63b0e	0ca10fc2-4e4a-4bd8-960d-e0f23edcb1c8	NA	47832353-d01d-4d1e-900f-365c66672938	2022-09-02T06:23:50+05:45	2022-09-02T06:25:22+05:45	event	animal		Axis axis	1
56f266a2-9fcc-48d3-81b4-067c7c5556e4	0ca10fc2-4e4a-4bd8-960d-e0f23edcb1c8	NA	3910f32d-c3dc-4bd4-84b0-0a526dd77575	2022-09-03T10:09:19+05:45	2022-09-03T10:09:33+05:45	event	animal		Axis axis	2
1a148112-bb9d-4615-a4a7-48d48c82cf3d	0ca10fc2-4e4a-4bd8-960d-e0f23edcb1c8	NA	fffefc07-77ef-439f-9666-26ec68831c67	2022-09-03T16:14:02+05:45	2022-09-03T16:14:16+05:45	event	animal		Axis axis	1
62a38bd3-ea64-4f99-af80-b99fb401ddaf	0ca10fc2-4e4a-4bd8-960d-e0f23edcb1c8	NA	3ace2c8c-6c2c-4fdb-bb9e-3b6f3878c130	2022-09-03T16:39:43+05:45	2022-09-03T16:39:58+05:45	event	animal		Axis axis	1
97cb0d85-b567-4faf-935f-522c28eb21d5	0ca10fc2-4e4a-4bd8-960d-e0f23edcb1c8	NA	63148caa-ccdf-44ef-a3d8-d2b6e5fab8ad	2022-09-03T16:42:18+05:45	2022-09-03T16:42:33+05:45	event	animal		Axis axis	1
bfe5f64a-05af-4c15-80a1-a8779b260b56	0ca10fc2-4e4a-4bd8-960d-e0f23edcb1c8	NA	daf88944-be7f-4b05-ad20-502224681ce4	2022-09-03T17:35:12+05:45	2022-09-03T17:35:26+05:45	event	animal		Axis axis	1
02d42d9e-cd35-4168-8705-49b4064fba65	0ca10fc2-4e4a-4bd8-960d-e0f23edcb1c8	NA	d4ee9d39-a188-4405-9795-7d08991be486	2022-09-09T15:23:34+05:45	2022-09-09T15:25:55+05:45	event	animal		Axis axis	3
8dd5f861-8d15-4ee0-a0dd-0092a8cd3aac	0ca10fc2-4e4a-4bd8-960d-e0f23edcb1c8	NA	6ee3295c-bd6e-4e1f-a909-1a448e1d9bf9	2022-09-09T15:28:18+05:45	2022-09-09T15:29:31+05:45	event	animal		Axis axis	2
b753e7ed-64a0-484b-8fc4-84a4ebbf6b90	0ca10fc2-4e4a-4bd8-960d-e0f23edcb1c8	NA	8428f484-fd90-4bfe-adac-d3c58eaf89c8	2022-09-10T12:58:15+05:45	2022-09-10T12:59:27+05:45	event	animal		Axis axis	1
ce91fa4f-602c-457a-83b5-55ed80b2bafd	0ca10fc2-4e4a-4bd8-960d-e0f23edcb1c8	NA	af922938-b69e-46b2-ad72-491f23cd5de9	2022-09-10T14:38:46+05:45	2022-09-10T14:39:00+05:45	event	animal		Axis axis	1
59027e84-5f25-47bf-8502-5f47cc8476ca	0ca10fc2-4e4a-4bd8-960d-e0f23edcb1c8	NA	b381e8a5-5491-40fc-aed3-11e20da74eca	2022-09-10T14:45:26+05:45	2022-09-10T14:46:34+05:45	event	animal		Axis axis	1
c635edfd-736a-4df4-8d5c-9b450b368811	0ca10fc2-4e4a-4bd8-960d-e0f23edcb1c8	NA	58d04552-4afb-45d3-abd7-f1a47856c73d	2022-09-10T15:09:37+05:45	2022-09-10T15:11:27+05:45	event	animal		Axis axis	2
3df4d924-7883-4235-91fb-52817ca0674f	0ca10fc2-4e4a-4bd8-960d-e0f23edcb1c8	NA	af63c89a-4674-45b0-bbfe-1e56640bad74	2022-09-10T15:14:44+05:45	2022-09-10T15:14:59+05:45	event	animal		Axis axis	1
9872acbe-3edc-4d77-8135-b5085bf8c6e9	0ca10fc2-4e4a-4bd8-960d-e0f23edcb1c8	NA	03fde091-8015-4f64-ae89-cc5db5e04947	2022-09-10T15:27:25+05:45	2022-09-10T15:27:39+05:45	event	animal		Axis axis	1
12547c09-298d-4a30-8b27-8e445134ea0c	0ca10fc2-4e4a-4bd8-960d-e0f23edcb1c8	NA	70b9d8e8-bd5d-46e9-9298-0bfcb6cf1ad2	2022-09-10T15:38:44+05:45	2022-09-10T15:39:45+05:45	event	animal		Axis axis	1
261f9341-a3a1-4539-b972-bcd8656c45e5	0ca10fc2-4e4a-4bd8-960d-e0f23edcb1c8	NA	1f48d751-e593-4892-9c4d-5ebcfc76f01e	2022-09-10T16:45:35+05:45	2022-09-10T16:45:50+05:45	event	animal		Axis axis	1
fdb79aea-b0b1-41c9-b04d-31148f28ae84	0ca10fc2-4e4a-4bd8-960d-e0f23edcb1c8	NA	511e4a65-c081-4b09-ace3-9e798447e50f	2022-09-11T17:46:18+05:45	2022-09-11T17:47:07+05:45	event	animal		Axis axis	2
89ca736e-4527-496a-8107-ae47c680caed	0ca10fc2-4e4a-4bd8-960d-e0f23edcb1c8	NA	2cf5f878-e8c9-4fd5-964f-a8a606319d8a	2022-09-12T15:35:03+05:45	2022-09-12T15:36:06+05:45	event	animal		Axis axis	3
081a32a1-b3ff-4776-a2f7-1c56c902a907	0ca10fc2-4e4a-4bd8-960d-e0f23edcb1c8	NA	d1d36082-fabe-4bce-a596-f28624aeadcd	2022-09-12T15:38:07+05:45	2022-09-12T15:38:21+05:45	event	animal		Axis axis	1
293774f8-4c1e-4215-a397-07623908ec1b	0ca10fc2-4e4a-4bd8-960d-e0f23edcb1c8	NA	ea36d0f6-f00d-47cd-b0e1-3bdd12f7ba0b	2022-09-12T15:45:42+05:45	2022-09-12T15:45:56+05:45	event	animal		Axis axis	1
71e60811-6310-42c2-9a18-ce9a85f30689	0ca10fc2-4e4a-4bd8-960d-e0f23edcb1c8	NA	769fc39b-0b4f-408f-93a4-957c98050907	2022-09-12T15:57:07+05:45	2022-09-12T15:57:38+05:45	event	animal		Axis axis	2
abc5677b-c056-4158-85eb-e575bea566fd	0ca10fc2-4e4a-4bd8-960d-e0f23edcb1c8	NA	03a1b638-d0e7-43b3-8e41-aa6477a18219	2022-09-12T16:04:25+05:45	2022-09-12T16:05:09+05:45	event	animal		Axis axis	2
ef5ae16d-ad59-4ed6-885f-004817c3d928	0ca10fc2-4e4a-4bd8-960d-e0f23edcb1c8	NA	59dbf98e-1f66-4a65-ac24-ac4379523a89	2022-09-12T16:08:51+05:45	2022-09-12T16:10:12+05:45	event	animal		Axis axis	2
aa184165-e22a-4e1c-b845-f93064fe1314	0ca10fc2-4e4a-4bd8-960d-e0f23edcb1c8	NA	a653e846-09bb-43f9-ae3a-cf45e33a4238	2022-09-12T16:16:41+05:45	2022-09-12T16:17:12+05:45	event	animal		Axis axis	2
4cdd1f30-8700-4631-ad2a-8e68c81ccef6	0ca10fc2-4e4a-4bd8-960d-e0f23edcb1c8	NA	c2aa5310-ab9b-4e50-8be9-fa709c1de3fb	2022-09-12T16:20:33+05:45	2022-09-12T16:20:48+05:45	event	animal		Axis axis	1
d8e5200a-0e74-4012-b654-e82cf7e0a527	0ca10fc2-4e4a-4bd8-960d-e0f23edcb1c8	NA	f8d576f5-4875-48cb-94f5-5a23dd64fb5a	2022-09-13T12:10:49+05:45	2022-09-13T12:14:39+05:45	event	animal		Axis axis	1
290fbc32-69a6-4710-a86d-52a978a20766	0ca10fc2-4e4a-4bd8-960d-e0f23edcb1c8	NA	1541afcf-3899-47a7-9caf-55b8b89eb3c1	2022-09-14T06:42:48+05:45	2022-09-14T06:43:03+05:45	event	animal		Axis axis	1
e9867729-3618-482a-9a21-0e12cf448035	0ca10fc2-4e4a-4bd8-960d-e0f23edcb1c8	NA	8dc1e9b0-3584-4e6e-97ea-448fac206986	2022-09-20T16:10:03+05:45	2022-09-20T16:10:34+05:45	event	animal		Axis axis	2
af35eac6-3b08-4f86-bfbe-77e7f7062824	0ca10fc2-4e4a-4bd8-960d-e0f23edcb1c8	NA	f40c4a0e-3008-4fc0-9b71-e2f4ec4a894e	2022-09-20T16:16:24+05:45	2022-09-20T16:17:21+05:45	event	animal		Axis axis	3
901a2814-1887-4e00-a603-bfa1bcb86927	0ca10fc2-4e4a-4bd8-960d-e0f23edcb1c8	NA	94a94b52-1a87-470c-a24a-64c92e0400e2	2022-09-20T16:41:53+05:45	2022-09-20T16:42:08+05:45	event	animal		Axis axis	1
56cedba8-20a9-4fea-beb6-813cea63e5b4	0ca10fc2-4e4a-4bd8-960d-e0f23edcb1c8	NA	164c27f3-2cf6-4546-99e2-d74f96faa5ac	2022-09-20T16:45:26+05:45	2022-09-20T16:45:40+05:45	event	animal		Axis axis	1
d2821878-ee14-4cf5-a99b-9a1d861b91cd	0ca10fc2-4e4a-4bd8-960d-e0f23edcb1c8	NA	cb4a0a28-79bb-4bcb-a0ec-5ede366001c6	2022-09-21T15:26:24+05:45	2022-09-21T15:28:04+05:45	event	animal		Axis axis	2
a43e1e7e-7a2e-4b80-8910-86fe002610ce	0ca10fc2-4e4a-4bd8-960d-e0f23edcb1c8	NA	dc21c4d1-a0b7-4f1f-a032-fb93adff55ec	2022-09-21T15:34:36+05:45	2022-09-21T15:34:51+05:45	event	animal		Axis axis	1
cc65e1d9-e900-4669-bdd3-01fb5418accd	0ca10fc2-4e4a-4bd8-960d-e0f23edcb1c8	NA	fddccb45-cc49-4b95-b330-c0855d1c1214	2022-09-21T15:44:55+05:45	2022-09-21T15:45:09+05:45	event	animal		Axis axis	1
9f4ac26f-957d-42d4-bd9d-6ff4ba844dbb	0ca10fc2-4e4a-4bd8-960d-e0f23edcb1c8	NA	d16fa493-b21f-4e6c-8c03-e13a863b06c6	2022-09-21T15:50:50+05:45	2022-09-21T15:51:41+05:45	event	animal		Axis axis	1
cd38c269-bdd1-42a6-8a8b-4ffd48504681	0ca10fc2-4e4a-4bd8-960d-e0f23edcb1c8	NA	c2da1951-e819-459f-9a7b-7750122c3640	2022-09-22T06:40:30+05:45	2022-09-22T06:40:45+05:45	event	animal		Axis axis	1
d087bdf6-3df3-42eb-a763-036adec804cc	0ca10fc2-4e4a-4bd8-960d-e0f23edcb1c8	NA	3381d242-540a-4697-bc98-415a2c853a27	2022-09-22T15:05:19+05:45	2022-09-22T15:09:40+05:45	event	animal		Rusa unicolor	1
a4bc8efb-a217-48ce-9ca0-6f63a4a8c503	0ca10fc2-4e4a-4bd8-960d-e0f23edcb1c8	NA	5ce39646-815b-4279-8bf6-c90c2b7caa5e	2022-09-26T08:04:42+05:45	2022-09-26T08:07:46+05:45	event	animal		Axis axis	3
b28d9a5b-82bc-4808-8ebe-9dd23e5638e2	0ca10fc2-4e4a-4bd8-960d-e0f23edcb1c8	NA	8e4b6a97-846f-4715-90ab-0eab11335899	2022-10-01T06:29:05+05:45	2022-10-01T06:29:19+05:45	event	animal		Axis axis	1
015df6d0-aa1a-4550-b5da-2570ebf46db1	0ca10fc2-4e4a-4bd8-960d-e0f23edcb1c8	NA	5e659b8f-e55c-426c-a073-a0d81c3696a7	2022-10-01T07:01:10+05:45	2022-10-01T07:01:24+05:45	event	animal		Axis axis	1
40ce13ea-c6c7-4a4d-9e19-8f83788950fe	0ca10fc2-4e4a-4bd8-960d-e0f23edcb1c8	NA	a327a894-280a-49b4-a89e-8b1fb21d422a	2022-10-01T07:52:56+05:45	2022-10-01T07:55:17+05:45	event	animal		Axis axis	2
048f34e9-33c0-401b-9146-afbd29a5b8c1	0ca10fc2-4e4a-4bd8-960d-e0f23edcb1c8	NA	7264737a-db62-4ecd-b8c6-1c03b184a62e	2022-10-05T23:16:56+05:45	2022-10-05T23:17:29+05:45	event	animal		Axis axis	1
31efb890-ea18-43e6-94fb-4f86324138e5	0ca10fc2-4e4a-4bd8-960d-e0f23edcb1c8	NA	757bb305-ad48-42d3-980b-80ae72a83db5	2022-10-06T13:12:04+05:45	2022-10-06T13:12:19+05:45	event	animal		Axis axis	1
2efde144-48e8-4cc5-b4e4-35ce10dc10e5	0ca10fc2-4e4a-4bd8-960d-e0f23edcb1c8	NA	8d7cd8a7-98c5-4dc4-ba1e-658ef4eed3cf	2022-10-06T13:39:25+05:45	2022-10-06T13:39:56+05:45	event	animal		Axis axis	1
63da634a-9844-4c29-8051-2d2d34cb35c8	0ca10fc2-4e4a-4bd8-960d-e0f23edcb1c8	NA	491f29b3-483f-4c0c-84c2-f6171a054857	2022-10-10T15:07:04+05:45	2022-10-10T15:07:18+05:45	event	animal		Axis axis	1
6e6c7ea3-b449-4334-9c1c-db99380f08ee	0ca10fc2-4e4a-4bd8-960d-e0f23edcb1c8	NA	61fcaa2c-07e1-490a-99a7-d0e50c93a006	2022-10-15T07:42:15+05:45	2022-10-15T07:42:29+05:45	event	animal		Axis axis	1
42bcea9b-89cf-4a1a-8fd4-d59d3005fc1a	0ca10fc2-4e4a-4bd8-960d-e0f23edcb1c8	NA	fa033e8f-0645-4971-ad97-28f4ca356083	2022-10-15T13:11:35+05:45	2022-10-15T13:13:26+05:45	event	animal		Axis axis	2
151d7327-7e96-4d8f-b5dd-bb2b6841cd40	0ca10fc2-4e4a-4bd8-960d-e0f23edcb1c8	NA	8403373a-6a42-488b-8966-14edc177ada2	2022-10-15T15:13:35+05:45	2022-10-15T15:13:50+05:45	event	animal		Axis axis	1
fc9d13f0-7305-43d2-9ed0-81777fd781a3	0ca10fc2-4e4a-4bd8-960d-e0f23edcb1c8	NA	20ddd999-5be9-44ed-b140-5c8d3c775cc0	2022-10-15T15:42:57+05:45	2022-10-15T15:43:11+05:45	event	animal		Axis axis	2
5026cb75-e601-492e-bba2-3e10b41fd273	0ca10fc2-4e4a-4bd8-960d-e0f23edcb1c8	NA	451d0f26-e804-4488-821a-9172dcf1c9e5	2022-10-15T15:48:49+05:45	2022-10-15T15:49:04+05:45	event	animal		Axis axis	1
db9a21d5-3173-45e8-a853-37bcd53255e6	0ca10fc2-4e4a-4bd8-960d-e0f23edcb1c8	NA	bd1a0471-c5b4-4036-86dd-e746e3336a60	2022-10-15T15:51:45+05:45	2022-10-15T15:52:20+05:45	event	animal		Axis axis	1
fc35a6e3-417f-4115-993a-868f4834b0da	0ca10fc2-4e4a-4bd8-960d-e0f23edcb1c8	NA	9aa2ba19-759e-47f7-89f7-cf12876ffdf7	2022-10-21T11:49:19+05:45	2022-10-21T11:50:46+05:45	event	animal		Axis axis	1
06feb0a2-1198-407f-9256-b15b388a9dbe	0ca10fc2-4e4a-4bd8-960d-e0f23edcb1c8	NA	a940d3e9-6174-4263-ac83-c04970881964	2022-10-21T12:01:19+05:45	2022-10-21T12:01:34+05:45	event	animal		Axis axis	1
7817efca-5ffe-4100-9527-af45606c0b8e	0ca10fc2-4e4a-4bd8-960d-e0f23edcb1c8	NA	8349dfc2-55ac-4db8-a1ce-f0a59f6a1c62	2022-10-22T08:06:40+05:45	2022-10-22T08:06:54+05:45	event	animal		Axis axis	1
3dc1ab40-0f29-457f-8376-6bbf75a00025	0cf29355-4469-4178-a3ff-7bcb9fab7ae9	NA	22db7921-154e-41ad-9c1f-6b7d555f9e28	2019-07-31T10:06:03+05:45	2019-07-31T10:13:26+05:45	event	animal		Axis axis	5
693307ce-1037-41e1-a776-7ace0e5abd5e	0cf29355-4469-4178-a3ff-7bcb9fab7ae9	NA	97eb35ac-d957-4d6c-83ee-dde95f57e081	2019-08-01T19:49:39+05:45	2019-08-01T19:49:54+05:45	event	animal		Axis axis	1
17972c25-b5d7-4e77-bafe-7cadec5a718c	0cf29355-4469-4178-a3ff-7bcb9fab7ae9	NA	94043f7e-1d54-4792-8ab2-145d3a71fd25	2019-08-02T18:41:16+05:45	2019-08-02T18:41:30+05:45	event	animal		Axis axis	3
19f423e1-a744-4d81-a1e8-8cc2139fd342	0cf29355-4469-4178-a3ff-7bcb9fab7ae9	NA	6ac43113-f41e-4856-a330-7c4120214675	2019-08-02T18:46:45+05:45	2019-08-02T18:47:16+05:45	event	animal		Axis axis	2
04326d92-d537-410a-8e87-04551f897606	0cf29355-4469-4178-a3ff-7bcb9fab7ae9	NA	e1686b7c-c6c3-4b09-aa6c-2ef13ee87ffc	2019-08-04T05:09:44+05:45	2019-08-04T05:11:24+05:45	event	animal		Axis axis	15
026b1468-ce17-4eab-8b7d-d2ea139c37c8	0cf29355-4469-4178-a3ff-7bcb9fab7ae9	NA	1f318319-7e6e-4e88-8b45-e7b582e5abeb	2019-08-04T13:17:42+05:45	2019-08-04T13:17:56+05:45	event	animal		Axis axis	2
1180243c-48b1-4722-903e-0db1e16ab42c	0cf29355-4469-4178-a3ff-7bcb9fab7ae9	NA	237984da-28a4-474c-82a7-8a6d885ef697	2019-08-04T13:25:58+05:45	2019-08-04T13:26:12+05:45	event	animal		Axis axis	2
d1faee30-93d1-40a3-be11-db0845962cb2	0cf29355-4469-4178-a3ff-7bcb9fab7ae9	NA	4abd71ec-48eb-4c99-a685-88b47f43d6d6	2019-08-06T12:14:02+05:45	2019-08-06T12:18:23+05:45	event	animal		Axis axis	12
92ad4650-14f6-4f81-8b14-b40fae96bac0	0cf29355-4469-4178-a3ff-7bcb9fab7ae9	NA	2b025a7e-d727-414b-8cc6-0ad081bbd71d	2019-08-06T18:42:59+05:45	2019-08-06T18:43:14+05:45	event	animal		Axis axis	2
c5b0c2f8-d710-474d-b90a-31fd222bf9ed	0cf29355-4469-4178-a3ff-7bcb9fab7ae9	NA	4ac6d840-e849-41db-83e3-5a66a640294c	2019-08-06T18:46:54+05:45	2019-08-06T18:47:08+05:45	event	animal		Axis axis	2
a85c5451-c06b-4071-b90c-17a0b78528d1	0cf29355-4469-4178-a3ff-7bcb9fab7ae9	NA	a50c7183-e872-4aa7-980f-87d6c3f97cfc	2019-08-06T19:25:41+05:45	2019-08-06T19:27:23+05:45	event	animal		Axis axis	29
f673af4b-810e-47a0-96e4-25209ff50360	0cf29355-4469-4178-a3ff-7bcb9fab7ae9	NA	2b60d03f-e7e2-499e-b367-69b7d194eab2	2019-08-06T19:59:40+05:45	2019-08-06T20:00:45+05:45	event	animal		Axis axis	6
d2c68f58-7f8d-4265-9103-f17ddbef0d95	0cf29355-4469-4178-a3ff-7bcb9fab7ae9	NA	9023faf1-b346-409b-9c6a-9c94c1a3f00a	2019-08-08T05:42:22+05:45	2019-08-08T05:42:56+05:45	event	animal		Axis axis	3
330a351c-d5ea-48d4-aaef-7002e8c8191a	0cf29355-4469-4178-a3ff-7bcb9fab7ae9	NA	2e9c1004-6647-47f8-8110-48ce1a8ea803	2019-08-11T05:50:49+05:45	2019-08-11T05:52:10+05:45	event	animal		Axis axis	5
9a21df09-dc18-4fb6-981b-cee3a6b2209b	0cf29355-4469-4178-a3ff-7bcb9fab7ae9	NA	d837122e-e8ba-45d9-bd6f-f6f979f026e5	2019-08-11T10:24:38+05:45	2019-08-11T10:26:53+05:45	event	animal		Axis axis	5
998e059b-fb0b-43cd-803d-03afb4bbdbff	0cf29355-4469-4178-a3ff-7bcb9fab7ae9	NA	a3020818-b54d-4301-be3b-8fc4ad9bf1a4	2019-08-11T10:31:08+05:45	2019-08-11T10:31:39+05:45	event	animal		Axis axis	3
4ac2c9ac-8dbf-470e-819c-30a0773cca65	0cf29355-4469-4178-a3ff-7bcb9fab7ae9	NA	9b12a486-de6f-4e0e-8a9b-9d870f3b575c	2019-08-11T10:49:28+05:45	2019-08-11T10:49:42+05:45	event	animal		Axis axis	2
72acc816-dbe8-4d87-acc9-daa9c401ec58	0cf29355-4469-4178-a3ff-7bcb9fab7ae9	NA	c3533240-9350-4aa6-a5db-6ff7c167b438	2019-08-11T10:53:35+05:45	2019-08-11T10:53:50+05:45	event	animal		Axis axis	2
45c128a5-83ad-4f5b-9498-4c5a7180adfe	0cf29355-4469-4178-a3ff-7bcb9fab7ae9	NA	8131560c-cb36-4075-bbd9-bf478b7edc07	2019-08-12T02:26:14+05:45	2019-08-12T02:27:29+05:45	event	animal		Axis axis	3
c0ef0a35-25ed-4070-95d6-2540a762f992	0cf29355-4469-4178-a3ff-7bcb9fab7ae9	NA	1739d2ad-23d3-43e7-84ce-4a4234401ce9	2019-08-12T09:43:46+05:45	2019-08-12T09:44:00+05:45	event	animal		Axis axis	2
18fb5276-32c0-489b-9ade-5af2b5246dac	0cf29355-4469-4178-a3ff-7bcb9fab7ae9	NA	c8a57dbc-cdf0-4e17-9c91-8f261e383b59	2019-08-12T18:38:51+05:45	2019-08-12T18:44:28+05:45	event	animal		Axis axis	4
334e201f-1dd0-49c4-bc46-23dedcdc9313	0cf29355-4469-4178-a3ff-7bcb9fab7ae9	NA	a699182f-bc01-4217-9320-49a5b82da9b2	2019-08-14T09:13:05+05:45	2019-08-14T09:13:42+05:45	event	animal		Axis axis	5
2279457d-b3cc-4135-a332-ce02233fe90b	0cf29355-4469-4178-a3ff-7bcb9fab7ae9	NA	5faf4524-0915-4f52-90d4-792cca054b22	2019-08-14T09:16:30+05:45	2019-08-14T09:21:16+05:45	event	animal		Axis axis	12
4424e3f3-7d0d-4b4d-8e13-cc8c0cabd504	0cf29355-4469-4178-a3ff-7bcb9fab7ae9	NA	cf314415-aef2-4143-9026-73d7ecf1eda4	2019-08-14T09:25:51+05:45	2019-08-14T09:28:15+05:45	event	animal		Axis axis	12
5b088ee3-aff9-4aa4-a20e-9b672d6caa21	0cf29355-4469-4178-a3ff-7bcb9fab7ae9	NA	94186e7f-ec5d-4dd6-9232-554b0e924e6d	2019-08-14T09:47:19+05:45	2019-08-14T09:47:34+05:45	event	animal		Axis axis	3
43af9ca3-a5d6-4b75-a865-42550ca91bda	0cf29355-4469-4178-a3ff-7bcb9fab7ae9	NA	b69e1098-dad3-4b12-b52d-fd63d9e0e817	2019-08-15T14:09:33+05:45	2019-08-15T14:09:48+05:45	event	animal		Muntiacus muntjak	1
bb161b98-b2ce-4fc3-8063-983d95ff1a8e	0cf29355-4469-4178-a3ff-7bcb9fab7ae9	NA	38cf7dc2-83b8-458b-94c9-5569727db401	2019-08-18T09:54:44+05:45	2019-08-18T09:55:14+05:45	event	animal		Axis axis	6
c27f2a4c-bf9e-4ca4-9e9a-1bde5b211af1	0cf29355-4469-4178-a3ff-7bcb9fab7ae9	NA	105a78ad-49ad-48ae-8204-4d235f3d5994	2019-08-18T09:58:18+05:45	2019-08-18T10:00:04+05:45	event	animal		Axis axis	5
19cac4ab-9925-426a-80c3-5fb5bec374fc	0cf29355-4469-4178-a3ff-7bcb9fab7ae9	NA	779b7a54-f9bd-4f53-bcdd-b025972f9f79	2019-08-18T14:18:40+05:45	2019-08-18T14:18:55+05:45	event	animal		Axis axis	1
e97dd114-5eea-4346-8acb-9854abadb27c	0cf29355-4469-4178-a3ff-7bcb9fab7ae9	NA	d0a40151-be82-4403-b58d-32b2d62cace5	2019-08-19T11:22:19+05:45	2019-08-19T11:23:29+05:45	event	animal		Axis axis	5
a7b09855-0894-4fae-9e49-1a5ad05bff9b	0cf29355-4469-4178-a3ff-7bcb9fab7ae9	NA	86975dae-9aa5-426a-bb67-b75672b59bc0	2019-08-19T11:25:44+05:45	2019-08-19T11:25:58+05:45	event	animal		Axis axis	1
eac6b429-f3c7-4253-9b7f-a238c7df377f	0cf29355-4469-4178-a3ff-7bcb9fab7ae9	NA	e8d3fb8f-f9f2-4461-9a49-d1d91fcb67bd	2019-08-19T19:11:17+05:45	2019-08-19T19:11:52+05:45	event	animal		Axis axis	10
50c7681a-af05-4747-a931-fcb477892d66	0cf29355-4469-4178-a3ff-7bcb9fab7ae9	NA	f6da6035-fe35-4f66-a099-b5b34565602b	2019-08-21T06:49:10+05:45	2019-08-21T06:50:04+05:45	event	animal		Axis axis	8
29f28035-a90b-4541-b921-0c4aa0ab0ecd	0cf29355-4469-4178-a3ff-7bcb9fab7ae9	NA	25607dfc-e342-42e3-b3c1-098263835417	2019-08-21T11:48:31+05:45	2019-08-21T11:53:03+05:45	event	animal		Axis axis	7
b37a3372-6276-4ec2-ac25-9f8bf1c70f2e	0cf29355-4469-4178-a3ff-7bcb9fab7ae9	NA	a722830d-85d5-4081-a511-5f57af238894	2019-08-21T15:40:39+05:45	2019-08-21T15:40:54+05:45	event	animal		Axis axis	4
7a217d27-d511-40b1-a89b-8719cb867a2e	0cf29355-4469-4178-a3ff-7bcb9fab7ae9	NA	8dcef4a2-b000-47a3-8cfb-3ae50dc6a386	2019-08-21T15:44:17+05:45	2019-08-21T15:44:32+05:45	event	animal		Axis axis	2
ec5e55d6-351e-4441-81ca-b7e07b777d5d	0cf29355-4469-4178-a3ff-7bcb9fab7ae9	NA	16f2f0dd-7a69-42d7-9618-559d0b71b22f	2019-08-21T15:47:47+05:45	2019-08-21T15:48:01+05:45	event	animal		Axis axis	2
2c32b9ae-06ef-4529-b61a-2d12789851d1	0cf29355-4469-4178-a3ff-7bcb9fab7ae9	NA	41b5f618-0759-4f77-9782-f3c554913033	2019-08-21T15:51:29+05:45	2019-08-21T15:53:36+05:45	event	animal		Axis axis	4
a91bd05b-77b5-4e33-94fd-a6f4c9ae8b72	0cf29355-4469-4178-a3ff-7bcb9fab7ae9	NA	fe125f18-06eb-4f41-873d-b2ef55331054	2019-08-21T16:04:04+05:45	2019-08-21T16:04:19+05:45	event	animal		Axis axis	1
c637c7d8-9aa5-4b97-8698-2cf0b1425e86	0cf29355-4469-4178-a3ff-7bcb9fab7ae9	NA	22f5a471-03dd-4771-89db-58f6ad12542b	2019-08-21T17:24:32+05:45	2019-08-21T17:24:47+05:45	event	animal		Axis axis	1
bbaba1ed-93c2-4d67-b725-363cd3b44335	0cf29355-4469-4178-a3ff-7bcb9fab7ae9	NA	68efb12e-0d80-423e-a9d5-dc2cb14db8de	2019-08-21T17:38:07+05:45	2019-08-21T17:39:45+05:45	event	animal		Axis axis	4
f755b193-d91e-4623-9859-ab9d69a84d1e	0cf29355-4469-4178-a3ff-7bcb9fab7ae9	NA	16f0e150-5ba9-4a6d-905a-2b59c1ecc34b	2019-08-21T17:42:08+05:45	2019-08-21T17:42:22+05:45	event	animal		Axis axis	1
4020dfc0-83db-4466-9d3e-ace4d6763365	0cf29355-4469-4178-a3ff-7bcb9fab7ae9	NA	736be869-bca6-4f1c-9d78-0fdb668e0413	2019-08-21T17:56:53+05:45	2019-08-21T17:57:07+05:45	event	animal		Axis axis	2
163664b9-048f-4522-a13c-8e2cd1443487	0cf29355-4469-4178-a3ff-7bcb9fab7ae9	NA	986b4ea6-4229-476d-a1ee-c9d30a2bca2b	2019-08-23T09:36:53+05:45	2019-08-23T09:41:32+05:45	event	animal		Axis axis	5
b9fbf67a-a81a-400d-94b9-45d96e951819	0cf29355-4469-4178-a3ff-7bcb9fab7ae9	NA	5ae779f1-7ae5-48f5-9fe5-cc6a5b8089a8	2019-08-23T09:46:06+05:45	2019-08-23T09:46:40+05:45	event	animal		Axis axis	2
677de1e5-641c-4718-b885-26f81ac328dd	0cf29355-4469-4178-a3ff-7bcb9fab7ae9	NA	c4bd9947-2f5e-4bc7-b2ec-843b66138f81	2019-08-23T09:54:03+05:45	2019-08-23T09:59:28+05:45	event	animal		Axis axis	10
334e00bc-a732-4593-86a4-b88f103fc6de	0cf29355-4469-4178-a3ff-7bcb9fab7ae9	NA	c4bd9947-2f5e-4bc7-b2ec-843b66138f81	2019-08-23T09:54:03+05:45	2019-08-23T09:59:28+05:45	event	animal		Axis axis	10
1b60d1e6-adea-4a8e-877a-d54de5f09be8	0cf29355-4469-4178-a3ff-7bcb9fab7ae9	NA	f02bfc7c-9513-4f0f-aa24-f3a8bb63c193	2019-08-23T21:18:46+05:45	2019-08-23T21:19:01+05:45	event	animal		Axis axis	1
09db632b-dae5-4fdc-a007-3c8d8c538f18	0cf29355-4469-4178-a3ff-7bcb9fab7ae9	NA	0e314dfa-ee37-4a49-a573-658289ca7c1b	2019-08-24T09:52:41+05:45	2019-08-24T09:53:32+05:45	event	animal		Axis axis	3
c7485283-6b1f-45b0-b4cf-701c7faaef89	0cf29355-4469-4178-a3ff-7bcb9fab7ae9	NA	54b62673-a168-47c5-8da2-531d4330cdab	2019-08-24T09:59:24+05:45	2019-08-24T10:08:40+05:45	event	animal		Axis axis	11
20c2bc5e-a6f9-420d-a859-2f90b976df0d	0cf29355-4469-4178-a3ff-7bcb9fab7ae9	NA	c991c913-f4eb-420f-b2a7-5ab43d366b07	2019-08-24T10:11:46+05:45	2019-08-24T10:12:00+05:45	event	animal		Axis axis	4
1db40ad8-b5ba-4a13-a2fb-72896ba81ffc	0cf29355-4469-4178-a3ff-7bcb9fab7ae9	NA	446fa889-4c68-444f-a33e-7106d4ee96ee	2019-08-24T10:14:11+05:45	2019-08-24T10:15:47+05:45	event	animal		Axis axis	3
afdbdc3c-2b9e-46f3-aba6-05cbee516282	0cf29355-4469-4178-a3ff-7bcb9fab7ae9	NA	8994f083-9285-4dae-a0a2-21504076aafb	2019-08-24T10:37:48+05:45	2019-08-24T10:42:49+05:45	event	animal		Axis axis	20
5709e7ae-8c27-49c5-ab43-fc49ea5a4064	0cf29355-4469-4178-a3ff-7bcb9fab7ae9	NA	12a8a7b1-844f-440c-8b26-b9a6ff2f2edd	2019-08-24T10:45:22+05:45	2019-08-24T10:48:48+05:45	event	animal		Axis axis	5
b760803c-acda-445f-876e-0fc0a6a410e0	0cf29355-4469-4178-a3ff-7bcb9fab7ae9	NA	6c931dda-ff19-474a-b89b-1bbe2225daf0	2019-08-24T10:50:50+05:45	2019-08-24T10:52:50+05:45	event	animal		Axis axis	2
d1b978ab-683f-41bf-8125-98e6571eb800	0cf29355-4469-4178-a3ff-7bcb9fab7ae9	NA	16b33b6d-3779-4a72-a821-f7f2988da40b	2019-08-24T10:57:57+05:45	2019-08-24T11:00:17+05:45	event	animal		Axis axis	2
5fe19a1f-88af-40a3-88c1-eff8a0de921d	0cf29355-4469-4178-a3ff-7bcb9fab7ae9	NA	db7db217-8be4-4f3b-b61e-7ae4b35f8c48	2019-08-24T11:09:31+05:45	2019-08-24T11:09:45+05:45	event	animal		Axis axis	1
1f7fd41e-3532-4cf6-9ec1-7366cc454bda	0cf29355-4469-4178-a3ff-7bcb9fab7ae9	NA	ea8db93f-b855-4743-9fd2-7e4a30d2572f	2019-08-24T11:20:19+05:45	2019-08-24T11:23:12+05:45	event	animal		Axis axis	2
69d409c5-446a-491c-83a3-81d7e1838b6d	0cf29355-4469-4178-a3ff-7bcb9fab7ae9	NA	d1ad4e7c-1ab1-4cad-83f8-22082dfb0fc0	2019-08-24T11:25:25+05:45	2019-08-24T11:25:39+05:45	event	animal		Axis axis	1
a2380b02-063b-452a-9c5a-87b30c81ea20	0cf29355-4469-4178-a3ff-7bcb9fab7ae9	NA	efd07039-3c9d-4c8c-afb8-aa2a2a050aa4	2019-08-24T12:01:19+05:45	2019-08-24T12:01:50+05:45	event	animal		Axis axis	1
9862e0a7-4160-4417-966b-b0a3498d46d8	0cf29355-4469-4178-a3ff-7bcb9fab7ae9	NA	0014389e-0134-4105-b609-f8d7bbcda87e	2019-08-24T12:19:22+05:45	2019-08-24T12:21:03+05:45	event	animal		Axis axis	2
1366efb9-9bee-4d39-87ef-47a9236f9c3b	0cf29355-4469-4178-a3ff-7bcb9fab7ae9	NA	eb0b5f61-0ba8-49ef-9d4d-39d77ad2ec83	2019-08-24T12:25:00+05:45	2019-08-24T12:25:14+05:45	event	animal		Axis axis	1
36aa2290-9981-4730-8c2e-6b4e8ab4e3a1	0cf29355-4469-4178-a3ff-7bcb9fab7ae9	NA	6f52f007-e2f0-4dde-b4eb-06f0d42ded43	2019-08-24T15:04:49+05:45	2019-08-24T15:05:04+05:45	event	animal		Axis axis	1
b1810534-93c6-4b6e-b614-54bf04c0d4f3	0cf29355-4469-4178-a3ff-7bcb9fab7ae9	NA	52637051-b720-4383-a8b7-14deb0837cfd	2019-08-24T15:13:51+05:45	2019-08-24T15:14:06+05:45	event	animal		Axis axis	1
0165bda4-f5ea-497a-b6a5-2a60047303a7	0cf29355-4469-4178-a3ff-7bcb9fab7ae9	NA	e1f26f6b-b884-4d0e-b383-90a94b72f055	2019-08-24T15:17:07+05:45	2019-08-24T15:17:21+05:45	event	animal		Axis axis	1
c0e0c222-db93-433d-9f55-6cebcf748fe4	0cf29355-4469-4178-a3ff-7bcb9fab7ae9	NA	b63727a0-25aa-4a96-8d75-908c2f316583	2019-08-24T15:42:51+05:45	2019-08-24T15:43:05+05:45	event	animal		Axis axis	1
0bc9859e-2fcd-4bb1-8cd4-3c73db3e2dea	0cf29355-4469-4178-a3ff-7bcb9fab7ae9	NA	6e0e095f-b8ec-4ffc-8eb6-95fa018eb842	2019-08-24T15:49:31+05:45	2019-08-24T15:50:04+05:45	event	animal		Axis axis	2
d76dbd61-079e-4cc7-9883-d2fd523aa402	0cf29355-4469-4178-a3ff-7bcb9fab7ae9	NA	accc5a80-938a-4b7a-a59d-a117c8990296	2019-08-26T06:30:46+05:45	2019-08-26T06:36:32+05:45	event	animal		Axis axis	29
4b1ae3e7-c934-4579-a64f-a00c141ae3ba	0cf29355-4469-4178-a3ff-7bcb9fab7ae9	NA	bc34dfb5-e01a-4907-a651-0b8c083598e4	2019-08-27T17:30:10+05:45	2019-08-27T17:30:25+05:45	event	animal		Axis axis	1
9d0f7206-efdc-44df-a215-4ee14d70eab6	0cf29355-4469-4178-a3ff-7bcb9fab7ae9	NA	a8fb1bcc-7d55-4070-8578-0074f0869c7e	2019-08-27T17:53:35+05:45	2019-08-27T17:55:31+05:45	event	animal		Axis axis	2
aac8448f-76a1-4109-92da-677281a53ba1	0cf29355-4469-4178-a3ff-7bcb9fab7ae9	NA	e0c78f87-4347-40b7-9662-2d1335899ed6	2019-08-27T17:59:17+05:45	2019-08-27T18:01:16+05:45	event	animal		Axis axis	3
1603397e-2b29-4f6f-bcd7-a2c34e9b2074	0cf29355-4469-4178-a3ff-7bcb9fab7ae9	NA	e95763a6-e012-4ed1-abb7-390f1fa5327f	2019-08-27T18:35:46+05:45	2019-08-27T18:36:01+05:45	event	animal		Axis axis	1
73f6fe3d-950d-42b1-b714-f16ac4bc8c23	0cf29355-4469-4178-a3ff-7bcb9fab7ae9	NA	157c4a1d-8e14-49c9-8fba-7d880465bc5e	2019-08-28T18:56:00+05:45	2019-08-28T18:56:15+05:45	event	animal		Axis axis	1
b260e72a-4243-4bfa-b97b-d65d6c506af7	0cf29355-4469-4178-a3ff-7bcb9fab7ae9	NA	2f63421d-7d8a-4c32-afc7-e172b88a673d	2019-08-29T11:14:39+05:45	2019-08-29T11:15:37+05:45	event	animal		Axis axis	5
e94f87bf-b2f8-47a2-b324-62ba87d7465f	0cf29355-4469-4178-a3ff-7bcb9fab7ae9	NA	85892928-d2cd-4e34-b98b-0a0e046e0344	2019-08-29T18:20:04+05:45	2019-08-29T18:20:40+05:45	event	animal		Axis axis	7
23ecf414-1064-445c-a9a7-6514e5e4d1b3	0cf29355-4469-4178-a3ff-7bcb9fab7ae9	NA	969b8651-3f11-452e-9d15-2f1db1806a84	2019-08-29T18:23:56+05:45	2019-08-29T18:24:10+05:45	event	animal		Axis axis	1
bb0c7baa-20fe-4125-835f-3f3de3877522	0cf29355-4469-4178-a3ff-7bcb9fab7ae9	NA	b049eb94-eed2-4775-bb53-7d3ef155c7da	2019-08-29T18:26:17+05:45	2019-08-29T18:28:12+05:45	event	animal		Axis axis	10
cc97f805-9f61-47c1-ab33-a99a80977226	0cf29355-4469-4178-a3ff-7bcb9fab7ae9	NA	6b42dd8b-a179-4a6d-bf37-b7547b0ae458	2019-08-30T09:14:45+05:45	2019-08-30T09:15:25+05:45	event	animal		Axis axis	2
f3f1d8f9-8bc2-4ff2-971f-c5f14d8c8123	0cf29355-4469-4178-a3ff-7bcb9fab7ae9	NA	a1766780-f288-4953-ab2e-78ebe864c4f0	2019-08-30T09:17:37+05:45	2019-08-30T09:19:27+05:45	event	animal		Axis axis	1
2659d1d9-86b6-47bb-929c-3041d045178a	0cf29355-4469-4178-a3ff-7bcb9fab7ae9	NA	029115bb-877a-48c8-999b-4fc917cd7eb0	2019-08-30T09:44:44+05:45	2019-08-30T09:44:58+05:45	event	animal		Axis axis	1
fea67bad-6fec-4bce-9b22-ec0a3055a85b	0cf29355-4469-4178-a3ff-7bcb9fab7ae9	NA	1ca6c9b3-fdbc-45dd-b553-e812eacf09c6	2019-08-30T10:48:56+05:45	2019-08-30T10:49:10+05:45	event	animal		Axis axis	3
f65474e0-ec6e-425b-bf40-fd06b37109e4	0cf29355-4469-4178-a3ff-7bcb9fab7ae9	NA	85f5c83b-68e5-4b7d-a59f-d6707fc8ec7a	2019-08-31T10:48:31+05:45	2019-08-31T10:48:45+05:45	event	animal		Axis axis	1
7582e6fa-ce0c-4276-9f64-b98532aaa064	0cf29355-4469-4178-a3ff-7bcb9fab7ae9	NA	c51e95b6-6aec-4744-b83d-a0d824f5c931	2019-08-31T11:14:01+05:45	2019-08-31T11:14:16+05:45	event	animal		Axis axis	1
c07cccdc-61d3-4649-9c6b-e4e51d9c835b	0cf29355-4469-4178-a3ff-7bcb9fab7ae9	NA	028f0196-2361-45e8-9c28-ff9776e8a989	2019-08-31T12:06:33+05:45	2019-08-31T12:07:44+05:45	event	animal		Axis axis	2
b345e1d4-ee0a-4e86-9e02-700b0f4154bc	0cf29355-4469-4178-a3ff-7bcb9fab7ae9	NA	58b1c35f-6449-4605-b4e7-2432de3bac25	2019-08-31T12:10:28+05:45	2019-08-31T12:12:15+05:45	event	animal		Axis axis	9
0ae98675-0722-4b20-bd6f-fc278048cda9	0cf29355-4469-4178-a3ff-7bcb9fab7ae9	NA	37751111-f7ed-4c98-a5bd-335b401d51d0	2019-08-31T17:38:42+05:45	2019-08-31T17:38:56+05:45	event	animal		Axis axis	2
6e944e05-fc83-4cbe-bb48-efa94c513895	0cf29355-4469-4178-a3ff-7bcb9fab7ae9	NA	381a79ae-7bda-4190-a8af-67dadc14b3f9	2019-08-31T17:44:50+05:45	2019-08-31T17:46:58+05:45	event	animal		Axis axis	3
34b0fe81-a873-4ab4-a931-8b494b52510e	0cf29355-4469-4178-a3ff-7bcb9fab7ae9	NA	52826ccd-bae6-4de1-9378-e1f1ee51d74c	2019-08-31T17:49:05+05:45	2019-08-31T17:52:25+05:45	event	animal		Axis axis	6
afacd221-05df-4b39-a735-cddb2850b6d7	0cf29355-4469-4178-a3ff-7bcb9fab7ae9	NA	7887fd97-2382-4b82-b8b3-c4b66f5abfbf	2019-08-31T17:54:42+05:45	2019-08-31T17:59:39+05:45	event	animal		Axis axis	6
dfc08e38-23ae-4cc5-a144-7033bd70dcdf	0cf29355-4469-4178-a3ff-7bcb9fab7ae9	NA	ac0823a3-4c29-45fb-b5cf-bfd59d917c83	2019-08-31T18:15:49+05:45	2019-08-31T18:16:03+05:45	event	animal		Axis axis	1
832fdc4d-89a3-4d0b-86dd-e902617020fe	0cf29355-4469-4178-a3ff-7bcb9fab7ae9	NA	9d6a8504-7217-449c-a5eb-1b25615914c2	2019-09-01T13:06:20+05:45	2019-09-01T13:09:23+05:45	event	animal		Axis axis	4
8a5b20c4-e13d-4c96-9629-fdeffb5c4e69	0cf29355-4469-4178-a3ff-7bcb9fab7ae9	NA	1ce75103-d1f1-46f6-9c19-ad4a49358bbe	2019-09-01T17:04:22+05:45	2019-09-01T17:04:36+05:45	event	animal		Axis axis	1
80aa01f8-c0b7-44ba-9726-9a56c945fee2	0cf8d6b6-08a1-41fc-a302-927bb4414949	NA	c80e3c18-99fb-454e-a194-5c7d0ca5b23a	2019-01-04T04:48:17+05:45	2019-01-04T04:48:19+05:45	event	animal		Axis axis	1	subadult	male
1d5836ad-e265-4919-ad14-d1a419e2e40f	0cf8d6b6-08a1-41fc-a302-927bb4414949	NA	dd9162c5-be78-4452-983e-45ac9997ee04	2019-01-06T05:12:14+05:45	2019-01-06T05:12:27+05:45	event	animal		Axis axis	1	adult	female
c2b4efcb-333a-4559-a6e5-f2e6d746efac	0cf8d6b6-08a1-41fc-a302-927bb4414949	NA	dd9162c5-be78-4452-983e-45ac9997ee04	2019-01-06T05:12:14+05:45	2019-01-06T05:12:27+05:45	event	animal		Axis axis	1	adult	female
f4adf446-0914-4f94-9985-cffa05ca4fea	0cf8d6b6-08a1-41fc-a302-927bb4414949	NA	dd9162c5-be78-4452-983e-45ac9997ee04	2019-01-06T05:12:14+05:45	2019-01-06T05:12:27+05:45	event	animal		Axis axis	1	juvenile
49180707-88e0-4146-a37b-34af87246a62	0cf8d6b6-08a1-41fc-a302-927bb4414949	NA	effd75ff-c3ce-46b7-a8df-54b9a2c9560b	2019-01-06T23:55:30+05:45	2019-01-06T23:55:32+05:45	event	animal		Axis axis	1	adult
ea947e32-9992-44ce-bb21-e0fd0c7c3dfa	0cf8d6b6-08a1-41fc-a302-927bb4414949	NA	d3459fbd-965b-4023-b4ce-8e4dbf1cff53	2019-01-09T09:17:29+05:45	2019-01-09T09:17:42+05:45	event	animal		Axis axis	1	adult	male
12d54a56-c5c6-4e19-890a-446796f795e2	0cf8d6b6-08a1-41fc-a302-927bb4414949	NA	d3459fbd-965b-4023-b4ce-8e4dbf1cff53	2019-01-09T09:17:29+05:45	2019-01-09T09:17:42+05:45	event	animal		Axis axis	1	adult	male
9cbd01a9-54cd-49b6-ad95-64d64d6e8983	0cf8d6b6-08a1-41fc-a302-927bb4414949	NA	68e50e3f-4024-4d40-8d14-b77ff3034fc5	2019-01-09T11:52:32+05:45	2019-01-09T11:52:34+05:45	event	animal		Axis axis	1
912a66bf-37dd-4170-8dce-057200048610	0cf8d6b6-08a1-41fc-a302-927bb4414949	NA	e22c4960-2501-4b45-bb65-ec2db396e112	2019-01-13T14:48:57+05:45	2019-01-13T14:49:03+05:45	event	animal		Axis axis	1	adult	male
a2f8f1cd-0f24-43bc-ab00-88e1eaa590df	0cf8d6b6-08a1-41fc-a302-927bb4414949	NA	a09ee627-b70b-47e7-a1fe-8cc13dfce231	2019-01-13T14:52:25+05:45	2019-01-13T14:52:59+05:45	event	animal		Axis axis	1	adult
b56065af-011a-4ab3-a951-8d095f379487	0cf8d6b6-08a1-41fc-a302-927bb4414949	NA	a09ee627-b70b-47e7-a1fe-8cc13dfce231	2019-01-13T14:52:25+05:45	2019-01-13T14:52:59+05:45	event	animal		Axis axis	1	adult	male
bc9b0e13-9e4f-4e76-870a-ec81c02d19a5	0cf8d6b6-08a1-41fc-a302-927bb4414949	NA	a09ee627-b70b-47e7-a1fe-8cc13dfce231	2019-01-13T14:52:25+05:45	2019-01-13T14:52:59+05:45	event	animal		Axis axis	1	adult	male
8585892d-6f0d-4f1d-b494-5aa13ed264ae	0d0912ee-b8ef-403a-be49-e75ead508657	NA	e5eb7981-7efa-4f5b-a5b7-d014c02131fa	2020-04-07T23:26:34+05:45	2020-04-07T23:27:40+05:45	event	animal		Axis axis	1
af31055e-ec03-4c48-9adb-4e7da0ed7bbb	0d0912ee-b8ef-403a-be49-e75ead508657	NA	88ba9dfb-1624-40e2-ba3c-328e029e571a	2020-04-18T16:54:55+05:45	2020-04-18T16:55:53+05:45	event	animal		Axis axis	6
85be7c1b-5042-456e-9399-476bd9844462	0d3c0b1e-d8f7-4edf-b950-2ea495ebfefb	NA	a482f50f-aa31-47e6-bbb9-5bc8d9a1141c	2022-01-25T11:01:45+05:45	2022-01-25T11:01:50+05:45	event	animal		Axis axis	1
85ae3708-c734-4690-b025-10e3225f839c	0d3c0b1e-d8f7-4edf-b950-2ea495ebfefb	NA	83c1dbcd-e0d5-408e-98cb-cc10e4b77cef	2022-02-07T13:37:15+05:45	2022-02-07T13:37:20+05:45	event	animal		Axis axis	1	adult	female
0fcbc63e-b0dd-4d0d-b486-3fc13275e09d	0d3c0b1e-d8f7-4edf-b950-2ea495ebfefb	NA	86a413cb-801f-4e54-9698-3edc7da0b457	2022-02-12T11:27:06+05:45	2022-02-12T11:27:10+05:45	event	animal		Rusa unicolor	1
6ea295f0-1128-4ca4-8e53-2dc515ec913e	0d3c0b1e-d8f7-4edf-b950-2ea495ebfefb	NA	dffba288-4901-4fc5-b23f-0163a306c95b	2022-02-19T14:25:41+05:45	2022-02-19T14:27:03+05:45	event	animal		Axis axis	1	subadult	female
076c30af-c0a6-4ef8-abc9-43f3613d39d0	0d4d190c-622b-441a-aefe-03dd636768ea	NA	de8489fd-dfa3-4809-af6e-c313802bbc99	2022-10-31T22:29:07+05:45	2022-10-31T22:29:11+05:45	event	animal		Rusa unicolor	1
feb614b9-fd89-4f1f-a69e-bc2c40518c00	0d4d190c-622b-441a-aefe-03dd636768ea	NA	6db69d4b-a4df-4019-80ed-582981171b33	2022-11-07T23:32:44+05:45	2022-11-07T23:32:53+05:45	event	animal		Axis axis	1
f4342f39-129c-4051-97c7-cb13e48d8f5b	0d4d190c-622b-441a-aefe-03dd636768ea	NA	9cf730c0-d2a3-4868-ab54-4af1b7af11fc	2022-11-17T13:07:17+05:45	2022-11-17T13:07:21+05:45	event	animal		Muntiacus muntjak	1
263de677-80f1-4fd3-9651-0227f31f685f	0d4d190c-622b-441a-aefe-03dd636768ea	NA	b092b1db-3ef9-43eb-ae86-c3b014d626ce	2022-11-17T13:26:23+05:45	2022-11-17T13:26:27+05:45	event	animal		Muntiacus muntjak	1
654b5505-ff24-4470-99d7-faa1d81e137d	0d4d190c-622b-441a-aefe-03dd636768ea	NA	deac442d-f292-4db1-b8c8-cae2c28f8a65	2022-11-27T15:55:13+05:45	2022-11-27T15:55:18+05:45	event	animal		Axis axis	1
f4c1b9cd-1d20-483f-a8f0-f4a950a681ee	0d4d190c-622b-441a-aefe-03dd636768ea	NA	5df99c81-38f6-46db-b04e-d695cd432cfa	2022-11-27T16:01:34+05:45	2022-11-27T16:01:38+05:45	event	animal		Axis axis	1
069b9efe-d233-4e19-8fe5-2f969fbafb1d	0d4d190c-622b-441a-aefe-03dd636768ea	NA	04af28fb-76ff-4862-8690-870a035a16ac	2023-01-30T12:20:43+05:45	2023-01-30T12:21:22+05:45	event	animal		Rusa unicolor	1
7035929e-97a5-4b6a-a33a-f7e52dac8d2a	0d4d190c-622b-441a-aefe-03dd636768ea	NA	4b152c91-a27d-45c8-afe8-13be6f6507ef	2023-02-02T08:33:39+05:45	2023-02-02T08:33:43+05:45	event	animal		Muntiacus muntjak	1
cc274773-cdf4-4202-aa47-ac36280022b0	0d62a42a-d116-4097-8f00-62695b143ba5	NA	d5e67b6f-a2b4-42ef-96c0-3a65123b1cb3	2023-04-09T05:22:54+05:45	2023-04-09T05:22:56+05:45	event	animal		Axis porcinus	1
6c28c509-8008-40bf-8591-77adbb964d74	0d62a42a-d116-4097-8f00-62695b143ba5	NA	98422f82-17e0-4a58-8690-f8c1034d8f2e	2023-04-10T06:59:30+05:45	2023-04-10T06:59:53+05:45	event	animal		Axis axis	1
ea61aa2f-4c7d-474b-8487-db5ac2abcae6	0d62a42a-d116-4097-8f00-62695b143ba5	NA	64ed9986-e683-4755-8c40-ac370593f7fe	2023-04-10T07:03:35+05:45	2023-04-10T07:04:04+05:45	event	animal		Axis porcinus	1
a6c18a6f-8b7f-497b-aa7f-a55ac2379d78	0d62a42a-d116-4097-8f00-62695b143ba5	NA	64ed9986-e683-4755-8c40-ac370593f7fe	2023-04-10T07:03:35+05:45	2023-04-10T07:04:04+05:45	event	animal		Axis axis	2
7578a4b3-b0c9-4de5-9db0-3405b1f4ef25	0d62a42a-d116-4097-8f00-62695b143ba5	NA	c32dbd21-42a9-491c-a08b-4a77d6cc49c8	2023-04-10T08:28:26+05:45	2023-04-10T08:28:28+05:45	event	animal		Axis axis	1
d3ba19d6-9ab3-4058-90ec-31a3e3994621	0d62a42a-d116-4097-8f00-62695b143ba5	NA	c32dbd21-42a9-491c-a08b-4a77d6cc49c8	2023-04-10T08:28:26+05:45	2023-04-10T08:28:28+05:45	event	animal		Axis porcinus	1
4f1bcc89-9524-417a-ae2f-1dcfd63dce93	0d62a42a-d116-4097-8f00-62695b143ba5	NA	556b51cd-4035-410b-8d5b-4d7ad49de49c	2023-04-12T08:57:39+05:45	2023-04-12T08:58:41+05:45	event	animal		Axis porcinus	1
9d2cf9e8-e77d-48ca-b141-5a70b56225f9	0d62a42a-d116-4097-8f00-62695b143ba5	NA	556b51cd-4035-410b-8d5b-4d7ad49de49c	2023-04-12T08:57:39+05:45	2023-04-12T08:58:41+05:45	event	animal		Axis axis	2
2b6356e2-1585-43ca-b324-3e35005d0bd8	0d62a42a-d116-4097-8f00-62695b143ba5	NA	dcd1b281-1052-41f2-a4a5-0b60bd762262	2023-04-12T12:31:59+05:45	2023-04-12T12:32:44+05:45	event	animal		Axis axis	2
1e075b9d-34e9-40bd-a327-aadcfc29fa4b	0d62a42a-d116-4097-8f00-62695b143ba5	NA	803e7866-203c-4489-81ff-ac3ca24c0464	2023-04-14T08:03:11+05:45	2023-04-14T08:03:18+05:45	event	animal		Rusa unicolor	1
43b1d59c-ec52-49f6-a3a0-be5d227bdd45	0d6e1b41-663a-4b82-8c43-ddad59f2e265	NA	3074af7f-3d21-47e2-9c50-b7dfcd2e4176	2022-07-10T18:03:35+05:45	2022-07-10T18:03:37+05:45	event	animal		Axis axis	3
0519ed8e-bf66-498c-a009-bb868b639df4	0d6e1b41-663a-4b82-8c43-ddad59f2e265	NA	87e9f216-e153-464d-9f06-ac923dd12c83	2022-08-10T08:56:03+05:45	2022-08-10T08:56:06+05:45	event	animal		Axis axis	1
374d6e89-623a-4049-9a65-b9f6a7e37485	0d6e1b41-663a-4b82-8c43-ddad59f2e265	NA	c66a9330-7bf3-4379-9713-2cf6e33f86ab	2022-08-22T11:32:51+05:45	2022-08-22T11:32:54+05:45	event	animal		Axis axis	1
f4c98ab2-4b04-4c2d-93ea-6a382585697e	0d6e1b41-663a-4b82-8c43-ddad59f2e265	NA	379d3dc1-7855-4674-b732-68b0b7001192	2022-08-29T17:07:45+05:45	2022-08-29T17:09:22+05:45	event	animal		Axis axis	3
8a94e88e-c472-4179-9ce7-185ec92056fd	0d6e1b41-663a-4b82-8c43-ddad59f2e265	NA	ad47e607-1785-4d23-a516-fa3fd268ad2d	2022-09-08T11:28:44+05:45	2022-09-08T11:28:47+05:45	event	animal		Axis axis	1
d2a3329a-833b-4106-9821-f7058ca760cb	0df8f2a4-c5fc-45a7-afd9-2d264b914a11	NA	bee8470f-e6bc-45c3-a569-b8284e63f427	2022-07-15T11:39:46+05:45	2022-07-15T11:39:49+05:45	event	animal		Axis axis	1	adult	female
f2d9c9c4-77f2-4990-860c-72cd65dad87b	0df8f2a4-c5fc-45a7-afd9-2d264b914a11	NA	bee8470f-e6bc-45c3-a569-b8284e63f427	2022-07-15T11:39:46+05:45	2022-07-15T11:39:49+05:45	event	animal		Axis axis	1	adult	male
fbb28798-ddbe-42e8-8fc2-39b58310a4ec	0df8f2a4-c5fc-45a7-afd9-2d264b914a11	NA	4722e32f-6bfa-4168-8da1-a0761237178c	2022-08-01T19:04:59+05:45	2022-08-01T19:05:04+05:45	event	animal		Axis axis	1	adult	female
706f8e7c-9e23-4df7-af73-7389e3f7219f	0df8f2a4-c5fc-45a7-afd9-2d264b914a11	NA	4722e32f-6bfa-4168-8da1-a0761237178c	2022-08-01T19:04:59+05:45	2022-08-01T19:05:04+05:45	event	animal		Axis axis	1	adult
72511db8-5aa8-4d61-b063-3e7b65722e9a	0df8f2a4-c5fc-45a7-afd9-2d264b914a11	NA	9058be6f-365d-4cec-bdbe-df1deed0c206	2022-08-12T07:12:41+05:45	2022-08-12T07:12:45+05:45	event	animal		Axis axis	1	adult
e7724767-51d6-4037-9b4e-e85d3488a391	0df8f2a4-c5fc-45a7-afd9-2d264b914a11	NA	d5309544-1369-418b-8a9a-0e6d69633c21	2022-08-13T23:33:33+05:45	2022-08-13T23:33:38+05:45	event	animal		Axis axis	3	adult
39b4a446-da16-47cc-bea2-8e30a9d890a7	0df8f2a4-c5fc-45a7-afd9-2d264b914a11	NA	3b2fbb47-e105-4b6b-b30a-e852ad22067f	2022-08-28T05:47:00+05:45	2022-08-28T05:47:19+05:45	event	animal		Axis axis	2	adult
aa6b6072-35f2-4d3d-8091-2a3ae4be33c7	0df8f2a4-c5fc-45a7-afd9-2d264b914a11	NA	0a91ca52-5cda-4bd9-9dae-5a95b4f167e3	2022-09-03T04:08:18+05:45	2022-09-03T04:08:23+05:45	event	animal		Axis axis	1	adult
61cb3f67-e646-4cc8-8669-fa32730a5a4b	0df8f2a4-c5fc-45a7-afd9-2d264b914a11	NA	b8f2f721-87f4-45e8-8204-c84ba2b126ca	2022-09-13T14:34:05+05:45	2022-09-13T14:34:09+05:45	event	animal		Axis axis	1	subadult	male
de427993-500e-4338-a9aa-7b8c962f2b67	0df8f2a4-c5fc-45a7-afd9-2d264b914a11	NA	3c0da333-3ac5-4f8c-bf0e-49d27e9188c4	2022-09-14T00:56:18+05:45	2022-09-14T00:56:23+05:45	event	animal		Axis axis	1	adult
9619f16d-b15c-4fce-b5b7-d3f9a6406082	0df8f2a4-c5fc-45a7-afd9-2d264b914a11	NA	68c41f88-da8e-44c9-9b13-184e2c820eb7	2022-09-22T08:35:35+05:45	2022-09-22T08:35:38+05:45	event	animal		Axis axis	1	adult	male
b8be8bd4-bc3d-44ca-805e-2138203306f3	0df8f2a4-c5fc-45a7-afd9-2d264b914a11	NA	2103ccb9-9d5d-43dc-8f9a-69b9f4eeff86	2022-10-18T11:12:41+05:45	2022-10-18T11:12:44+05:45	event	animal		Axis axis	1
20041c7d-8adc-4f23-93fe-7fd5d913308a	0df8f2a4-c5fc-45a7-afd9-2d264b914a11	NA	2e04c77e-3bdc-4ad7-8819-833e128e4cd1	2022-10-27T05:55:04+05:45	2022-10-27T05:55:08+05:45	event	animal		Axis axis	1	adult	male
d57ff101-4c1d-420c-a7a0-55b6bbdb318d	0ec4192f-e50e-4b24-bc39-6d6c773e973a	NA	0849abf0-b2c1-475b-a77c-fc8c7ea25a58	2019-10-06T07:47:25+05:45	2019-10-06T07:47:26+05:45	event	animal		Muntiacus muntjak	1	juvenile
c6416a67-fb0d-4e5e-ac81-5021ac2effe6	0ec4192f-e50e-4b24-bc39-6d6c773e973a	NA	a17b13c3-dc54-446f-af4e-8e18614718ec	2019-10-08T14:27:48+05:45	2019-10-08T14:28:17+05:45	event	animal		Axis axis	1	subadult
364f89dd-f99c-4dd0-88d2-d16646b440f8	0ec4192f-e50e-4b24-bc39-6d6c773e973a	NA	9cea1ac1-ae93-4f86-a59e-739514f4b764	2019-10-11T06:57:21+05:45	2019-10-11T06:57:28+05:45	event	animal		Muntiacus muntjak	1	adult	female
eacc51a9-bd6c-471e-b86f-3c4f65e31ab3	0ec4192f-e50e-4b24-bc39-6d6c773e973a	NA	4d76a3d4-207f-4976-bcc3-61356e72c85c	2019-10-11T14:44:02+05:45	2019-10-11T14:44:12+05:45	event	animal		Muntiacus muntjak	1	subadult	male
2ebf38f8-fd75-478e-b2e0-636a2dc3bf42	0ec4192f-e50e-4b24-bc39-6d6c773e973a	NA	771de26e-936d-4fd2-a341-22b79e3f9392	2019-10-12T14:15:52+05:45	2019-10-12T14:16:02+05:45	event	animal		Muntiacus muntjak	1	adult	male
050e22fe-6c32-48e7-97e5-06243bf41ecc	0ec4192f-e50e-4b24-bc39-6d6c773e973a	NA	57f3b493-7301-49d1-abe5-4fc106625a52	2019-10-14T14:07:58+05:45	2019-10-14T14:08:32+05:45	event	animal		Axis axis	1	adult	male
c44e1ac2-0dd0-4509-b84c-7ab43221beb8	0ec4192f-e50e-4b24-bc39-6d6c773e973a	NA	57f3b493-7301-49d1-abe5-4fc106625a52	2019-10-14T14:07:58+05:45	2019-10-14T14:08:32+05:45	event	animal		Axis axis	1	adult	male
bcf73570-5e94-4b4b-932c-834aed46f842	0ec4192f-e50e-4b24-bc39-6d6c773e973a	NA	e20b5247-2f4e-4b6f-9c17-a10d5e3b0e79	2019-10-17T06:27:15+05:45	2019-10-17T06:27:16+05:45	event	animal		Muntiacus muntjak	1	juvenile
55ff7a39-cd49-459f-a4bb-ba8fd7b71efb	0ec4192f-e50e-4b24-bc39-6d6c773e973a	NA	064013ee-d9bf-4f68-89fd-502d48b4f595	2019-10-18T07:14:50+05:45	2019-10-18T07:14:52+05:45	event	animal		Muntiacus muntjak	1	juvenile
82c36daf-1d96-4316-87e5-45a1abef80ee	0ec4192f-e50e-4b24-bc39-6d6c773e973a	NA	5b981c93-5bac-4e45-a260-fb383f794846	2019-10-18T16:48:34+05:45	2019-10-18T16:48:35+05:45	event	animal		Muntiacus muntjak	1	subadult	female
9a964dd8-5e3d-450f-84f5-2fdd41ea58e1	0ec4192f-e50e-4b24-bc39-6d6c773e973a	NA	ad4e1729-48fd-433d-bd28-c29b87712067	2019-10-20T15:24:56+05:45	2019-10-20T15:24:58+05:45	event	animal		Muntiacus muntjak	1
2ac3e6cd-504e-4f2c-82d4-c7d914cc0653	0ec4192f-e50e-4b24-bc39-6d6c773e973a	NA	42f9f3d2-2bd6-4256-9af2-f9cb6a4bc646	2019-10-20T17:12:15+05:45	2019-10-20T17:12:16+05:45	event	animal		Muntiacus muntjak	1	subadult
66a334c6-faac-4021-84a6-7478257ad80e	0ec4192f-e50e-4b24-bc39-6d6c773e973a	NA	a1d6ff3e-6881-4969-aaa7-8b3559fdccc7	2019-10-20T17:14:24+05:45	2019-10-20T17:14:25+05:45	event	animal		Muntiacus muntjak	1	subadult	male
25bf0147-2028-48f5-b1a9-da1de326d75f	0ec4192f-e50e-4b24-bc39-6d6c773e973a	NA	3ebe656d-2c7b-4f38-a9d4-2695057199a8	2019-10-23T09:02:21+05:45	2019-10-23T09:02:26+05:45	event	animal		Muntiacus muntjak	1
7838cfcf-4070-4f92-b786-54e0526ed372	0ec4192f-e50e-4b24-bc39-6d6c773e973a	NA	3ebe656d-2c7b-4f38-a9d4-2695057199a8	2019-10-23T09:02:21+05:45	2019-10-23T09:02:26+05:45	event	animal		Muntiacus muntjak	1
4c016b89-50dd-4fd8-bcf3-cdfeab65ab7d	0ec4192f-e50e-4b24-bc39-6d6c773e973a	NA	6576ee2d-d83e-4a66-bbdc-5012325013bb	2019-10-23T09:04:30+05:45	2019-10-23T09:04:51+05:45	event	animal		Muntiacus muntjak	1	juvenile
9b8f3a28-ae05-4cbf-8676-be058dcc6e78	0ec4192f-e50e-4b24-bc39-6d6c773e973a	NA	d46e89f9-c982-4d94-91a1-1e959611efca	2019-10-27T06:26:58+05:45	2019-10-27T06:26:59+05:45	event	animal		Axis axis	1	subadult	female
15d0a2e3-bdcb-4d4a-ad53-9a6860547949	0ec4192f-e50e-4b24-bc39-6d6c773e973a	NA	143cce21-ea58-42d0-b68d-d69579f481fe	2019-10-27T06:30:34+05:45	2019-10-27T06:30:35+05:45	event	animal		Axis axis	1	adult	female
a17233af-ea24-4b02-9e24-ccac3c02f37d	0ec4192f-e50e-4b24-bc39-6d6c773e973a	NA	05aa7eb3-4d79-4d1d-81a4-63ae02db569d	2019-10-28T17:35:36+05:45	2019-10-28T17:35:45+05:45	event	animal		Muntiacus muntjak	1	juvenile
ca76f255-7c87-410d-a201-4b65355bb3fc	0ec4192f-e50e-4b24-bc39-6d6c773e973a	NA	471a2bf2-88e3-41fa-b6e6-a3eb416b0837	2019-10-29T13:21:54+05:45	2019-10-29T13:22:00+05:45	event	animal		Muntiacus muntjak	1	subadult
55e1d781-cc2e-479d-a3a9-3af815f337e3	0ec4192f-e50e-4b24-bc39-6d6c773e973a	NA	0b11173b-a309-40bf-8b6e-85a86c48013a	2019-10-29T13:24:09+05:45	2019-10-29T13:24:10+05:45	event	animal		Muntiacus muntjak	1	adult	female
004465f4-3a07-434c-825a-ff131c875ab9	0ec4192f-e50e-4b24-bc39-6d6c773e973a	NA	d2778b28-2010-4b3d-9f19-b75e2dba3967	2019-11-03T11:09:14+05:45	2019-11-03T11:09:15+05:45	event	animal		Muntiacus muntjak	1	subadult
87ba7a08-a7e6-47f4-99e0-54bcba9f86df	0ec4192f-e50e-4b24-bc39-6d6c773e973a	NA	3f10eebf-865b-4951-956a-aca6ff68e2bc	2019-11-04T16:44:45+05:45	2019-11-04T16:44:51+05:45	event	animal		Muntiacus muntjak	1	juvenile
c705e96d-d025-4b9a-b7e5-22ca6e5b5046	0ec4192f-e50e-4b24-bc39-6d6c773e973a	NA	3f10eebf-865b-4951-956a-aca6ff68e2bc	2019-11-04T16:44:45+05:45	2019-11-04T16:44:51+05:45	event	animal		Muntiacus muntjak	1	adult	female
abd31c0c-693c-4436-9b1f-d2864a16cd6e	0ec4192f-e50e-4b24-bc39-6d6c773e973a	NA	26f579b7-a672-4bba-9025-c8da543573d7	2019-11-05T09:10:01+05:45	2019-11-05T09:10:02+05:45	event	animal		Muntiacus muntjak	1	subadult
22ebd958-fe03-407c-82b8-5fc81986605a	0ec4192f-e50e-4b24-bc39-6d6c773e973a	NA	2148f4bd-5a62-476d-877a-46ddd7df9f31	2019-11-06T14:10:55+05:45	2019-11-06T14:11:15+05:45	event	animal		Axis axis	1	adult	female
bd857c82-4e63-4feb-aa22-0346b9832b61	0ec4192f-e50e-4b24-bc39-6d6c773e973a	NA	7b711035-2553-4cbe-8ba7-0f92c798b763	2019-11-06T21:45:45+05:45	2019-11-06T21:46:13+05:45	event	animal		Muntiacus muntjak	1	subadult	female
5b58a96f-2d17-4a55-8323-8acf34a365c6	0ec4192f-e50e-4b24-bc39-6d6c773e973a	NA	5cc67251-8d9a-4176-a95b-1063fe94ac55	2019-11-07T03:58:23+05:45	2019-11-07T03:59:25+05:45	event	animal		Muntiacus muntjak	1	subadult	male
f4c97895-608f-4d7d-9e4f-9a69e645e7f3	0ec4192f-e50e-4b24-bc39-6d6c773e973a	NA	21daf958-7f93-4050-84fb-d316b9d1611c	2019-11-07T09:10:44+05:45	2019-11-07T09:10:46+05:45	event	animal		Muntiacus muntjak	1
4880425d-223f-4651-aee4-cfb543fb66f9	0ec4192f-e50e-4b24-bc39-6d6c773e973a	NA	c398eefa-ef4a-45df-aee5-8a57070a002f	2019-11-07T10:58:44+05:45	2019-11-07T11:00:30+05:45	event	animal		Axis axis	1	adult	female
6aa82305-7f1c-40d8-ba25-b866c982f66b	0ec4192f-e50e-4b24-bc39-6d6c773e973a	NA	10e26ee2-156e-4971-a510-88912e28dec2	2019-11-07T11:02:48+05:45	2019-11-07T11:02:50+05:45	event	animal		Axis axis	1	adult	female
0f7c3f4c-f870-4071-8230-b8d562acf7fe	0ec4192f-e50e-4b24-bc39-6d6c773e973a	NA	9b964b68-08d0-4697-9dee-755db94fef20	2019-11-07T11:09:25+05:45	2019-11-07T11:09:26+05:45	event	animal		Muntiacus muntjak	1	subadult	male
b007888c-36ee-4942-a4c8-b6407579ea37	0ec4192f-e50e-4b24-bc39-6d6c773e973a	NA	9b964b68-08d0-4697-9dee-755db94fef20	2019-11-07T11:09:25+05:45	2019-11-07T11:09:26+05:45	event	animal		Axis axis	1	juvenile
ec14dbcc-c18f-423d-be22-073ecd92031d	0ec4192f-e50e-4b24-bc39-6d6c773e973a	NA	bef4a225-71aa-48e7-929d-ba8f030f2bed	2019-11-07T11:28:08+05:45	2019-11-07T11:28:09+05:45	event	animal		Axis axis	1	juvenile
17c367fa-0950-47aa-944c-c8b63fc1f553	0ec4192f-e50e-4b24-bc39-6d6c773e973a	NA	5477f7de-6fab-4852-a917-66dc79529ded	2019-11-07T11:34:56+05:45	2019-11-07T11:35:00+05:45	event	animal		Axis axis	1	subadult	male
65e3cead-f1af-4fa2-a6f8-4aca714ee6c9	0ec4192f-e50e-4b24-bc39-6d6c773e973a	NA	f55beaa3-f4df-432c-bdc7-625c30c6ce09	2019-11-07T11:48:21+05:45	2019-11-07T11:48:23+05:45	event	animal		Axis axis	1	juvenile
8d313235-cd80-40b1-a89a-375d91aa0eff	0ec4192f-e50e-4b24-bc39-6d6c773e973a	NA	f55beaa3-f4df-432c-bdc7-625c30c6ce09	2019-11-07T11:48:21+05:45	2019-11-07T11:48:23+05:45	event	animal		Axis axis	1	adult	female
7dbbfb73-837a-4107-8bb9-320d54b4eaf7	0ec4192f-e50e-4b24-bc39-6d6c773e973a	NA	538295ab-f3bc-47b0-9936-a97acfc26033	2019-11-07T11:50:58+05:45	2019-11-07T11:51:17+05:45	event	animal		Axis axis	1	juvenile
1e63222e-8f91-4311-b40b-807b0215d1ea	0f2dc0a6-10ff-47d4-8684-f88576c8e4c6	NA	7896e8a4-695c-44af-8f71-4375ed7bac3c	2023-07-24T10:15:15+05:45	2023-07-24T10:15:30+05:45	event	animal		Axis axis	3
fe2002e1-2bb0-4856-a866-def96a9d4db3	0f2dc0a6-10ff-47d4-8684-f88576c8e4c6	NA	b60eb1be-801d-4cb0-b3c8-df8862c1dba6	2023-07-28T10:49:23+05:45	2023-07-28T10:50:14+05:45	event	animal		Muntiacus muntjak	1
4722b479-14f3-4777-a8aa-a64d253c21f8	0f2dc0a6-10ff-47d4-8684-f88576c8e4c6	NA	ea2bc37b-c707-4aa6-8d71-facbb9902cd9	2023-08-08T23:27:18+05:45	2023-08-08T23:27:22+05:45	event	animal		Axis axis	1
93e6565d-d28e-478c-a6c0-973efe4ae0fe	0f2dc0a6-10ff-47d4-8684-f88576c8e4c6	NA	1a688263-6f4e-42f1-ae6c-2c3467ca65c7	2023-08-10T11:45:39+05:45	2023-08-10T11:47:06+05:45	event	animal		Axis axis	1
bba0ffb5-4dbe-417f-a884-fbcc8e88e87c	0f2dc0a6-10ff-47d4-8684-f88576c8e4c6	NA	f8037f41-8801-47a9-bb94-787f79687fea	2023-08-11T06:06:55+05:45	2023-08-11T06:07:17+05:45	event	animal		Axis axis	2
049bf12e-033b-4f51-9f82-34765de2e293	0f2dc0a6-10ff-47d4-8684-f88576c8e4c6	NA	569c9261-8ccc-4bc4-9b2a-e9c184f7e837	2023-08-11T06:11:49+05:45	2023-08-11T06:11:59+05:45	event	animal		Axis axis	1
36772a07-93c0-45be-99fc-dbcdbcb3e0c9	0f2dc0a6-10ff-47d4-8684-f88576c8e4c6	NA	0b0d437c-968e-435c-823e-23259d65956a	2023-08-25T15:30:34+05:45	2023-08-25T15:30:38+05:45	event	animal		Axis axis	1
13e1cdeb-89b1-4ad2-9218-210c2d68bbfb	0f2dc0a6-10ff-47d4-8684-f88576c8e4c6	NA	6fd152dd-a383-4e58-9fcd-ba8895b0aae1	2023-08-27T14:22:50+05:45	2023-08-27T14:23:18+05:45	event	animal		Axis axis	1
68fd804f-3f59-43f9-9113-ea133be3d30e	0f2dc0a6-10ff-47d4-8684-f88576c8e4c6	NA	5d29b8f7-f7d1-45ae-bd81-7f7e2e8fd8c6	2023-08-27T17:05:54+05:45	2023-08-27T17:05:58+05:45	event	animal		Muntiacus muntjak	1
84890984-fb70-4140-b789-a49b16b4c9ec	0f2dc0a6-10ff-47d4-8684-f88576c8e4c6	NA	2cb9ec86-1782-4f90-8c19-2066395dc61e	2023-09-01T15:49:47+05:45	2023-09-01T15:50:32+05:45	event	animal		Axis axis	1
0e3e4f2e-9695-4b6e-864c-938c085ba659	0f2dc0a6-10ff-47d4-8684-f88576c8e4c6	NA	2b50c70c-8860-4d95-b745-42f654fbf93f	2023-09-07T09:45:53+05:45	2023-09-07T09:45:57+05:45	event	animal		Axis axis	1
d011b815-34e2-4d38-ae00-890e99040fee	0f2dc0a6-10ff-47d4-8684-f88576c8e4c6	NA	e3fc4e68-c0cb-440e-9169-52ebe3098ef7	2023-09-14T16:14:43+05:45	2023-09-14T16:14:48+05:45	event	animal		Axis axis	1
08040cb4-a75f-4149-a41b-5c407b3bb02c	0f2dc0a6-10ff-47d4-8684-f88576c8e4c6	NA	2bbfc201-5f30-44f3-aebb-2374bdb48499	2023-09-14T16:52:25+05:45	2023-09-14T16:52:48+05:45	event	animal		Axis axis	1
4224a835-49d6-4170-860a-29852c59475e	0f2dc0a6-10ff-47d4-8684-f88576c8e4c6	NA	b001af57-dd3f-4626-91c9-ce55ccc2ee1e	2023-09-20T12:05:17+05:45	2023-09-20T12:05:50+05:45	event	animal		Axis axis	1
08a34cf8-610b-471d-b28a-d491005072c3	0f2dc0a6-10ff-47d4-8684-f88576c8e4c6	NA	d403dacb-6963-4828-8f11-fbf4fa1248cc	2023-09-27T06:51:22+05:45	2023-09-27T06:51:55+05:45	event	animal		Muntiacus muntjak	1
b4eaecd9-c51e-4907-a925-35a2ffa3106e	0f2dc0a6-10ff-47d4-8684-f88576c8e4c6	NA	554a06cd-57c1-46fa-8e1b-8b47366222f7	2023-09-27T10:18:38+05:45	2023-09-27T10:19:03+05:45	event	animal		Axis axis	1
d89a460b-b374-41e7-863d-41adc2053d19	0f2dc0a6-10ff-47d4-8684-f88576c8e4c6	NA	1e429dca-77ca-40d0-b5f4-8fce1e415692	2023-10-01T12:18:34+05:45	2023-10-01T12:19:09+05:45	event	animal		Axis axis	1
d8541107-bd07-42d6-b4aa-2b0a9818dbb5	0f2dc0a6-10ff-47d4-8684-f88576c8e4c6	NA	31c013a5-6c02-4976-bfbf-ff8977a7bb70	2023-10-06T12:48:41+05:45	2023-10-06T12:48:46+05:45	event	animal		Axis axis	1
3b6e832f-5b54-4427-b28c-f974b5c40338	0f2dc0a6-10ff-47d4-8684-f88576c8e4c6	NA	5b4b9de9-24f5-4687-8d93-50647f4d6dd5	2023-10-08T06:42:58+05:45	2023-10-08T06:43:03+05:45	event	animal		Axis axis	1
165b62fd-ced9-417f-a56f-e3ea4df859c2	0f2dc0a6-10ff-47d4-8684-f88576c8e4c6	NA	630b41e8-6afc-461d-a454-5521da539900	2023-10-09T09:08:54+05:45	2023-10-09T09:08:58+05:45	event	animal		Axis axis	1
a27c7d36-a8ef-4ebd-892d-d07e467eabe4	0f2dc0a6-10ff-47d4-8684-f88576c8e4c6	NA	3c8ca87d-6ed0-42c5-bd52-a78f2fdd177d	2023-10-09T10:43:12+05:45	2023-10-09T10:43:16+05:45	event	animal		Axis axis	2
fd6d560f-3de5-4594-a6d5-08911bfa8f0d	0f2dc0a6-10ff-47d4-8684-f88576c8e4c6	NA	b9713efa-6fd3-450b-855e-6008c588ebd7	2023-10-09T11:04:46+05:45	2023-10-09T11:04:50+05:45	event	animal		Axis axis	1
c06cead4-dd1c-431b-b21d-a7a75eab395e	0f2dc0a6-10ff-47d4-8684-f88576c8e4c6	NA	6dfcf112-a597-48dd-94d3-cdbe0f029a6c	2023-10-12T14:14:24+05:45	2023-10-12T14:14:29+05:45	event	animal		Axis axis	1
4c9ebce8-e915-43ba-a673-4b4d2197c2d8	0f2dc0a6-10ff-47d4-8684-f88576c8e4c6	NA	b4ea0e7b-5494-4f19-9186-ec26ef1a8c10	2023-10-19T08:46:09+05:45	2023-10-19T08:46:20+05:45	event	animal		Axis axis	1
2af623b0-e316-4316-b924-fa4c515bf780	0f2dc0a6-10ff-47d4-8684-f88576c8e4c6	NA	8b7905fb-02f3-42db-9c6c-787a35490598	2023-10-19T11:47:14+05:45	2023-10-19T11:47:19+05:45	event	animal		Axis axis	1
f4c1b43b-31b2-4b6c-afa6-bf6708c062f5	0f2dc0a6-10ff-47d4-8684-f88576c8e4c6	NA	1afd568b-68d4-493e-98be-1da897484f0a	2023-10-19T11:50:18+05:45	2023-10-19T11:50:22+05:45	event	animal		Axis axis	1
2a7c2036-f9ae-4975-bf7f-fc5d1f37eb4b	0f2dc0a6-10ff-47d4-8684-f88576c8e4c6	NA	675e39ff-5a4e-4aee-8048-27df7ab2b26e	2023-10-19T15:04:35+05:45	2023-10-19T15:04:40+05:45	event	animal		Axis axis	1
e81ed315-6b64-49cf-b66c-d19e7f8d10c1	0f2dc0a6-10ff-47d4-8684-f88576c8e4c6	NA	706b7376-4a08-460f-9d0c-4ad79369913d	2023-10-21T06:52:02+05:45	2023-10-21T06:52:07+05:45	event	animal		Axis axis	1
880bb8fb-11d1-4afb-a673-9f0ee1fdd701	0f2dc0a6-10ff-47d4-8684-f88576c8e4c6	NA	37e7b8d5-b5d4-40af-8861-3768d38d1dd3	2023-10-22T06:36:34+05:45	2023-10-22T06:37:39+05:45	event	animal		Axis axis	2
664e3bde-9745-46a9-81dd-c508a34ed363	0f2dc0a6-10ff-47d4-8684-f88576c8e4c6	NA	eec0b239-030b-4d2f-b523-7f5237ce7ace	2023-10-24T00:33:55+05:45	2023-10-24T00:34:11+05:45	event	animal		Axis axis	1
004de222-43f8-465e-afe5-24d9ba46bff4	0f2dc0a6-10ff-47d4-8684-f88576c8e4c6	NA	b68f34a9-534b-4940-94ce-54fcf11d1876	2023-10-29T01:46:38+05:45	2023-10-29T01:47:29+05:45	event	animal		Rusa unicolor	1
97722213-4777-4525-890c-1ee8684136aa	0f2dc0a6-10ff-47d4-8684-f88576c8e4c6	NA	25c49e81-3053-4edb-a210-a105252c5b2d	2023-11-02T03:11:17+05:45	2023-11-02T03:11:21+05:45	event	animal		Axis axis	1
9af7f62b-05bb-49fb-8f49-eb6952c3b011	0f2dc0a6-10ff-47d4-8684-f88576c8e4c6	NA	e6f772f6-ed30-44c6-836a-4b941b2f2e85	2023-11-07T20:40:27+05:45	2023-11-07T20:40:43+05:45	event	animal		Axis axis	1
66918e8b-2b24-43f2-b96a-581362db67f6	0f2dc0a6-10ff-47d4-8684-f88576c8e4c6	NA	003030f0-af12-455f-a4b6-3c373d7794e2	2023-11-09T05:54:33+05:45	2023-11-09T05:54:48+05:45	event	animal		Axis axis	1
97a95698-1655-49d5-a113-cc959c59e37b	0f2dc0a6-10ff-47d4-8684-f88576c8e4c6	NA	af465965-6181-4dc9-aa4f-3d0034f00f24	2023-11-09T08:50:39+05:45	2023-11-09T08:51:09+05:45	event	animal		Axis porcinus	1
47a7ff87-eaf6-4d31-912c-a5439319a54a	0f2dc0a6-10ff-47d4-8684-f88576c8e4c6	NA	af465965-6181-4dc9-aa4f-3d0034f00f24	2023-11-09T08:50:39+05:45	2023-11-09T08:51:09+05:45	event	animal		Axis axis	1
1b217fb4-46ad-4ea0-91a2-8b849cfcde33	0f2dc0a6-10ff-47d4-8684-f88576c8e4c6	NA	95f229e6-c822-40d1-8b5f-6ff2e946ba42	2023-11-11T09:05:54+05:45	2023-11-11T09:06:24+05:45	event	animal		Axis axis	1
78af55eb-f5b1-4656-87b4-9094c2e39a35	0f2dc0a6-10ff-47d4-8684-f88576c8e4c6	NA	6279d124-b411-40f0-b6ef-09a13d243277	2023-11-11T23:58:00+05:45	2023-11-11T23:58:04+05:45	event	animal		Axis axis	1
1792a172-4976-47d4-a081-44a88cca2700	0f2dc0a6-10ff-47d4-8684-f88576c8e4c6	NA	525076e0-9ade-4680-bb18-a504d1605ea7	2023-11-17T00:41:24+05:45	2023-11-17T00:41:28+05:45	event	animal		Axis axis	1
35cd1d05-a9b0-4b0c-831d-20e4a56a1f21	0f2dc0a6-10ff-47d4-8684-f88576c8e4c6	NA	44a4d82d-093a-4f01-b7cc-bf1238261efe	2023-11-17T11:34:29+05:45	2023-11-17T11:35:25+05:45	event	animal		Muntiacus muntjak	1
35f18a21-8274-4185-b31e-7e8fedccaf9b	0f2dc0a6-10ff-47d4-8684-f88576c8e4c6	NA	bb52430f-2318-48bc-b855-18085db0256d	2023-11-18T07:11:48+05:45	2023-11-18T07:11:53+05:45	event	animal		Muntiacus muntjak	1
72af514a-062a-4aad-b172-0f049ae982d6	0f2dc0a6-10ff-47d4-8684-f88576c8e4c6	NA	c5046193-2f27-4bff-aaed-4362f8765568	2023-11-18T23:22:31+05:45	2023-11-18T23:22:35+05:45	event	animal		Axis axis	1
44f700d5-a021-498d-b9e4-e3d3bc851b22	0f2dc0a6-10ff-47d4-8684-f88576c8e4c6	NA	57d9b507-c15e-4f0d-8e31-ec2626e7f073	2023-11-19T14:23:55+05:45	2023-11-19T14:24:05+05:45	event	animal		Axis axis	1
dc379391-1e16-4ecd-b8fd-dedcf1d95df0	0f2dc0a6-10ff-47d4-8684-f88576c8e4c6	NA	3acd9d81-fe56-4e0b-974d-693da77cb66a	2023-11-20T06:24:43+05:45	2023-11-20T06:24:47+05:45	event	animal		Axis axis	1
feedf7fd-a137-49c1-ab7c-69735c87e806	0f2dc0a6-10ff-47d4-8684-f88576c8e4c6	NA	9774b91c-e9be-46c4-a442-5c1580385128	2023-11-20T07:28:49+05:45	2023-11-20T07:28:54+05:45	event	animal		Muntiacus muntjak	1
12e1840d-992d-4277-b4e5-4ace6edc453f	0f2dc0a6-10ff-47d4-8684-f88576c8e4c6	NA	79feaad3-5656-472c-909b-f34e076b3e81	2023-11-21T17:11:30+05:45	2023-11-21T17:11:35+05:45	event	animal		Rusa unicolor	1
2671dd44-fa5f-47f4-9c8c-2a5daeefd19a	0f2dc0a6-10ff-47d4-8684-f88576c8e4c6	NA	b1e6a40c-a6c3-4d01-9ef8-66ca983135f0	2023-11-23T11:24:30+05:45	2023-11-23T11:24:34+05:45	event	animal		Axis axis	1
f1884686-6c39-4780-8de9-8260d507052b	0f3a0ef2-36a7-4cb0-97fb-588a51f28edd	NA	8e165fb6-bcfc-4a57-941e-1a8281430421	2023-11-28T20:37:35+05:45	2023-11-28T20:37:37+05:45	event	animal		Axis axis	1
d229f8d7-e7a3-4aeb-a5eb-9d485332351b	0f3a0ef2-36a7-4cb0-97fb-588a51f28edd	NA	81bae705-c40b-4a7b-98f3-1ebdbaac79e8	2023-12-01T20:53:12+05:45	2023-12-01T20:53:15+05:45	event	animal		Axis axis	1
10698ed4-9475-4f8a-93f1-f30312b7d451	0f3a0ef2-36a7-4cb0-97fb-588a51f28edd	NA	2d6e9736-38ff-4a6c-914b-79e0483b7794	2023-12-01T20:59:18+05:45	2023-12-01T20:59:57+05:45	event	animal		Axis axis	1
83dfc21e-2503-4b14-8005-09d279fe2da4	0f3a0ef2-36a7-4cb0-97fb-588a51f28edd	NA	838dc5a0-d9b7-4e5d-9adb-cd48b3cdb86c	2023-12-08T11:13:01+05:45	2023-12-08T11:13:03+05:45	event	animal		Axis axis	1
3564c98a-c380-4305-82da-83f8d4f0fce4	0f3a0ef2-36a7-4cb0-97fb-588a51f28edd	NA	d70aad01-b9fe-4617-a626-8d9c9254bf49	2024-01-01T07:21:00+05:45	2024-01-01T07:23:00+05:45	event	animal		Axis axis	1
928a77dd-4d36-4459-a543-6af1b243b74e	0f3a0ef2-36a7-4cb0-97fb-588a51f28edd	NA	533fa195-d08c-4527-9a71-56ecbd7fc59d	2024-01-11T02:02:41+05:45	2024-01-11T02:02:44+05:45	event	animal		Axis axis	1
52d736cb-8840-408a-b826-846df84058e1	0f3a0ef2-36a7-4cb0-97fb-588a51f28edd	NA	71458503-962b-452b-8321-290ff792c410	2024-01-19T00:25:46+05:45	2024-01-19T00:25:49+05:45	event	animal		Muntiacus muntjak	1
ce2f2aa1-869a-41ac-b0aa-8395deef6818	0f735c96-16c5-4757-a0d9-ab00fc7ffc0b	NA	490a29e5-1fba-4cf8-a9b8-5c749e882bd6	2019-11-20T21:49:38+05:45	2019-11-20T21:50:09+05:45	event	animal		Axis axis	1
ab1b0f78-c04e-4b9f-ab2d-086416f14621	0f735c96-16c5-4757-a0d9-ab00fc7ffc0b	NA	5cb6d131-5258-4784-bf34-b47a109f6697	2019-11-20T22:33:14+05:45	2019-11-20T22:33:28+05:45	event	animal		Axis axis	1
acce44d8-de16-4755-be03-5572f01d041d	0f735c96-16c5-4757-a0d9-ab00fc7ffc0b	NA	be572a23-0d08-477f-a14c-58d029afb48b	2019-11-20T22:37:24+05:45	2019-11-20T22:40:11+05:45	event	animal		Axis axis	2
3a092b7e-271a-4f57-bd3b-bebc6cd416ad	0f735c96-16c5-4757-a0d9-ab00fc7ffc0b	NA	3c33a4e5-9cb7-4e8c-a24f-7a4b5daca459	2019-11-20T22:43:43+05:45	2019-11-20T22:44:42+05:45	event	animal		Axis axis	2
33a7f183-500a-4802-9b1f-a896e549fbd9	0f735c96-16c5-4757-a0d9-ab00fc7ffc0b	NA	30144159-2242-420b-a242-678a27852ba0	2019-11-20T22:51:54+05:45	2019-11-20T22:52:09+05:45	event	animal		Axis axis	1
492b5ac1-5ef4-44a0-ad74-42e17c5c6b7b	0f735c96-16c5-4757-a0d9-ab00fc7ffc0b	NA	b7d83756-f295-4a5d-ad7d-ccaa8956e877	2019-11-27T11:39:04+05:45	2019-11-27T11:39:18+05:45	event	animal		Axis axis	1
37a1be7a-060e-40ac-b039-4169c63bb31c	0f735c96-16c5-4757-a0d9-ab00fc7ffc0b	NA	122ca397-e233-415b-93b7-e791194f8da4	2019-11-27T20:08:25+05:45	2019-11-27T20:08:40+05:45	event	animal		Rusa unicolor	1
4ef7f1b5-9798-414a-ba71-e309080b5845	0f735c96-16c5-4757-a0d9-ab00fc7ffc0b	NA	7dc9f2b1-409a-4623-83b3-68b0ddb5219d	2019-11-28T03:05:56+05:45	2019-11-28T03:06:36+05:45	event	animal		Axis axis	1
74d42f14-466b-47e1-adcc-db03566e17ce	0f735c96-16c5-4757-a0d9-ab00fc7ffc0b	NA	e737747d-5ac7-429c-b523-d88fab238b69	2019-11-29T03:08:00+05:45	2019-11-29T03:08:15+05:45	event	animal		Axis axis	1
10209b49-794c-4079-a5e2-601e9e17adc0	0f735c96-16c5-4757-a0d9-ab00fc7ffc0b	NA	f2755808-5867-4b55-9924-3b526bd57fd7	2019-11-29T03:34:29+05:45	2019-11-29T03:35:23+05:45	event	animal		Axis axis	1
29fd1258-7b6c-40df-bb74-a9253e65062f	0f735c96-16c5-4757-a0d9-ab00fc7ffc0b	NA	729acf6b-ba13-4911-b539-2d889965372f	2019-12-01T12:40:01+05:45	2019-12-01T12:40:35+05:45	event	animal		Axis axis	2
e27b1028-1bcb-46ca-8fec-b2bd960f19da	0f735c96-16c5-4757-a0d9-ab00fc7ffc0b	NA	67c11fdc-f1f2-4216-83ea-252ca24f272d	2019-12-03T15:32:05+05:45	2019-12-03T15:32:19+05:45	event	animal		Axis axis	1
5bd3c576-80ac-4eda-98b7-4c9fc835e481	0f735c96-16c5-4757-a0d9-ab00fc7ffc0b	NA	c504d4cd-19a9-446a-a841-8e2e667c6d12	2019-12-03T22:02:19+05:45	2019-12-03T22:02:50+05:45	event	animal		Axis axis	2
da0041c0-374c-4a7f-967b-4abd3e6b9281	0f735c96-16c5-4757-a0d9-ab00fc7ffc0b	NA	5bed2dbb-396b-4520-ac4b-3113e5f0c596	2019-12-03T23:14:22+05:45	2019-12-03T23:14:37+05:45	event	animal		Axis axis	1
707dd1c2-1df7-4f73-b2ec-1b6b9ef25305	0f735c96-16c5-4757-a0d9-ab00fc7ffc0b	NA	66399c42-5c21-4b08-b6fd-ea303580d818	2019-12-04T06:45:59+05:45	2019-12-04T06:46:14+05:45	event	animal		Axis axis	1
43acd56b-0c68-4c04-8e9f-ac12a34225e7	0f735c96-16c5-4757-a0d9-ab00fc7ffc0b	NA	75ddef07-77e6-44c6-aefc-67d66601782a	2019-12-04T08:50:18+05:45	2019-12-04T08:51:07+05:45	event	animal		Axis axis	3
3ee9f8f6-0c7a-4d10-9c74-b7c78933e926	0f735c96-16c5-4757-a0d9-ab00fc7ffc0b	NA	1e3da3e0-3701-4a2c-bf63-64382abebee6	2019-12-04T10:47:03+05:45	2019-12-04T10:48:10+05:45	event	animal		Axis axis	2
0753b601-3e40-4a5b-b287-8bcbd237c748	0f735c96-16c5-4757-a0d9-ab00fc7ffc0b	NA	9b878647-1f7a-4a77-beec-547392789c07	2019-12-04T11:21:28+05:45	2019-12-04T11:22:11+05:45	event	animal		Axis axis	2
3117004d-af8e-4d22-bb83-0b2d6522d760	0f735c96-16c5-4757-a0d9-ab00fc7ffc0b	NA	d10d860c-527c-4baf-91e2-36a7bc5179c5	2019-12-05T23:39:35+05:45	2019-12-05T23:40:15+05:45	event	animal		Axis axis	2
27e00613-a39f-4d02-abaa-44fc1ceb47ef	0f735c96-16c5-4757-a0d9-ab00fc7ffc0b	NA	dc053c7f-73ca-4368-8244-68e989b0dcff	2019-12-12T10:01:55+05:45	2019-12-12T10:02:09+05:45	event	animal		Axis axis	1
b31dbfb1-6ecf-49e2-a97d-36b9f8051af8	0f735c96-16c5-4757-a0d9-ab00fc7ffc0b	NA	641d1335-244b-4023-9645-cd16e2783d63	2019-12-12T10:04:58+05:45	2019-12-12T10:05:12+05:45	event	animal		Axis axis	1
e1e7f324-2c0a-43a2-a0e6-f751aa7b6590	0f735c96-16c5-4757-a0d9-ab00fc7ffc0b	NA	81e95f6a-3c35-4145-ab31-1df85d0617c4	2019-12-14T08:08:42+05:45	2019-12-14T08:08:56+05:45	event	animal		Axis axis	1
81bb4d61-4af4-4dfc-9802-37e525f1ddc1	0f735c96-16c5-4757-a0d9-ab00fc7ffc0b	NA	83e5cc8b-48db-48de-aa24-2c6afca831dd	2019-12-15T08:24:57+05:45	2019-12-15T08:25:11+05:45	event	animal		Axis axis	2
948ca8ca-614e-429e-af9f-cb3f0df1633b	0f735c96-16c5-4757-a0d9-ab00fc7ffc0b	NA	6db7344a-257e-43b5-ba7c-546dbd4d840e	2019-12-15T09:52:04+05:45	2019-12-15T09:53:16+05:45	event	animal		Axis axis	1
bf5eb50f-44f0-4fc8-948f-aba0c82d5a5a	0f735c96-16c5-4757-a0d9-ab00fc7ffc0b	NA	2c36c687-0118-4132-aebc-34357a645030	2019-12-15T14:44:35+05:45	2019-12-15T14:44:49+05:45	event	animal		Axis axis	1
2e78f286-484e-4c68-a4e6-d2c39a5c151e	0f83ac87-9d4a-41f0-9f32-1102c6fc186d	NA	0b4ef6e4-362d-4cca-a51a-7f2f7a73eb2e	2021-04-21T23:37:15+05:45	2021-04-21T23:37:18+05:45	event	animal		Axis axis	1
b7b87618-43bf-48ed-94e2-5e6b1282ff1a	0f83ac87-9d4a-41f0-9f32-1102c6fc186d	NA	f35bb302-5330-4a35-8360-30a3a4bba1c3	2021-04-24T06:51:10+05:45	2021-04-24T06:52:07+05:45	event	animal		Rusa unicolor	2
43e3a4cd-4d24-4e70-907c-0939d3935b9c	0f83ac87-9d4a-41f0-9f32-1102c6fc186d	NA	6ab17223-ced4-4059-a656-28bb853dacf7	2021-04-24T17:47:03+05:45	2021-04-24T17:47:47+05:45	event	animal		Muntiacus muntjak	2
53ca8c57-ffe6-4596-b1db-60ad8c6dfeb6	0f83ac87-9d4a-41f0-9f32-1102c6fc186d	NA	a3c851a8-f4b4-4d0c-9aaf-131a46fff3d7	2021-04-30T12:31:57+05:45	2021-04-30T12:31:59+05:45	event	animal		Axis axis	1
23c4a0f5-615a-4cd7-8310-88d2b47ffa14	0f83ac87-9d4a-41f0-9f32-1102c6fc186d	NA	e5dce596-6181-4842-a8ae-a6fab0ea323f	2021-04-30T14:34:59+05:45	2021-04-30T14:35:08+05:45	event	animal		Axis axis	2
db6311f6-1d84-4c92-83cf-e55f711132e3	0f83ac87-9d4a-41f0-9f32-1102c6fc186d	NA	da9b87c7-d0eb-4645-bafd-7b47fd74baa7	2021-04-30T14:37:31+05:45	2021-04-30T14:37:36+05:45	event	animal		Axis axis	1
79bcb644-e431-459a-92bb-d18925a3091a	0f83ac87-9d4a-41f0-9f32-1102c6fc186d	NA	7c14512b-bf02-4801-9d59-cca0289e9f69	2021-05-02T07:25:00+05:45	2021-05-02T07:25:44+05:45	event	animal		Muntiacus muntjak	2
8d6cd3ea-0fe1-41a3-958e-e096013d7c8c	0f83ac87-9d4a-41f0-9f32-1102c6fc186d	NA	38d239a6-a328-46dc-ad07-92fde021f4e8	2021-05-03T14:50:32+05:45	2021-05-03T14:50:34+05:45	event	animal		Rusa unicolor	1
673058f6-0542-4ee4-9d10-0ed5fb88354e	0f83ac87-9d4a-41f0-9f32-1102c6fc186d	NA	aa81dc3f-ba7c-470f-a216-ef39bb061a7f	2021-05-09T17:54:12+05:45	2021-05-09T17:55:08+05:45	event	animal		Muntiacus muntjak	3
7e12932c-d535-4839-a82a-0da832ee11a6	0f83ac87-9d4a-41f0-9f32-1102c6fc186d	NA	306b7ae5-39c9-455e-859e-3c662a309e3f	2021-05-12T03:56:49+05:45	2021-05-12T03:56:54+05:45	event	animal		Muntiacus muntjak	1
795aff9e-bc76-4226-81ad-35e737e5a604	0f83ac87-9d4a-41f0-9f32-1102c6fc186d	NA	1f83a33e-7340-40bf-8556-b15105ec0f5c	2021-05-12T06:16:28+05:45	2021-05-12T06:16:30+05:45	event	animal		Axis axis	1
1c7b09fc-f9c7-4a64-ac06-f2281a9d50a9	0f83ac87-9d4a-41f0-9f32-1102c6fc186d	NA	6ba8f460-ffdc-4881-813a-e33e21fc5479	2021-05-23T10:16:38+05:45	2021-05-23T10:16:47+05:45	event	animal		Axis axis	6
039eabb7-971a-4316-bf5a-1aee53717b8f	0f83ac87-9d4a-41f0-9f32-1102c6fc186d	NA	0af46243-9299-45da-89d4-632b89dedf68	2021-05-23T10:43:54+05:45	2021-05-23T10:44:17+05:45	event	animal		Axis axis	2
caa3e400-c3cf-4b6b-84dd-0d4a06d0c582	0f83ac87-9d4a-41f0-9f32-1102c6fc186d	NA	7b3bea82-9397-4780-b112-173f5017c94d	2021-05-23T11:11:41+05:45	2021-05-23T11:13:37+05:45	event	animal		Axis axis	2
ae182b60-6a22-4a84-b049-9086015ef840	0f83ac87-9d4a-41f0-9f32-1102c6fc186d	NA	9e5809ef-f782-4c86-a264-0ae08f5579c1	2021-05-24T05:58:51+05:45	2021-05-24T06:00:04+05:45	event	animal		Axis axis	3
83915539-df05-499b-a5e3-774a92da3009	0f83ac87-9d4a-41f0-9f32-1102c6fc186d	NA	b671ccc3-a75b-459f-bea9-e5c3cf2de3fd	2021-05-24T06:27:28+05:45	2021-05-24T06:28:27+05:45	event	animal		Axis axis	2
392f073d-ae2f-430b-98ad-e3642822322e	0f83ac87-9d4a-41f0-9f32-1102c6fc186d	NA	bea97ed0-3faf-4cad-b8f5-2735a36823e5	2021-05-24T11:43:14+05:45	2021-05-24T11:43:32+05:45	event	animal		Axis axis	2
55b7a92d-01c7-458c-93d9-225aaa8b5b51	0f83ac87-9d4a-41f0-9f32-1102c6fc186d	NA	d536d5fb-3829-400d-ae04-bfde63d786de	2021-06-01T14:16:36+05:45	2021-06-01T14:16:46+05:45	event	animal		Axis axis	1
c2a95950-22bd-4d53-9fbb-1b4ba316bd29	0f83ac87-9d4a-41f0-9f32-1102c6fc186d	NA	43a9e520-1869-499b-a6c8-43c50e545be8	2021-06-02T17:33:36+05:45	2021-06-02T17:34:08+05:45	event	animal		Rusa unicolor	1
d8ba2bf6-f6d5-4779-9bcf-a2a992dcbcdd	0f83ac87-9d4a-41f0-9f32-1102c6fc186d	NA	7bb7aaa6-63af-4b40-b288-182d5549edd6	2021-06-04T17:56:40+05:45	2021-06-04T17:56:53+05:45	event	animal		Axis axis	1
02bb2f4b-97cc-4215-9f9e-bce3cd1946a6	0f83ac87-9d4a-41f0-9f32-1102c6fc186d	NA	8cf1ac2f-a773-44e6-bd83-d8bf42b3fd40	2021-06-06T06:57:18+05:45	2021-06-06T06:57:31+05:45	event	animal		Rusa unicolor	2
c6c853e1-4c52-4dc7-b9e9-26cffc4437e1	0f83ac87-9d4a-41f0-9f32-1102c6fc186d	NA	830c67cf-7cc8-4a53-96b6-7b4f0e9f0ff0	2021-06-08T03:58:14+05:45	2021-06-08T03:58:20+05:45	event	animal		Rusa unicolor	1
67754581-ad03-4fec-b2d0-e08224dbf549	0f83ac87-9d4a-41f0-9f32-1102c6fc186d	NA	7655d55f-b42f-49d9-8d15-0b37aac56019	2021-06-10T10:13:20+05:45	2021-06-10T10:13:23+05:45	event	animal		Axis axis	2
5f3e0078-3aeb-423f-a824-4b73c89a0ea9	0f83ac87-9d4a-41f0-9f32-1102c6fc186d	NA	18c6df8f-fac3-4f5f-add1-71717e273db7	2021-06-10T10:58:03+05:45	2021-06-10T10:58:05+05:45	event	animal		Axis axis	2
06d92acc-87cd-4b97-b6de-2e5e553a2d1b	0f83ac87-9d4a-41f0-9f32-1102c6fc186d	NA	eb59f044-5add-44d9-ae4e-a58239d821ff	2021-06-11T22:20:14+05:45	2021-06-11T22:20:17+05:45	event	animal		Panthera tigris	1
2cb2cd28-3664-4cca-bd55-7dfe6cf5e300	0f83ac87-9d4a-41f0-9f32-1102c6fc186d	NA	7ad11d1c-1717-463f-a0f5-6af453ef26db	2021-06-13T06:54:03+05:45	2021-06-13T06:54:05+05:45	event	animal		Axis axis	1
74357ee5-9d92-45d1-a5db-fab3ae9cf93e	10059726-5078-4ab1-8b85-0ed7308207dc	NA	9988ee37-ad42-4bda-9bc9-60f05ef0a6bc	2020-05-27T21:57:08+05:45	2020-05-27T21:57:10+05:45	event	animal		Rusa unicolor	1
5cd308a4-dc76-451b-8e6d-ed3af275db15	10059726-5078-4ab1-8b85-0ed7308207dc	NA	f8d05781-50c1-4850-8108-77ce7302fc2c	2020-06-04T08:42:34+05:45	2020-06-04T08:42:36+05:45	event	animal		Axis axis	1
4c981d3b-b88b-4b98-bd1d-dc91a25c3a43	10059726-5078-4ab1-8b85-0ed7308207dc	NA	c70423c4-26ad-41f2-ba1b-93ca6ee8c886	2020-06-09T08:32:52+05:45	2020-06-09T08:32:54+05:45	event	animal		Axis axis	1
5136a93f-1843-43c9-b42f-17862683fdaa	10059726-5078-4ab1-8b85-0ed7308207dc	NA	a2e8ba49-b57b-433c-99b8-6bdc1990942b	2020-06-12T12:52:41+05:45	2020-06-12T12:56:44+05:45	event	animal		Axis axis	2
a680c95b-af4b-42ae-b0b5-5ff36b9f5b22	10059726-5078-4ab1-8b85-0ed7308207dc	NA	53fc5ce8-dc3d-4c58-a62a-b236d95ba74a	2020-06-13T13:55:26+05:45	2020-06-13T13:55:28+05:45	event	animal		Axis axis	1
2d020ea9-f670-4b80-bd80-cfab7f56f04d	10059726-5078-4ab1-8b85-0ed7308207dc	NA	3d214b1b-1851-4502-9090-65d3a94e116b	2020-06-15T04:00:27+05:45	2020-06-15T04:00:29+05:45	event	animal		Axis axis	1
6d71b42e-14c9-4051-851a-61c327a4fae5	10059726-5078-4ab1-8b85-0ed7308207dc	NA	fb878cba-25b6-40e1-b687-d156164b7606	2020-06-15T16:28:17+05:45	2020-06-15T16:28:20+05:45	event	animal		Axis porcinus	1
f6efe76c-4bcd-4bec-a72c-a32ff9722a10	10059726-5078-4ab1-8b85-0ed7308207dc	NA	96b1ccb4-d4a5-4f73-a615-7ed57b72ee91	2020-06-16T07:39:33+05:45	2020-06-16T07:39:56+05:45	event	animal		Axis axis	2
5947e0e4-1d28-4470-9819-a5791404e356	10059726-5078-4ab1-8b85-0ed7308207dc	NA	c40560da-775d-472b-83b9-1a0607f2f664	2020-06-16T13:03:10+05:45	2020-06-16T13:03:33+05:45	event	animal		Axis axis	5
8cfd1333-8e6e-4157-b3fc-28b0be3f78f0	10059726-5078-4ab1-8b85-0ed7308207dc	NA	4ab9e4b7-dd22-4ee3-a316-f332d0b23a11	2020-06-16T15:37:14+05:45	2020-06-16T15:37:16+05:45	event	animal		Axis axis	1
61099d41-58e6-4ecf-bf42-716575824344	10059726-5078-4ab1-8b85-0ed7308207dc	NA	c5d9123c-5fcd-40e2-acaf-92fe28ee3f40	2020-06-17T15:43:29+05:45	2020-06-17T15:43:35+05:45	event	animal		Axis axis	2
b531350a-d950-4278-bcdc-99a504d86299	10059726-5078-4ab1-8b85-0ed7308207dc	NA	758781b1-82e8-4bae-a45c-6b480759fe28	2020-06-19T06:02:34+05:45	2020-06-19T06:02:36+05:45	event	animal		Axis axis	1
b8119ad4-4801-442e-9bb0-db4d98e7bca1	10059726-5078-4ab1-8b85-0ed7308207dc	NA	010c6acd-2ec8-47b9-8695-36d5fc5d87af	2020-06-20T14:44:40+05:45	2020-06-20T14:44:42+05:45	event	animal		Axis axis	1
147a4990-7a07-416b-9f9c-a7fd3fbec3b2	10059726-5078-4ab1-8b85-0ed7308207dc	NA	9e6f91b6-a633-49b9-882b-063b2cd8de5e	2020-06-24T06:37:52+05:45	2020-06-24T06:38:07+05:45	event	animal		Axis axis	2
8abf20ad-9045-4e72-b3b1-c1bbd2fae7b2	10059726-5078-4ab1-8b85-0ed7308207dc	NA	25fffb9d-6c8c-4706-b937-9507f16e3488	2020-06-27T09:35:16+05:45	2020-06-27T09:35:18+05:45	event	animal		Axis axis	1
ece64b3a-12aa-486f-9038-45a6acc333cd	10059726-5078-4ab1-8b85-0ed7308207dc	NA	9d432800-df82-4ade-bdf1-24099731310f	2020-06-29T10:05:14+05:45	2020-06-29T10:09:09+05:45	event	animal		Axis axis	1
52e319e3-751f-4b81-85e0-e3aff4a88026	105617c8-6206-437e-89c1-bf853727d4a1	NA	c542bccf-07a2-44e6-b998-2adc819c5a9a	2023-07-18T21:15:10+05:45	2023-07-18T21:15:14+05:45	event	animal		Axis axis	1
bccb2a44-325b-489d-88b9-790da4769e3f	105617c8-6206-437e-89c1-bf853727d4a1	NA	7b4969dd-d30b-49bc-8ea1-cae8ad48b702	2023-07-22T13:48:48+05:45	2023-07-22T13:49:26+05:45	event	animal		Axis axis	3
fa5b288e-dd60-44ad-8fc0-07aa37531773	105617c8-6206-437e-89c1-bf853727d4a1	NA	0f6c3aa3-a730-448a-ae50-f4e59329ff8c	2023-07-22T20:17:11+05:45	2023-07-22T20:17:15+05:45	event	animal		Axis axis	2
3218344c-94a7-4daa-8b60-5ef099909929	105617c8-6206-437e-89c1-bf853727d4a1	NA	5c4ed75e-8dce-4b41-9891-6f8a70a44f46	2023-07-23T07:50:34+05:45	2023-07-23T07:50:38+05:45	event	animal		Panthera tigris	1
778122b0-3277-4d01-8f3c-44454c95a203	105617c8-6206-437e-89c1-bf853727d4a1	NA	310a0337-64e7-4701-8d11-c3060e1764ee	2023-07-27T16:40:35+05:45	2023-07-27T16:40:40+05:45	event	animal		Axis axis	1
442928bc-0387-4c15-ba9f-916d9cfdd4a8	105617c8-6206-437e-89c1-bf853727d4a1	NA	b6334265-0ebe-46d5-acc3-cab03ffdab46	2023-07-27T22:16:02+05:45	2023-07-27T22:16:06+05:45	event	animal		Panthera tigris	1
fec944cd-0d07-4cdf-9a6f-abdf5ed65cc7	105617c8-6206-437e-89c1-bf853727d4a1	NA	7391fb70-80e8-4583-9ffd-c5de3f123d12	2023-07-31T01:09:29+05:45	2023-07-31T01:09:33+05:45	event	animal		Panthera tigris	1
f898d583-3e9c-4a71-921d-d6173dd75268	105617c8-6206-437e-89c1-bf853727d4a1	NA	907e070e-9f4d-4de9-a6ce-c7a8be4c1c53	2023-08-03T20:18:39+05:45	2023-08-03T20:18:43+05:45	event	animal		Panthera tigris	1
7778f875-7f66-41f2-a75c-32fe4591aee0	105617c8-6206-437e-89c1-bf853727d4a1	NA	574bf75f-e86f-4bfc-901c-8d35559adca3	2023-08-12T23:17:36+05:45	2023-08-12T23:17:40+05:45	event	animal		Panthera tigris	1
24493bf7-55d3-44b2-be62-fcbf664ff83e	105617c8-6206-437e-89c1-bf853727d4a1	NA	629c8a4d-9fa0-495b-a7dd-e544a6288c98	2023-08-13T19:44:36+05:45	2023-08-13T19:44:40+05:45	event	animal		Panthera tigris	1
9b0d1d4c-f2de-484d-9538-0970003c0ab9	105617c8-6206-437e-89c1-bf853727d4a1	NA	d875245a-9e43-4aa1-83ad-6f30f3a20933	2023-08-17T03:27:19+05:45	2023-08-17T03:27:23+05:45	event	animal		Panthera tigris	1
38de9f4d-f228-47fc-a11f-045500871e80	105617c8-6206-437e-89c1-bf853727d4a1	NA	bfa92642-5ab7-4bb2-8862-71d714839a35	2023-08-24T12:59:02+05:45	2023-08-24T12:59:18+05:45	event	animal		Axis axis	2
72f4ce91-eddc-412a-b259-0aa0eb4af283	105617c8-6206-437e-89c1-bf853727d4a1	NA	29abbdb1-9221-4d02-b342-a06226f080fa	2023-08-25T15:52:47+05:45	2023-08-25T15:53:08+05:45	event	animal		Axis axis	1
73478bd7-e7f9-401a-9190-665da92ede0d	105617c8-6206-437e-89c1-bf853727d4a1	NA	fbde79d1-d343-4ee5-b414-36459fc9677a	2023-08-25T15:55:14+05:45	2023-08-25T15:57:01+05:45	event	animal		Axis axis	2
6f5ca4ef-7332-439f-a380-8edb4a71397d	105617c8-6206-437e-89c1-bf853727d4a1	NA	0bd36f5e-4c0d-43a1-b767-fe7b284dd522	2023-08-26T03:49:09+05:45	2023-08-26T03:49:14+05:45	event	animal		Panthera tigris	1
79192f9f-2ae0-4f69-9357-c090bfdcb9cb	105617c8-6206-437e-89c1-bf853727d4a1	NA	90e1d1b3-7036-4928-bae1-3ca0a7e761a3	2023-08-26T15:29:54+05:45	2023-08-26T15:29:58+05:45	event	animal		Panthera tigris	1
c94e8966-a561-4072-b019-1d142e248357	105617c8-6206-437e-89c1-bf853727d4a1	NA	f7194008-5dd4-429a-896b-7cde7f4ec176	2023-08-26T23:10:35+05:45	2023-08-26T23:10:39+05:45	event	animal		Panthera tigris	1
f2ae1ec2-25a9-4634-91ef-dbd53febfb63	105617c8-6206-437e-89c1-bf853727d4a1	NA	6102069d-c644-4b51-ba66-34803cfe7c98	2023-08-29T13:44:53+05:45	2023-08-29T13:47:11+05:45	event	animal		Axis axis	5
113c7597-8bdd-4341-b416-796c108ebbaa	105617c8-6206-437e-89c1-bf853727d4a1	NA	dedc8839-9ce5-4c86-8939-78b8cd4303a6	2023-08-29T16:57:43+05:45	2023-08-29T16:58:17+05:45	event	animal		Axis axis	2
ba0f265b-3af9-4020-b131-2cc77067912a	105617c8-6206-437e-89c1-bf853727d4a1	NA	b28d746f-0102-4a2a-90f7-c7742e2fc476	2023-08-30T19:43:40+05:45	2023-08-30T19:43:44+05:45	event	animal		Panthera tigris	1
34635a7c-f0f1-4cdc-a4c8-c780b365e2db	105617c8-6206-437e-89c1-bf853727d4a1	NA	067e1398-a829-40ad-ab9d-2e4d8572be1d	2023-09-08T09:54:58+05:45	2023-09-08T09:55:02+05:45	event	animal		Axis axis	1
ff25757c-a8c7-4e6e-b599-db44b34c3dab	105617c8-6206-437e-89c1-bf853727d4a1	NA	87346123-4bc3-48df-87f5-8881293b2e30	2023-09-12T03:24:47+05:45	2023-09-12T03:24:51+05:45	event	animal		Panthera tigris	1
05ff9c95-b447-44b2-9e34-35393d69eedd	105617c8-6206-437e-89c1-bf853727d4a1	NA	dbc2fff9-e0a1-4685-bc2c-36cfc53b1db8	2023-09-17T05:56:50+05:45	2023-09-17T05:56:54+05:45	event	animal		Panthera tigris	1
3ecc7cde-e611-4c32-aa69-80053fafcbbc	105617c8-6206-437e-89c1-bf853727d4a1	NA	7a18b87f-c136-4166-8384-2fc1200aac6d	2023-09-18T10:22:18+05:45	2023-09-18T10:22:23+05:45	event	animal		Axis axis	2
cee683fe-49f1-457f-a238-ed390bf984a3	105617c8-6206-437e-89c1-bf853727d4a1	NA	5ad42845-dbb9-4a9b-96c5-cbc6b898bec0	2023-09-18T10:26:41+05:45	2023-09-18T10:27:11+05:45	event	animal		Axis axis	2
787bb6b1-9fe3-434c-bb46-ff754a1f25a0	105617c8-6206-437e-89c1-bf853727d4a1	NA	1db06002-bcaf-4c61-a6e4-6530a9dae030	2023-09-20T06:21:56+05:45	2023-09-20T06:22:00+05:45	event	animal		Axis axis	1
107a49d5-9870-461e-99f6-f313e89bf3d6	105617c8-6206-437e-89c1-bf853727d4a1	NA	bbe267c0-30cf-49da-bf84-5b01b650a915	2023-09-20T17:49:00+05:45	2023-09-20T17:49:17+05:45	event	animal		Axis axis	3
46e04da1-71cd-4bfc-9bb8-53434d932530	105617c8-6206-437e-89c1-bf853727d4a1	NA	8f01603e-1bc1-41d5-ae6a-a26d087aff66	2023-09-23T06:55:25+05:45	2023-09-23T06:55:51+05:45	event	animal		Axis axis	3
6864dacf-47c9-4d4a-8258-49ec83462d55	105617c8-6206-437e-89c1-bf853727d4a1	NA	aa265e0c-6134-4596-b1ae-f26b77044163	2023-09-25T01:05:27+05:45	2023-09-25T01:05:31+05:45	event	animal		Panthera tigris	1
f9e181fe-db3f-4c78-bbd2-58dce517e840	105617c8-6206-437e-89c1-bf853727d4a1	NA	bee4744e-890f-4b3e-8af7-80324f177033	2023-09-26T04:09:11+05:45	2023-09-26T04:09:15+05:45	event	animal		Panthera tigris	1
7f26659a-bf29-4244-a9c3-12c444b0784e	105617c8-6206-437e-89c1-bf853727d4a1	NA	956778e9-041f-407d-9b03-b13a27d0782f	2023-09-26T06:01:35+05:45	2023-09-26T06:01:40+05:45	event	animal		Panthera tigris	1
1cfe5959-9b85-4e02-8063-b8b5b13076a6	105617c8-6206-437e-89c1-bf853727d4a1	NA	268ca19a-c479-4bc2-8a80-7016bdcf3296	2023-09-26T22:30:48+05:45	2023-09-26T22:30:52+05:45	event	animal		Panthera tigris	1
8a04dea4-43e0-498c-96b8-b7d6fe8e4edd	105617c8-6206-437e-89c1-bf853727d4a1	NA	c47bbf1e-76d2-4698-b122-3b491f825978	2023-09-27T07:08:00+05:45	2023-09-27T07:08:04+05:45	event	animal		Panthera tigris	1
39f370e6-cd5d-4dd3-9fb5-539a903c58ad	105617c8-6206-437e-89c1-bf853727d4a1	NA	080399fb-1d01-4cfd-a7f9-94a5c8cde1cc	2023-09-28T12:33:04+05:45	2023-09-28T12:33:09+05:45	event	animal		Panthera tigris	1
294caa42-1725-478b-95f1-a3af1b012fca	105617c8-6206-437e-89c1-bf853727d4a1	NA	e1ca9945-1db7-4980-a0e3-6c76f25ac078	2023-10-06T13:58:46+05:45	2023-10-06T13:58:50+05:45	event	animal		Panthera tigris	1
5dc308ba-56c2-409b-ab46-f23f0acb24d8	105617c8-6206-437e-89c1-bf853727d4a1	NA	68df8c46-2da1-473c-9572-0ecdc2ca39e9	2023-10-09T12:03:41+05:45	2023-10-09T12:03:45+05:45	event	animal		Panthera tigris	1
1c0cf9c7-3a41-4401-abe1-6d55491e2baa	105617c8-6206-437e-89c1-bf853727d4a1	NA	08ec8863-f9b8-4ba9-877f-ca90bfaab216	2023-10-15T01:00:49+05:45	2023-10-15T01:00:53+05:45	event	animal		Panthera tigris	1
d2d6d052-6d39-4dfb-b59a-e41abd1f7f4a	105617c8-6206-437e-89c1-bf853727d4a1	NA	9755ad9a-0250-4407-8cf7-6e855f34768d	2023-10-15T01:14:04+05:45	2023-10-15T01:14:08+05:45	event	animal		Panthera tigris	1
30af7103-2ddb-49a4-903a-9d29fe554f15	105617c8-6206-437e-89c1-bf853727d4a1	NA	52ba85a8-4672-413e-8878-0f8d9cd453d9	2023-10-17T14:42:47+05:45	2023-10-17T14:42:51+05:45	event	animal		Panthera tigris	1
c214bc0b-ab41-4b1b-8620-6de221621a88	105617c8-6206-437e-89c1-bf853727d4a1	NA	01fb9947-4472-4754-a869-4b8cfc1811ec	2023-10-24T20:34:42+05:45	2023-10-24T20:34:47+05:45	event	animal		Panthera tigris	1
7df9570b-da22-4728-b7f3-9970f3374a28	105617c8-6206-437e-89c1-bf853727d4a1	NA	2aed76f8-4e73-43ad-9b14-b7d6125ccfcf	2023-10-30T02:48:24+05:45	2023-10-30T02:48:28+05:45	event	animal		Panthera tigris	1
c0d93720-67ff-4a8c-a075-561b20b98c65	105617c8-6206-437e-89c1-bf853727d4a1	NA	b82c9f31-d8ea-48de-a45b-7d9d29c9bc50	2023-10-31T07:52:23+05:45	2023-10-31T07:52:28+05:45	event	animal		Axis axis	1
50d96e58-463c-42d2-8f58-1b3d0e491eef	105617c8-6206-437e-89c1-bf853727d4a1	NA	35083510-c719-41cf-a7e2-16992f64b430	2023-11-01T06:27:15+05:45	2023-11-01T06:27:20+05:45	event	animal		Panthera tigris	1
be63f8ba-626f-4ee4-b6da-f47d926ddd80	105617c8-6206-437e-89c1-bf853727d4a1	NA	7427235d-8b8b-4961-9070-5fb3cbac1088	2023-11-02T19:34:35+05:45	2023-11-02T19:34:40+05:45	event	animal		Panthera tigris	1
b2981ca9-2748-43c2-a3ca-ee94c21fce78	105617c8-6206-437e-89c1-bf853727d4a1	NA	e9dcae98-867f-4f27-85dd-f708127c7aab	2023-11-12T00:22:45+05:45	2023-11-12T00:22:49+05:45	event	animal		Panthera tigris	1
3393d007-15b7-4661-a10f-977d726ee136	105617c8-6206-437e-89c1-bf853727d4a1	NA	1553bf96-073f-4eea-affe-fa74231f8f2e	2023-11-15T05:54:00+05:45	2023-11-15T05:54:05+05:45	event	animal		Panthera tigris	1
f32bf25a-8ac6-48cc-bf8d-86c3dc2a0182	10712f66-3870-4907-836a-9bb904de5f72	NA	51c02e13-320a-4b13-9619-771416877625	2020-07-27T12:50:12+05:45	2020-07-27T12:50:26+05:45	event	animal		Axis axis	1
d591f20d-9826-439a-aa17-d9a97bec90a1	10712f66-3870-4907-836a-9bb904de5f72	NA	e07872e0-ff2d-4bc7-956a-ee4853a6c059	2020-07-27T12:56:31+05:45	2020-07-27T12:59:18+05:45	event	animal		Axis axis	3
35125654-6732-43e0-bba3-3e2f3367ebb2	10712f66-3870-4907-836a-9bb904de5f72	NA	7302a091-af09-4ce0-87be-2ef607bb30ee	2020-07-27T16:52:55+05:45	2020-07-27T16:53:45+05:45	event	animal		Axis axis	4
2777edcf-e6f1-42a8-bdba-849136087ce3	10712f66-3870-4907-836a-9bb904de5f72	NA	5b414816-7006-4b91-b773-eb55430b685a	2020-07-27T19:06:12+05:45	2020-07-27T19:10:23+05:45	event	animal		Axis axis	20
c6515b16-60d6-48ee-af39-562aad946e41	10712f66-3870-4907-836a-9bb904de5f72	NA	395a1f6a-9b0b-4f96-a368-59ed6427273c	2020-07-28T13:40:15+05:45	2020-07-28T13:42:33+05:45	event	animal		Axis axis	5
b86fc485-0a21-4ba4-88d6-396371254545	10712f66-3870-4907-836a-9bb904de5f72	NA	99d6c3ab-4e98-465d-adee-6cc98bd67496	2020-07-28T18:30:12+05:45	2020-07-28T18:32:43+05:45	event	animal		Axis axis	13
47da029e-c49c-4e22-857b-d8ea64e5f87f	10712f66-3870-4907-836a-9bb904de5f72	NA	34391892-40a9-4bfd-bdb6-02641e978d7d	2020-08-01T18:14:35+05:45	2020-08-01T18:14:49+05:45	event	animal		Axis axis	1
681ecda9-90aa-499f-b4ab-c39debdef53b	10712f66-3870-4907-836a-9bb904de5f72	NA	63669cc7-594e-408a-bfab-3a4ba3693dd0	2020-08-02T06:56:56+05:45	2020-08-02T06:57:10+05:45	event	animal		Axis axis	5
b7051f86-68b6-44ff-9c80-9aefb1fa214b	10712f66-3870-4907-836a-9bb904de5f72	NA	1ef7d584-c00d-47f4-8a11-920b765c1b2a	2020-08-02T07:01:04+05:45	2020-08-02T07:01:19+05:45	event	animal		Axis axis	4
ce63c601-2bf8-401d-ba13-a269a24a6538	10712f66-3870-4907-836a-9bb904de5f72	NA	d35c1d23-eff0-43fc-91f2-bd30b08ca958	2020-08-02T17:56:12+05:45	2020-08-02T17:56:27+05:45	event	animal		Axis axis	1
f5086d26-d2d4-4b4d-854d-16451036e33c	10712f66-3870-4907-836a-9bb904de5f72	NA	31029813-8dd9-46ef-ad8f-3383855cb1bb	2020-08-02T18:36:15+05:45	2020-08-02T18:36:29+05:45	event	animal		Axis axis	1
1a17b162-75e2-4471-8269-858abc70491f	10712f66-3870-4907-836a-9bb904de5f72	NA	4eb640fc-26eb-468c-8f61-33278b808b86	2020-08-02T18:44:05+05:45	2020-08-02T18:45:27+05:45	event	animal		Axis axis	9
b20c04a4-0a70-4529-a868-b742e06813d6	10712f66-3870-4907-836a-9bb904de5f72	NA	38eea2e0-58e0-4f1a-9a08-40924a44f0c7	2020-08-02T23:03:11+05:45	2020-08-02T23:03:26+05:45	event	animal		Axis axis	1
8aa022d0-1780-453a-87c9-799a57f787dc	10712f66-3870-4907-836a-9bb904de5f72	NA	ff093043-7020-48bc-a345-f0def32cfb34	2020-08-03T14:18:32+05:45	2020-08-03T14:18:47+05:45	event	animal		Axis axis	1
5bc403d7-1353-4d99-84a7-33a369b61150	10712f66-3870-4907-836a-9bb904de5f72	NA	7b3843bc-b8e8-4123-95d3-650b02a8abee	2020-08-03T18:22:07+05:45	2020-08-03T18:22:21+05:45	event	animal		Axis axis	2
9a777d72-e7da-422d-8536-228e42dc7682	10712f66-3870-4907-836a-9bb904de5f72	NA	79991c45-48ef-459c-ba61-b4bc07810e29	2020-08-03T19:05:36+05:45	2020-08-03T19:07:32+05:45	event	animal		Axis axis	8
7dba3e27-18d8-48cd-8b07-cedaa3b51cbc	10712f66-3870-4907-836a-9bb904de5f72	NA	cc392303-2027-4b98-9cfc-8695daf47724	2020-08-04T05:31:05+05:45	2020-08-04T05:38:13+05:45	event	animal		Axis axis	33
ec4fe5de-5d37-4ffe-b1d2-2aaed9adbcac	10712f66-3870-4907-836a-9bb904de5f72	NA	4b849e5d-9861-42e0-9d1a-90a83eb1d7c6	2020-08-04T05:40:47+05:45	2020-08-04T05:41:02+05:45	event	animal		Axis axis	1
ca5c2258-3df3-4f8a-a909-153c9ac650b9	10712f66-3870-4907-836a-9bb904de5f72	NA	1491e52c-0b47-4578-9fc6-9dfca345e269	2020-08-04T05:44:06+05:45	2020-08-04T05:44:20+05:45	event	animal		Axis axis	2
ffb499c7-1b0f-4b58-9c38-1179eafff3f8	10712f66-3870-4907-836a-9bb904de5f72	NA	4ec9a49e-1f39-4e3e-bf6f-52622773afed	2020-08-04T15:28:32+05:45	2020-08-04T15:28:47+05:45	event	animal		Axis axis	1
7340b940-1944-4486-badb-ddba05616842	10712f66-3870-4907-836a-9bb904de5f72	NA	689793c5-5deb-4076-8a85-a73acbfdb621	2020-08-04T17:45:58+05:45	2020-08-04T17:46:12+05:45	event	animal		Axis axis	2
5a3a2869-2517-4bb1-87f2-b8c6f068cbb5	10712f66-3870-4907-836a-9bb904de5f72	NA	12162be1-b21f-42b5-9ae3-9450907e062d	2020-08-04T18:49:37+05:45	2020-08-04T18:49:51+05:45	event	animal		Axis axis	7
6599b246-e7cc-45f0-883f-bfacebb64eb4	10712f66-3870-4907-836a-9bb904de5f72	NA	e69e62b6-51c8-421d-8f69-d6dd8f991c3c	2020-08-04T18:54:40+05:45	2020-08-04T18:54:55+05:45	event	animal		Axis axis	4
4a210c9d-befe-4c30-9df1-dd2880302e05	10712f66-3870-4907-836a-9bb904de5f72	NA	9d40ec91-f25e-4181-8eea-78b67c87a53f	2020-08-06T18:18:07+05:45	2020-08-06T18:20:28+05:45	event	animal		Axis axis	6
83c81dbf-3da4-4990-8f6a-ee15689cab00	10712f66-3870-4907-836a-9bb904de5f72	NA	8d4465e3-32f8-434d-aa1d-83c81c47d322	2020-08-06T18:22:33+05:45	2020-08-06T18:22:47+05:45	event	animal		Axis axis	2
37639841-e3f5-4508-8a30-0615796384af	10712f66-3870-4907-836a-9bb904de5f72	NA	e9c8ed3f-def3-4d99-be05-db3525bca8a9	2020-08-06T18:53:06+05:45	2020-08-06T18:53:52+05:45	event	animal		Axis axis	3
2a421f12-76fa-45ea-ae8b-8cde002eb131	10712f66-3870-4907-836a-9bb904de5f72	NA	614a597b-4afc-4b6e-8229-7a37aa42f823	2020-08-07T05:52:12+05:45	2020-08-07T06:06:17+05:45	event	animal		Axis axis	59
e1b4574f-51cd-4f1c-9c11-8bf0e506e7a7	10712f66-3870-4907-836a-9bb904de5f72	NA	8ada4174-1f54-46b5-bee1-789eff93a02d	2020-08-07T10:28:16+05:45	2020-08-07T10:28:31+05:45	event	animal		Axis axis	10
91aa92b8-7e01-42b6-939d-cc18595ec9ee	10712f66-3870-4907-836a-9bb904de5f72	NA	11d1c897-40ae-45f7-820b-80b6f7d2f30e	2020-08-15T17:57:37+05:45	2020-08-15T17:57:51+05:45	event	animal		Axis axis	1
ce9ae020-07b0-4567-a8c6-6b8a1fb8cda3	10712f66-3870-4907-836a-9bb904de5f72	NA	5970016c-c220-4824-8c4e-1df6a197440f	2020-08-15T18:13:12+05:45	2020-08-15T18:13:27+05:45	event	animal		Axis axis	1
fcf16527-c498-48b4-9705-e126c06b85fb	10712f66-3870-4907-836a-9bb904de5f72	NA	fb291da5-1f9c-4ff1-993a-38298ad50fc2	2020-08-18T18:12:01+05:45	2020-08-18T18:12:16+05:45	event	animal		Axis axis	1
a328542d-f5d0-4c5f-8d47-5e4b722f3d9e	10712f66-3870-4907-836a-9bb904de5f72	NA	ebc4c794-79ae-4a22-9807-27661feb07ea	2020-08-19T04:41:37+05:45	2020-08-19T04:41:52+05:45	event	animal		Axis axis	1
0749741d-3896-4e60-8801-a98c51091369	10712f66-3870-4907-836a-9bb904de5f72	NA	1829082f-869b-40d3-9e58-242c99123c0c	2020-08-21T17:45:33+05:45	2020-08-21T17:46:10+05:45	event	animal		Axis axis	1
bbd4de68-ee99-498b-8a5d-5a3ebb01b594	10712f66-3870-4907-836a-9bb904de5f72	NA	689a1bad-2eb8-484b-bc7d-fe61670ca64c	2020-08-22T05:36:40+05:45	2020-08-22T05:40:13+05:45	event	animal		Axis axis	13
85fa8619-4217-4759-a386-533580fe0c21	10712f66-3870-4907-836a-9bb904de5f72	NA	bebaf435-bf06-40c6-95ae-91f5cc94655f	2020-08-23T05:48:37+05:45	2020-08-23T05:49:09+05:45	event	animal		Axis axis	3
ccf442e2-197d-4747-937e-4b41a9cd5dd5	10712f66-3870-4907-836a-9bb904de5f72	NA	003655cc-e71c-433b-bf1d-b7189124148b	2020-08-23T18:03:08+05:45	2020-08-23T18:03:22+05:45	event	animal		Axis axis	3
18c1305f-a587-45a2-8865-fdc2932512f2	10712f66-3870-4907-836a-9bb904de5f72	NA	d7f8b6cd-da81-4dd5-951b-818d92afd3c8	2020-08-25T18:16:47+05:45	2020-08-25T18:17:01+05:45	event	animal		Axis axis	1
8c8a14af-8c9c-4173-9e8d-dce245fb21aa	10712f66-3870-4907-836a-9bb904de5f72	NA	4309e6a1-a248-4f98-9af0-3b3afdb2374e	2020-08-26T18:40:43+05:45	2020-08-26T18:40:58+05:45	event	animal		Axis axis	2
f07db11f-cae8-464e-ad55-eb5ece32006f	10712f66-3870-4907-836a-9bb904de5f72	NA	67c29491-c1f4-4654-8790-d8ec56b2bb41	2020-08-27T17:46:31+05:45	2020-08-27T17:48:29+05:45	event	animal		Axis axis	9
21cea98c-2fb2-4206-a6e7-846830e96268	10712f66-3870-4907-836a-9bb904de5f72	NA	91644972-bbce-429b-b184-f5e84c0178f1	2020-08-28T17:53:55+05:45	2020-08-28T18:00:52+05:45	event	animal		Axis axis	21
cab177e5-1dae-4dee-9cd0-8975bdb0dafc	10712f66-3870-4907-836a-9bb904de5f72	NA	47c101b3-d9e5-4cf1-b4b9-5745a3cf0249	2020-08-29T06:33:51+05:45	2020-08-29T06:36:55+05:45	event	animal		Axis axis	6
e2b8e9b0-7541-4518-9643-6ee873b10295	10712f66-3870-4907-836a-9bb904de5f72	NA	5da290c8-2459-49d3-bb3b-a022c8438a41	2020-08-29T07:23:00+05:45	2020-08-29T07:23:14+05:45	event	animal		Axis axis	8
e9217566-9aef-4be4-b203-c16eeb8dd0b5	10712f66-3870-4907-836a-9bb904de5f72	NA	1738529e-4f94-4d23-bea3-ccc698711002	2020-08-29T15:42:34+05:45	2020-08-29T15:42:48+05:45	event	animal		Axis axis	1
35fef8eb-1072-4c22-985e-55843a210f26	10712f66-3870-4907-836a-9bb904de5f72	NA	f822ab28-7b85-4e96-a4c9-61e744e0929f	2020-08-29T15:45:02+05:45	2020-08-29T15:45:16+05:45	event	animal		Axis axis	1
e10fa08e-1b7a-4013-9038-8cd6b0a47f88	10712f66-3870-4907-836a-9bb904de5f72	NA	a05dccb5-3470-433d-a118-20f6bc1d7990	2020-08-29T18:04:16+05:45	2020-08-29T18:04:31+05:45	event	animal		Axis axis	3
41ddface-6e61-4237-b773-665aceeaaeac	10712f66-3870-4907-836a-9bb904de5f72	NA	5805000b-df4b-4165-a9e8-0ca5b7b2b435	2020-08-29T18:08:41+05:45	2020-08-29T18:08:55+05:45	event	animal		Axis axis	6
896a9e33-a0c5-4bcc-83bd-effe0775dc68	10712f66-3870-4907-836a-9bb904de5f72	NA	8c456385-2bf5-409d-9378-507b06167f12	2020-08-30T08:59:45+05:45	2020-08-30T09:06:21+05:45	event	animal		Axis axis	7
660503e4-211a-4a93-939a-4563fac49fae	10712f66-3870-4907-836a-9bb904de5f72	NA	6d42991e-be8a-4d6a-89c0-048ff046e9fe	2020-08-31T09:13:13+05:45	2020-08-31T09:13:27+05:45	event	animal		Axis axis	1
d23d14e7-cb99-4b1b-aa80-e7c0f40df990	10712f66-3870-4907-836a-9bb904de5f72	NA	90664827-5d3d-48d8-b57d-e1ec1f7a899e	2020-09-02T15:53:26+05:45	2020-09-02T15:53:40+05:45	event	animal		Axis axis	2
c2ef0c67-3253-4b72-aaff-39fa5eab088c	10712f66-3870-4907-836a-9bb904de5f72	NA	4ccc6b3e-b3f4-4056-990d-99c26ccf015e	2020-09-02T16:21:51+05:45	2020-09-02T16:22:05+05:45	event	animal		Axis axis	1
50344219-ce31-4bfc-902c-6df97d3589ed	10712f66-3870-4907-836a-9bb904de5f72	NA	d9e2ebd9-b2f9-4823-913d-0dfac626d848	2020-09-02T17:32:15+05:45	2020-09-02T17:41:33+05:45	event	animal		Axis axis	15
3803b9b5-8164-44cb-8678-2181300920f7	10712f66-3870-4907-836a-9bb904de5f72	NA	28bb09a4-3779-43e9-ab6f-7b4d9e5b43dc	2020-09-02T17:43:45+05:45	2020-09-02T17:43:59+05:45	event	animal		Axis axis	2
d5b055e5-1607-406a-9f4f-6c7f9a78a070	10712f66-3870-4907-836a-9bb904de5f72	NA	eb7870dd-310d-4d29-803a-fec94ae8b2d9	2020-09-05T18:21:43+05:45	2020-09-05T18:23:54+05:45	event	animal		Axis axis	2
3b764e05-f039-432d-9ead-541adb0d6d0d	10712f66-3870-4907-836a-9bb904de5f72	NA	91f088fb-e367-4ed6-877c-eeb238105a0d	2020-09-11T06:12:41+05:45	2020-09-11T06:12:56+05:45	event	animal		Axis axis	4
9b3acb1e-327c-497a-83a0-16a726f38ca5	10712f66-3870-4907-836a-9bb904de5f72	NA	f662ad26-224d-49a3-8ded-a9a5d410e015	2020-09-11T06:15:33+05:45	2020-09-11T06:15:48+05:45	event	animal		Axis axis	3
886af361-aaae-42ff-b4fe-5d672d2bb293	10712f66-3870-4907-836a-9bb904de5f72	NA	650a314b-c1a1-4fb9-9a69-d8aa03679f19	2020-09-11T06:18:45+05:45	2020-09-11T06:18:59+05:45	event	animal		Axis axis	1
f6b45027-2344-4d8c-815f-9760a7c89e06	10712f66-3870-4907-836a-9bb904de5f72	NA	29d52173-8c84-4c64-8dd8-5ecaaebcb14e	2020-09-11T08:08:31+05:45	2020-09-11T08:08:45+05:45	event	animal		Axis axis	1
1159ff7c-3f6b-4058-a80a-fb1ae267ac87	10712f66-3870-4907-836a-9bb904de5f72	NA	ef55c31a-6a14-44ba-b52d-b3bd0a8edde7	2020-09-11T17:34:53+05:45	2020-09-11T17:36:03+05:45	event	animal		Axis axis	2
8f815e1c-b6dd-4708-bd8f-12725554e483	10712f66-3870-4907-836a-9bb904de5f72	NA	f8b445a2-d0f0-4fdb-9f1b-0fa6c94368f3	2020-09-11T17:38:35+05:45	2020-09-11T17:40:23+05:45	event	animal		Axis axis	4
2b886ed1-bb72-47e7-8190-a37291fe1ee9	10712f66-3870-4907-836a-9bb904de5f72	NA	c90496cd-c52e-46ed-9d17-c4ec24ed2e1b	2020-09-11T17:50:55+05:45	2020-09-11T17:51:09+05:45	event	animal		Axis axis	1
b8dea59b-62fc-4e18-9bc2-01aa6fd23d38	10712f66-3870-4907-836a-9bb904de5f72	NA	838787f9-b29b-426d-8abc-ea84a29c1344	2020-09-11T17:53:43+05:45	2020-09-11T17:53:57+05:45	event	animal		Axis axis	1
d013ded2-1e3e-45b8-8ad6-e2d86118c67d	10712f66-3870-4907-836a-9bb904de5f72	NA	d37f5190-0b18-447b-abc4-c92a3203dab3	2020-09-12T06:39:38+05:45	2020-09-12T06:39:52+05:45	event	animal		Axis axis	1
6174a335-a1a7-40ee-af9a-0e4e4fdb45ac	10712f66-3870-4907-836a-9bb904de5f72	NA	8ec24437-7b9d-4727-9af9-3240b209fa11	2020-09-15T16:45:21+05:45	2020-09-15T16:45:36+05:45	event	animal		Axis axis	1
b5be611f-0633-4c1e-90a9-b762392ce522	10712f66-3870-4907-836a-9bb904de5f72	NA	003cf0d7-3a96-4070-9e76-e52803950eb3	2020-09-15T17:02:38+05:45	2020-09-15T17:04:19+05:45	event	animal		Axis axis	5
5063bf21-9bad-4452-88ef-f620bab492a7	10712f66-3870-4907-836a-9bb904de5f72	NA	eaef146c-77dd-437f-9f88-5b9c9c4566fd	2020-09-15T17:09:23+05:45	2020-09-15T17:09:37+05:45	event	animal		Axis axis	1
2f7755f9-a03a-4475-8056-cd7cf74420f6	10712f66-3870-4907-836a-9bb904de5f72	NA	51e92f70-2cb5-4b2d-a2b9-7a2306444ace	2020-09-15T17:13:04+05:45	2020-09-15T17:13:18+05:45	event	animal		Axis axis	1
f1b7d173-b5cf-451a-aa85-0ac14ae15fce	10712f66-3870-4907-836a-9bb904de5f72	NA	8fadeff7-c379-40e6-a291-46f61be36a11	2020-09-15T18:03:48+05:45	2020-09-15T18:04:03+05:45	event	animal		Axis axis	1
caf33d6f-cb51-4b85-bfd5-19ce076edaae	10712f66-3870-4907-836a-9bb904de5f72	NA	d8276851-3e6d-46c7-b2d5-15625df6f630	2020-09-16T06:51:29+05:45	2020-09-16T06:53:13+05:45	event	animal		Axis axis	3
74939df8-75cb-474f-9d6f-b9c91fb09337	10712f66-3870-4907-836a-9bb904de5f72	NA	e355fc62-9205-420f-8be1-7f88d94e8d3a	2020-09-16T06:56:18+05:45	2020-09-16T06:56:53+05:45	event	animal		Axis axis	6
2666777c-c44a-4454-9014-60c5fe3e7cf0	10712f66-3870-4907-836a-9bb904de5f72	NA	400cc1fa-a4f3-4421-97be-8bf0c32441f0	2020-09-16T06:59:53+05:45	2020-09-16T07:02:05+05:45	event	animal		Axis axis	2
b1ed23d3-3925-4b31-a39a-894730620506	10712f66-3870-4907-836a-9bb904de5f72	NA	f0c489a5-4b5e-480e-9a64-cef11ddeebf9	2020-09-16T17:34:19+05:45	2020-09-16T17:38:58+05:45	event	animal		Axis axis	8
38ee1a5f-7f19-4204-af22-854a6a7320d6	10712f66-3870-4907-836a-9bb904de5f72	NA	6227c630-ed8b-4475-95f0-81272923bebb	2020-09-17T06:28:51+05:45	2020-09-17T06:29:06+05:45	event	animal		Axis axis	1
eb164382-fcdf-4584-ac64-8eba5a393c75	10712f66-3870-4907-836a-9bb904de5f72	NA	7401ae42-debb-4f67-bd10-ef9a05b97cde	2020-09-18T07:19:18+05:45	2020-09-18T07:21:30+05:45	event	animal		Axis axis	27
4f10044d-f51b-4761-a024-05f7dcdefe93	10712f66-3870-4907-836a-9bb904de5f72	NA	9a99f29d-5070-468c-bbd5-7e0994ef8298	2020-09-18T07:23:35+05:45	2020-09-18T07:28:45+05:45	event	animal		Axis axis	11
41e4af05-531e-49db-87e4-eb5d3edc2801	10712f66-3870-4907-836a-9bb904de5f72	NA	56e2374e-2c13-4019-9f3e-a6cc6e126cca	2020-09-21T14:58:05+05:45	2020-09-21T14:58:20+05:45	event	animal		Axis axis	1
20d0383b-aa5e-4dad-971a-5dc7f8b957eb	10712f66-3870-4907-836a-9bb904de5f72	NA	5699a2f4-5049-47c7-a8cc-e990200ac7b9	2020-09-21T20:02:06+05:45	2020-09-21T20:02:21+05:45	event	animal		Axis axis	1
d0aa92d0-fb47-4a74-b446-ced27ccbb85e	10712f66-3870-4907-836a-9bb904de5f72	NA	95fe860e-d75b-47ab-982a-6a365a016827	2020-09-22T15:56:52+05:45	2020-09-22T15:57:07+05:45	event	animal		Axis axis	1
9011d852-9d11-4a9a-8b81-38cd60f0e8ac	10712f66-3870-4907-836a-9bb904de5f72	NA	189eba2f-5c1d-44ec-bbf8-590af7aa9121	2020-09-24T07:53:34+05:45	2020-09-24T07:56:31+05:45	event	animal		Axis axis	4
9baa2f36-1698-43bd-b272-cdbb581633ae	109acfe6-2c05-4905-a6ce-a967b0ce79bc	NA	bd501aad-e2f3-4045-b90a-5cd956ff231c	2022-01-09T13:07:30+05:45	2022-01-09T13:07:33+05:45	event	animal		Axis axis	1
902093c9-7ac0-4e44-b095-1d61442170ac	109acfe6-2c05-4905-a6ce-a967b0ce79bc	NA	118b18c9-7a1c-49f4-b0b0-d0802cb20495	2022-01-27T16:02:21+05:45	2022-01-27T16:02:24+05:45	event	animal		Axis axis	2
00ceb505-148c-4b2a-bd70-330487b5b98e	109acfe6-2c05-4905-a6ce-a967b0ce79bc	NA	7888308c-767c-4d98-ab90-a2c196170138	2022-03-07T07:21:56+05:45	2022-03-07T07:22:00+05:45	event	animal		Axis axis	1
09c02918-1e21-4d82-8bf6-890ea50a20b1	109be201-a0e8-46db-96cb-cdb8566b7698	NA	e1cbef79-0ded-423f-96a8-8d5d47dc270e	2020-10-07T23:49:24+05:45	2020-10-07T23:50:41+05:45	event	animal		Axis axis	1
24709c64-ef08-4827-b9c7-26eae7fcf6df	109be201-a0e8-46db-96cb-cdb8566b7698	NA	d94155d2-798a-4bed-90fc-7d351b201eb1	2020-10-07T23:55:19+05:45	2020-10-07T23:55:21+05:45	event	animal		Axis axis	1
1c4df999-5494-4938-affb-9568686f920d	109be201-a0e8-46db-96cb-cdb8566b7698	NA	2772ae87-ed69-4510-a465-72b32ab3a04c	2020-10-08T00:18:55+05:45	2020-10-08T00:19:07+05:45	event	animal		Axis axis	1
3f1ed0d2-0aec-4ffc-a9ff-2b87b20f43dd	109be201-a0e8-46db-96cb-cdb8566b7698	NA	82182ae5-91f2-4d3a-a21a-9c2423571685	2020-10-08T00:26:24+05:45	2020-10-08T00:27:36+05:45	event	animal		Axis axis	1
98835253-b037-4f89-9c37-202790f980d6	109be201-a0e8-46db-96cb-cdb8566b7698	NA	a2bd9736-fe19-4359-9f9c-ad0b9c932499	2020-10-18T02:30:36+05:45	2020-10-18T02:30:42+05:45	event	animal		Rusa unicolor	1
5a6a8854-8185-4305-be2d-d43d8676fb46	109be201-a0e8-46db-96cb-cdb8566b7698	NA	77927c12-94ba-4ca4-aede-ee7a495cd958	2020-10-19T05:23:18+05:45	2020-10-19T05:23:31+05:45	event	animal		Rusa unicolor	1
010d6232-2225-4f80-bd6e-563cffb0022c	109be201-a0e8-46db-96cb-cdb8566b7698	NA	2c23f6c5-cafa-4931-99b6-b3a2d0ed6034	2020-10-21T20:19:42+05:45	2020-10-21T20:20:14+05:45	event	animal		Rusa unicolor	1
1bd923e2-19d0-44ae-8e11-dc594028b635	109be201-a0e8-46db-96cb-cdb8566b7698	NA	203cd7ee-857d-413f-9385-430772a44d8b	2020-10-21T20:28:08+05:45	2020-10-21T20:30:44+05:45	event	animal		Rusa unicolor	2
98b15bd9-ad09-49c7-9346-0d06bb10bd59	109be201-a0e8-46db-96cb-cdb8566b7698	NA	6c4162b2-a104-4010-8124-08d80a093a3b	2020-10-23T18:34:46+05:45	2020-10-23T18:37:08+05:45	event	animal		Rusa unicolor	1
ad1abba6-3556-46f5-a3fb-a862d7734685	109be201-a0e8-46db-96cb-cdb8566b7698	NA	55faa98c-dd91-476c-9703-74dbab39a912	2020-10-25T06:53:09+05:45	2020-10-25T06:55:48+05:45	event	animal		Rusa unicolor	1
64a649e8-99c1-482d-bfc9-aa8d8c5ed6e0	109be201-a0e8-46db-96cb-cdb8566b7698	NA	89137282-6e80-4617-96a0-9cdf7559823a	2020-10-25T07:21:11+05:45	2020-10-25T07:21:13+05:45	event	animal		Rusa unicolor	1
2bb7a354-0b22-4a32-aa27-3db3dbf1d159	109be201-a0e8-46db-96cb-cdb8566b7698	NA	39348f33-9a61-4424-a6ca-34679e796da0	2020-10-27T05:18:28+05:45	2020-10-27T05:18:30+05:45	event	animal		Axis axis	2
9808683a-27ed-405c-b65c-0bae2890a5c8	109be201-a0e8-46db-96cb-cdb8566b7698	NA	57e50831-d6d1-42fe-9304-84504b45ed2f	2020-10-27T05:25:17+05:45	2020-10-27T05:25:20+05:45	event	animal		Axis axis	1
8f1ec52a-7dda-4317-bc4b-b121cc62b8a9	109be201-a0e8-46db-96cb-cdb8566b7698	NA	d491748b-6afb-4ec9-bc5e-2c5a30759e42	2020-10-28T01:39:16+05:45	2020-10-28T01:39:19+05:45	event	animal		Axis porcinus	1
354c5eaa-0a28-4000-8f5f-7bd9b331e268	109be201-a0e8-46db-96cb-cdb8566b7698	NA	d5b938b8-0ece-4b4c-b5ea-a66eb5fac35f	2020-10-29T01:36:45+05:45	2020-10-29T01:36:48+05:45	event	animal		Axis porcinus	1
600cfe81-4cc0-49c3-99ae-98fc38868c9d	109be201-a0e8-46db-96cb-cdb8566b7698	NA	9f0cfac1-c4cc-4f49-8544-14f9fd75a18c	2020-10-29T01:44:25+05:45	2020-10-29T01:44:29+05:45	event	animal		Axis porcinus	1
47aa3faa-1ddc-4461-b19c-09b310b0db4a	109be201-a0e8-46db-96cb-cdb8566b7698	NA	71a8e320-0c72-4020-b950-2f753548a16a	2020-10-29T06:49:31+05:45	2020-10-29T06:50:02+05:45	event	animal		Axis porcinus	1
9cd0ab65-9eac-4929-8912-2b73113e4c36	114a9f7f-833b-45e5-9780-dccd8e36a039	NA	1ac6b35b-94fd-4082-8b26-5b755c0ad884	2022-01-10T13:38:05+05:45	2022-01-10T13:38:08+05:45	event	animal		Axis axis	1
9e5addcf-ad75-4e53-8506-8fda1b5c5ff1	114a9f7f-833b-45e5-9780-dccd8e36a039	NA	1986f105-3dd4-4f61-8bfa-14f28cfe1fd6	2022-01-12T09:38:52+05:45	2022-01-12T09:39:07+05:45	event	animal		Axis axis	2
b90283b3-d058-429d-993b-02048a2437e3	114a9f7f-833b-45e5-9780-dccd8e36a039	NA	d7481f91-efb7-429e-bcd6-1fd3a5d829df	2022-01-19T09:51:15+05:45	2022-01-19T09:51:17+05:45	event	animal		Axis axis	2
95994b32-1f7a-4b10-bdf3-c07cf0d49ae9	114a9f7f-833b-45e5-9780-dccd8e36a039	NA	bfd71c3f-d207-4ea4-b2ef-9d3b488784de	2022-02-11T08:33:27+05:45	2022-02-11T08:33:30+05:45	event	animal		Axis axis	1	adult	female
00fccba0-cab5-4623-be8f-8e175eea2f67	114a9f7f-833b-45e5-9780-dccd8e36a039	NA	b62cf57d-0076-45b3-9fc0-d8aa96cd0005	2022-02-11T12:56:51+05:45	2022-02-11T12:56:54+05:45	event	animal		Axis axis	1	juvenile
ab3b5398-2ecd-46b7-b748-5c1d1882200e	114a9f7f-833b-45e5-9780-dccd8e36a039	NA	4103a166-7438-4c20-8db0-ecd45053353e	2022-02-12T09:54:24+05:45	2022-02-12T09:54:27+05:45	event	animal		Axis axis	1	juvenile
fb11f554-46b2-4db1-8688-6b7c879e5f5b	114a9f7f-833b-45e5-9780-dccd8e36a039	NA	f5f28499-7773-4d20-a4d0-e61cf5b9f9c3	2022-02-20T16:41:03+05:45	2022-02-20T16:41:06+05:45	event	animal		Axis axis	1
9e101e0a-c9c7-4ff1-8235-54d2c190c36a	114a9f7f-833b-45e5-9780-dccd8e36a039	NA	571ff09a-ebff-43cf-97a7-94a579a8a5ce	2022-02-21T12:53:14+05:45	2022-02-21T12:53:17+05:45	event	animal		Axis axis	1
be9d8ad7-151d-4208-869e-586d98a2616e	114a9f7f-833b-45e5-9780-dccd8e36a039	NA	bedf67e3-f0dc-4283-aae8-f28af7d7f7cc	2022-02-21T15:17:49+05:45	2022-02-21T15:17:52+05:45	event	animal		Axis axis	1	subadult	female
116c9a6a-07b5-4aee-9f2d-629ce4b2bb0e	114a9f7f-833b-45e5-9780-dccd8e36a039	NA	3a896067-3394-4c22-a1ce-fa1d038c2f06	2022-02-25T11:40:05+05:45	2022-02-25T11:41:32+05:45	event	animal		Axis axis	2
b6ccf8a8-bfb4-42c8-8b0c-61fbdecc8d0f	114a9f7f-833b-45e5-9780-dccd8e36a039	NA	6220e760-0f13-4e0f-a4c2-98f5092f0604	2022-02-26T10:33:44+05:45	2022-02-26T10:34:43+05:45	event	animal		Axis axis	2
0353b2b8-c44c-4400-b7bf-4a6e4d3deaa3	114a9f7f-833b-45e5-9780-dccd8e36a039	NA	c59ba5b3-37c3-4a3f-b425-81734da57cc5	2022-02-26T13:41:09+05:45	2022-02-26T13:41:12+05:45	event	animal		Axis axis	1
16c73592-9399-4e78-9973-50a4f7bb6c56	114a9f7f-833b-45e5-9780-dccd8e36a039	NA	4936a19e-37a4-4571-a6e7-28285b365d6b	2022-02-26T21:22:13+05:45	2022-02-26T21:22:16+05:45	event	animal		Axis axis	1
4db439d7-8dd2-43c1-974a-278f5ea9bbcf	114a9f7f-833b-45e5-9780-dccd8e36a039	NA	0f528d6f-7a82-49c5-a86f-f25d7c82115a	2022-02-27T15:41:30+05:45	2022-02-27T15:41:37+05:45	event	animal		Axis axis	2
faf9d9ed-faf9-45a0-ad87-00d5f670c851	114a9f7f-833b-45e5-9780-dccd8e36a039	NA	36f5e103-fd0f-41fc-a997-a954416cff74	2022-03-03T07:55:10+05:45	2022-03-03T07:56:24+05:45	event	animal		Axis axis	3
ee5f3834-acc3-4b44-973a-7a460fbe8e09	114a9f7f-833b-45e5-9780-dccd8e36a039	NA	e189b028-0235-4069-9439-6963d6d5b40b	2022-03-08T08:13:57+05:45	2022-03-08T08:14:00+05:45	event	animal		Axis axis	1
0fc0e1c5-2a0c-4404-9524-0c27e03a9936	114a9f7f-833b-45e5-9780-dccd8e36a039	NA	2ea5089a-994a-4952-97ac-f050d551df92	2022-03-08T12:35:17+05:45	2022-03-08T12:35:42+05:45	event	animal		Axis axis	4
4658db6f-e51d-4013-ba0e-0196493eebf0	118dde62-2a8e-48b1-9ecf-f9ac0a5d39c3	NA	bc83bdb6-8fbc-4f45-88d1-37e20d7d9674	2022-11-02T15:45:38+05:45	2022-11-02T15:47:00+05:45	event	animal		Axis axis	1
2d46c03b-d9c0-430c-8d9c-b553cccff295	118dde62-2a8e-48b1-9ecf-f9ac0a5d39c3	NA	b8f314e1-c82b-4bf6-8461-0f3bb86a02ec	2022-11-02T16:42:52+05:45	2022-11-02T16:43:33+05:45	event	animal		Axis axis	2
c20b9f5f-84bc-4421-adcc-27e9e5472760	118dde62-2a8e-48b1-9ecf-f9ac0a5d39c3	NA	ad01f258-6b9d-4a82-a51a-7c2b5b22e957	2022-11-02T16:48:08+05:45	2022-11-02T16:48:11+05:45	event	animal		Axis axis	1
7e1a4562-1ebd-4963-8d18-3a0eadb379af	118dde62-2a8e-48b1-9ecf-f9ac0a5d39c3	NA	87441404-0d2b-493b-81b2-28ac8280db4a	2022-11-02T22:20:19+05:45	2022-11-02T22:20:21+05:45	event	animal		Axis axis	2
71452f4e-061c-4fd0-aac6-2f01651c178c	118dde62-2a8e-48b1-9ecf-f9ac0a5d39c3	NA	10349a32-2b45-4645-ab5d-a3cf5e3db6cb	2022-11-03T14:27:22+05:45	2022-11-03T14:27:25+05:45	event	animal		Axis axis	1
f50187e8-8822-49f1-b8b3-f38531521af4	118dde62-2a8e-48b1-9ecf-f9ac0a5d39c3	NA	b89fdd3b-6a70-453a-be83-e2fe1958bad7	2022-11-03T16:00:05+05:45	2022-11-03T16:00:12+05:45	event	animal		Axis axis	1
eb6c1e17-750e-4941-b7f8-fc652b3054b8	118dde62-2a8e-48b1-9ecf-f9ac0a5d39c3	NA	45820aeb-a559-42e3-af40-457071215653	2022-11-06T21:00:57+05:45	2022-11-06T21:01:00+05:45	event	animal		Axis axis	1
7ac5e8ee-29ba-4891-b496-6b1375bd6321	118dde62-2a8e-48b1-9ecf-f9ac0a5d39c3	NA	43d69345-4fec-4ad0-b803-82112d739521	2022-11-11T12:31:34+05:45	2022-11-11T12:31:46+05:45	event	animal		Axis axis	1
9b78969b-6ac1-4542-a75c-73724e821660	118dde62-2a8e-48b1-9ecf-f9ac0a5d39c3	NA	094bd413-931f-427e-99a3-6d94948ef029	2022-11-11T12:34:36+05:45	2022-11-11T12:34:42+05:45	event	animal		Axis axis	1
01fcd2eb-b3ee-4eee-aaa7-6a0729d2fe1f	118dde62-2a8e-48b1-9ecf-f9ac0a5d39c3	NA	a4f68217-4d79-4faf-b133-0828c774cc3e	2022-11-12T22:34:50+05:45	2022-11-12T22:34:53+05:45	event	animal		Axis axis	1
ce3efe00-1353-4621-95b1-810797a252c6	118dde62-2a8e-48b1-9ecf-f9ac0a5d39c3	NA	6924cba2-e197-45dc-a900-b7261bd94f7c	2022-11-17T05:43:47+05:45	2022-11-17T05:43:49+05:45	event	animal		Axis axis	1
073cd7e6-663a-440d-9bd0-84e70d949cad	118dde62-2a8e-48b1-9ecf-f9ac0a5d39c3	NA	eade0a8a-1554-415d-abf9-f07dbfd0dc91	2022-11-18T09:30:49+05:45	2022-11-18T09:30:59+05:45	event	animal		Axis axis	1
5b29e8e2-cae1-48bb-a842-f2db176a4d5d	118dde62-2a8e-48b1-9ecf-f9ac0a5d39c3	NA	515c63c3-6183-46eb-b3d4-261e1ae932fe	2022-11-19T22:42:16+05:45	2022-11-19T22:44:37+05:45	event	animal		Axis axis	2
cac10197-d406-4277-8140-5823bc604899	118dde62-2a8e-48b1-9ecf-f9ac0a5d39c3	NA	515c63c3-6183-46eb-b3d4-261e1ae932fe	2022-11-19T22:42:16+05:45	2022-11-19T22:44:37+05:45	event	animal		Rusa unicolor	1
de25ad58-29c1-415d-ab30-5a0208ab6ba4	118dde62-2a8e-48b1-9ecf-f9ac0a5d39c3	NA	cc8b0d1d-00eb-4279-992c-ab461082dc3d	2022-11-20T00:31:09+05:45	2022-11-20T00:31:12+05:45	event	animal		Axis axis	2
089a1aa4-4335-43a7-a27b-3c4115fcc100	118dde62-2a8e-48b1-9ecf-f9ac0a5d39c3	NA	cf68b88a-1f8e-4f2a-a2a3-0f843ad4dd34	2022-11-20T00:41:57+05:45	2022-11-20T00:42:00+05:45	event	animal		Axis axis	1
10dc04da-5235-4ee1-8da9-3810332eb690	118dde62-2a8e-48b1-9ecf-f9ac0a5d39c3	NA	a5b963c9-9af0-4cd7-92d4-0710d8ab4746	2022-11-20T05:51:14+05:45	2022-11-20T05:52:42+05:45	event	animal		Axis axis	1
0f103715-67d5-4ef7-acf5-6715c1c71c02	118dde62-2a8e-48b1-9ecf-f9ac0a5d39c3	NA	81626cf4-0402-4d72-8df8-1ea134310232	2022-11-20T05:55:46+05:45	2022-11-20T05:55:49+05:45	event	animal		Axis axis	1
0d3588fd-9907-41c1-8638-fd82f83f0e27	118dde62-2a8e-48b1-9ecf-f9ac0a5d39c3	NA	071bcffe-8fe8-4986-a987-ea66d97452d1	2022-11-20T16:24:32+05:45	2022-11-20T16:24:36+05:45	event	animal		Axis axis	1
06e351e9-38b0-4e10-b35e-1b4cddaf690c	118dde62-2a8e-48b1-9ecf-f9ac0a5d39c3	NA	cbef0fc0-3e20-481d-bc27-d03a43b461ae	2022-11-20T16:27:02+05:45	2022-11-20T16:27:05+05:45	event	animal		Axis axis	1
c6f742ee-1f3a-44ab-a424-6d0f913d77fa	118dde62-2a8e-48b1-9ecf-f9ac0a5d39c3	NA	07bde045-911c-49b6-a52c-90289159f728	2022-11-20T16:38:52+05:45	2022-11-20T16:38:55+05:45	event	animal		Axis axis	1
0611b4e2-8875-4ec3-ac5d-c29082f1df24	118dde62-2a8e-48b1-9ecf-f9ac0a5d39c3	NA	96dce1b3-8ae0-4d2b-8c62-abdcb825802b	2022-11-21T22:22:03+05:45	2022-11-21T22:22:06+05:45	event	animal		Axis axis	1
27f2353e-d2ac-4372-b958-bec4700ac201	118dde62-2a8e-48b1-9ecf-f9ac0a5d39c3	NA	19a72ea0-0546-4c47-b697-facc2b8a0096	2022-11-21T23:40:47+05:45	2022-11-21T23:40:59+05:45	event	animal		Axis axis	1
ca1a8a49-ef14-4368-95fc-9162a70bb55d	118dde62-2a8e-48b1-9ecf-f9ac0a5d39c3	NA	c4c07f7f-5282-47dc-85da-9186924a55e1	2022-11-22T00:23:44+05:45	2022-11-22T00:23:46+05:45	event	animal		Axis axis	1
adf0c4fd-ab06-493f-b783-98ecf525977f	118dde62-2a8e-48b1-9ecf-f9ac0a5d39c3	NA	9b78f350-af38-4907-93f0-2113db39dd08	2022-11-26T07:04:52+05:45	2022-11-26T07:04:54+05:45	event	animal		Axis axis	1
c4ad1db2-b684-4f02-bba2-38f0c18945fc	118dde62-2a8e-48b1-9ecf-f9ac0a5d39c3	NA	6f04a1d4-8fa8-40ee-8ae9-42d5f6338fde	2022-11-26T12:28:40+05:45	2022-11-26T12:28:43+05:45	event	animal		Axis axis	1
4aaaad79-68a7-4d9c-a64d-293d05c0efe6	118dde62-2a8e-48b1-9ecf-f9ac0a5d39c3	NA	fefa2429-5de9-41b9-89b4-24cb3dc22910	2022-11-29T08:04:53+05:45	2022-11-29T08:05:33+05:45	event	animal		Axis axis	1
bacac339-8dcf-49cf-ab67-7f17803f5ab1	118dde62-2a8e-48b1-9ecf-f9ac0a5d39c3	NA	9af600f8-e223-49a8-a8f2-0a7cb7a73fb5	2022-11-29T08:07:53+05:45	2022-11-29T08:07:56+05:45	event	animal		Axis axis	2
f5db51fa-5c21-4918-9fea-bb4d419f22aa	118dde62-2a8e-48b1-9ecf-f9ac0a5d39c3	NA	341df14f-8a4c-4c98-ad90-9af85a3a491a	2022-11-29T13:01:56+05:45	2022-11-29T13:01:58+05:45	event	animal		Axis axis	1
b30f2cae-63fb-4f33-b162-aae5acd2ab77	118dde62-2a8e-48b1-9ecf-f9ac0a5d39c3	NA	def3157c-ac35-4201-b09c-cdb6ceeda072	2022-12-02T16:20:25+05:45	2022-12-02T16:20:28+05:45	event	animal		Axis axis	1
19fb157a-9656-41f9-9fe2-446997ca6671	118dde62-2a8e-48b1-9ecf-f9ac0a5d39c3	NA	64b0643a-eaee-4292-9a4d-3bab31dc97ae	2022-12-03T09:14:21+05:45	2022-12-03T09:14:24+05:45	event	animal		Axis axis	1
03be6221-f286-4ada-87fd-8aa701e09749	118dde62-2a8e-48b1-9ecf-f9ac0a5d39c3	NA	22257739-6173-417b-afe6-8de7f4b8945e	2022-12-03T11:33:32+05:45	2022-12-03T11:35:17+05:45	event	animal		Axis axis	2
e5929257-6e46-475e-9c35-68c83a9d5e74	118dde62-2a8e-48b1-9ecf-f9ac0a5d39c3	NA	b6cbea1b-09f2-47a9-a792-471a46406a0a	2022-12-03T11:38:21+05:45	2022-12-03T11:38:31+05:45	event	animal		Axis axis	1
77f12eb7-6f08-4fef-8341-b06d6c893c59	118dde62-2a8e-48b1-9ecf-f9ac0a5d39c3	NA	fe12f70b-43c4-4723-a82c-3e1accf8b0c4	2022-12-03T14:33:35+05:45	2022-12-03T14:33:37+05:45	event	animal		Axis axis	1
884f2595-3596-49bb-989a-cf2547d41c14	118dde62-2a8e-48b1-9ecf-f9ac0a5d39c3	NA	2e621df3-e42f-4196-a589-e9125334c475	2022-12-03T14:41:54+05:45	2022-12-03T14:41:56+05:45	event	animal		Axis axis	1
8fc2aec4-d96a-4d94-9ef6-1c7505c0fd97	118dde62-2a8e-48b1-9ecf-f9ac0a5d39c3	NA	5dde91e6-8279-41dc-8504-e453a2fc9218	2022-12-05T07:33:53+05:45	2022-12-05T07:33:56+05:45	event	animal		Axis axis	1
6743d60e-2028-42ea-970e-b398a24e3db7	118dde62-2a8e-48b1-9ecf-f9ac0a5d39c3	NA	71be10fa-105a-46f7-830a-c9164d351336	2022-12-06T14:45:28+05:45	2022-12-06T14:45:31+05:45	event	animal		Axis axis	1
0de52628-a755-4ba5-b57e-881261cd02a1	118dde62-2a8e-48b1-9ecf-f9ac0a5d39c3	NA	fe6d6d7d-5877-4b8b-b1f8-c8a9c4c2392d	2022-12-06T15:07:32+05:45	2022-12-06T15:08:18+05:45	event	animal		Axis axis	3
8b4848b6-a4b2-4d10-9f07-31c53ad5e038	118dde62-2a8e-48b1-9ecf-f9ac0a5d39c3	NA	4542dced-311e-44c7-be0f-e87f414c7ce2	2022-12-06T15:11:14+05:45	2022-12-06T15:11:30+05:45	event	animal		Axis axis	1
60400ea1-0bb7-4deb-9eac-b41168f6b41a	118dde62-2a8e-48b1-9ecf-f9ac0a5d39c3	NA	421fc02c-40cb-4c59-ad30-8169afac9db8	2022-12-07T14:00:02+05:45	2022-12-07T14:00:04+05:45	event	animal		Axis axis	1
e7e2289a-41fe-48fb-9017-5183b7900aaa	118dde62-2a8e-48b1-9ecf-f9ac0a5d39c3	NA	8adec408-c43d-4cbc-9704-d8f8d651288e	2022-12-07T23:08:33+05:45	2022-12-07T23:10:09+05:45	event	animal		Axis axis	1
2ffecd74-ed7c-4082-be27-179869bd2df4	118dde62-2a8e-48b1-9ecf-f9ac0a5d39c3	NA	d9e1fef4-d0ad-40f6-aef7-a8a632506a9c	2022-12-08T23:21:28+05:45	2022-12-08T23:21:46+05:45	event	animal		Axis axis	1
45d87625-89ec-4118-a5ac-bd8cb15bc7cf	118dde62-2a8e-48b1-9ecf-f9ac0a5d39c3	NA	42fbffbe-bfb7-4942-b4d9-fb455dc33195	2022-12-09T14:15:57+05:45	2022-12-09T14:16:10+05:45	event	animal		Axis axis	1
8446880e-7a2d-468a-9ddb-14b2fd10ee51	118dde62-2a8e-48b1-9ecf-f9ac0a5d39c3	NA	7897684d-9464-4ba0-bcda-68762982abca	2022-12-09T14:28:59+05:45	2022-12-09T14:29:25+05:45	event	animal		Axis axis	1
3822e8d7-c949-4c25-a4c6-85033c92719c	118dde62-2a8e-48b1-9ecf-f9ac0a5d39c3	NA	86da543d-4ed4-4d47-9848-378135ea41d6	2022-12-09T14:35:24+05:45	2022-12-09T14:35:34+05:45	event	animal		Axis axis	1
b9c83bba-73d8-4e36-a25f-80c9e09ae5e4	118dde62-2a8e-48b1-9ecf-f9ac0a5d39c3	NA	520507ef-c6c4-4977-a38c-4244ab466478	2022-12-09T15:18:19+05:45	2022-12-09T15:18:22+05:45	event	animal		Axis axis	1
2ea31ea2-2541-4a35-a3d0-9d03b6ee7d72	118dde62-2a8e-48b1-9ecf-f9ac0a5d39c3	NA	93c77c9c-f931-416f-b5d2-be8af167f70b	2022-12-09T15:52:24+05:45	2022-12-09T15:54:31+05:45	event	animal		Axis axis	1
08bd41b4-bb4d-41c1-85b1-d56504c0afba	118dde62-2a8e-48b1-9ecf-f9ac0a5d39c3	NA	45bd0adc-4a2d-47a3-915f-a1d1862df91a	2022-12-09T23:15:46+05:45	2022-12-09T23:15:49+05:45	event	animal		Axis axis	1
df67136f-669a-48f8-9ed6-bbb704cc045a	118dde62-2a8e-48b1-9ecf-f9ac0a5d39c3	NA	b27f03ad-d7a5-41b8-ac14-47c3722bf037	2022-12-10T02:48:43+05:45	2022-12-10T02:48:45+05:45	event	animal		Axis axis	1
410e9178-1265-4f35-ad63-f9dd0d41ee35	118dde62-2a8e-48b1-9ecf-f9ac0a5d39c3	NA	73d8252f-0dbe-45e6-9213-797d1ad4bcda	2022-12-10T03:05:14+05:45	2022-12-10T03:05:17+05:45	event	animal		Axis axis	1
c0e8bc48-4961-40e2-9eea-72b3afcbfdcd	118dde62-2a8e-48b1-9ecf-f9ac0a5d39c3	NA	a0dfd83f-bb37-4e05-815e-d0d34a55dd67	2022-12-10T05:15:52+05:45	2022-12-10T05:19:12+05:45	event	animal		Axis axis	2
306f773b-fcfa-460a-b5f7-0477c429daa0	118dde62-2a8e-48b1-9ecf-f9ac0a5d39c3	NA	7ca940d5-413c-404a-a0b3-17affbcf9586	2022-12-10T05:26:18+05:45	2022-12-10T05:30:11+05:45	event	animal		Axis axis	4
c27e6ed1-d5fc-4b29-a300-79b877ed42ae	118dde62-2a8e-48b1-9ecf-f9ac0a5d39c3	NA	d40ce3e8-c2d5-45c2-8750-1dd2144cfeb7	2022-12-10T05:49:57+05:45	2022-12-10T05:50:17+05:45	event	animal		Axis axis	1
46b4ee7d-344e-426b-b224-19ee1cf6b41d	118dde62-2a8e-48b1-9ecf-f9ac0a5d39c3	NA	eac210c9-fe54-4754-a162-b91ad2d8300a	2022-12-10T05:53:04+05:45	2022-12-10T05:53:07+05:45	event	animal		Axis axis	1
721f0ac4-e344-405a-b045-4566c3b7acd6	118dde62-2a8e-48b1-9ecf-f9ac0a5d39c3	NA	24430a4c-7f5a-4409-a7d0-ee6ff3692366	2022-12-10T07:38:24+05:45	2022-12-10T07:38:26+05:45	event	animal		Axis axis	1
f061dd8c-de2f-43b3-9598-86bd913e2591	118dde62-2a8e-48b1-9ecf-f9ac0a5d39c3	NA	707a8141-b09f-4349-8e2d-835d1fe5b99c	2022-12-10T07:56:21+05:45	2022-12-10T07:56:24+05:45	event	animal		Axis axis	1
d70bef31-87c6-4970-a0d7-ed508333e370	118dde62-2a8e-48b1-9ecf-f9ac0a5d39c3	NA	a4461569-703a-4c89-b389-629f2da773fb	2022-12-10T08:02:49+05:45	2022-12-10T08:02:52+05:45	event	animal		Axis axis	1
de03f41f-aa42-448a-83e1-57b342fb647f	118dde62-2a8e-48b1-9ecf-f9ac0a5d39c3	NA	874d738f-1e6b-4743-8704-7128a4710542	2022-12-10T08:05:19+05:45	2022-12-10T08:05:22+05:45	event	animal		Axis axis	1
f4ff9467-cb82-4f61-beb2-a038821a202a	118dde62-2a8e-48b1-9ecf-f9ac0a5d39c3	NA	448d3e51-1ab8-4adc-b7e4-280542fd5132	2022-12-10T08:15:00+05:45	2022-12-10T08:15:02+05:45	event	animal		Axis axis	1
ec2e2d2a-e485-410b-94a0-1eeb4e23f029	118dde62-2a8e-48b1-9ecf-f9ac0a5d39c3	NA	005575a3-cabd-401a-8a36-f5034ac753eb	2022-12-10T08:21:55+05:45	2022-12-10T08:22:04+05:45	event	animal		Axis axis	1
47493055-3f11-4a96-8d0d-2f28c17ddf14	118dde62-2a8e-48b1-9ecf-f9ac0a5d39c3	NA	3055cc41-e7b9-4974-9c6a-3d75fdaac0e0	2022-12-10T08:25:14+05:45	2022-12-10T08:31:49+05:45	event	animal		Axis axis	2
39a12ca1-14a3-4100-bc41-b6bc8409c7d4	118dde62-2a8e-48b1-9ecf-f9ac0a5d39c3	NA	bd63a33a-8967-4e3b-a841-3ab03233c7ff	2022-12-10T08:36:10+05:45	2022-12-10T08:36:13+05:45	event	animal		Axis axis	1
a040cc1d-ca93-4ad7-b82d-bb8c1bac1d28	118dde62-2a8e-48b1-9ecf-f9ac0a5d39c3	NA	1272d60a-02af-4592-9c4f-6190fe14343f	2022-12-10T08:44:44+05:45	2022-12-10T08:44:47+05:45	event	animal		Axis axis	1
f916970e-910f-448d-a529-e43300d52ea7	118dde62-2a8e-48b1-9ecf-f9ac0a5d39c3	NA	90ec002b-508c-4aac-91fe-6a8208b40a22	2022-12-10T08:53:34+05:45	2022-12-10T08:56:19+05:45	event	animal		Axis axis	1
b8bcb741-0ed2-4449-a26e-55d1d1e5e05c	118dde62-2a8e-48b1-9ecf-f9ac0a5d39c3	NA	00036279-0e92-4488-98a0-d8aba9c9fc40	2022-12-10T09:04:49+05:45	2022-12-10T09:06:44+05:45	event	animal		Axis axis	1
152146d7-f2b0-49bb-bcc3-5472e07a6581	118dde62-2a8e-48b1-9ecf-f9ac0a5d39c3	NA	e1f77c45-eb7d-420e-8663-f97d3ed796eb	2022-12-10T09:08:57+05:45	2022-12-10T09:08:59+05:45	event	animal		Axis axis	1
a1dc3865-dfda-4322-bc6c-726fcbceb95a	118dde62-2a8e-48b1-9ecf-f9ac0a5d39c3	NA	f5066587-5969-418b-b9ab-ebc7bf571191	2022-12-10T09:15:16+05:45	2022-12-10T09:18:22+05:45	event	animal		Axis axis	1
f6f21780-8876-448d-8bcb-f9941e092cc6	118dde62-2a8e-48b1-9ecf-f9ac0a5d39c3	NA	704ccc63-170f-4b52-8009-e7fd062930ac	2022-12-10T09:43:19+05:45	2022-12-10T09:43:22+05:45	event	animal		Axis axis	2
15995912-4a18-4ed8-9e20-67f2a9b76438	118dde62-2a8e-48b1-9ecf-f9ac0a5d39c3	NA	61960f23-6b38-4050-b663-8331abd0780c	2022-12-10T09:49:08+05:45	2022-12-10T09:51:18+05:45	event	animal		Axis axis	2
2aa36e54-88dd-4349-a2ae-d792a579883c	118dde62-2a8e-48b1-9ecf-f9ac0a5d39c3	NA	305fa9d9-c829-48ff-9e59-222417e5e1e7	2022-12-10T09:58:42+05:45	2022-12-10T09:59:51+05:45	event	animal		Axis axis	1
8bddef85-843d-410e-bceb-d996864e1d78	118dde62-2a8e-48b1-9ecf-f9ac0a5d39c3	NA	a9079397-3432-402e-8d30-b7cef7a781d0	2022-12-10T11:30:24+05:45	2022-12-10T11:30:31+05:45	event	animal		Axis axis	1
d801dce0-9b10-4876-a787-157e578994d4	118dde62-2a8e-48b1-9ecf-f9ac0a5d39c3	NA	cc4e1283-bd6b-4b63-99a9-2572778c043e	2022-12-10T11:39:02+05:45	2022-12-10T11:39:05+05:45	event	animal		Axis axis	1
661b3ad3-b1ef-4d57-90e3-0065c3b0b379	118dde62-2a8e-48b1-9ecf-f9ac0a5d39c3	NA	ac39a21e-cf85-4db5-af90-10ae4d0dc663	2022-12-10T11:44:37+05:45	2022-12-10T11:45:55+05:45	event	animal		Axis axis	1
bdcfa8a3-42e2-4f22-b766-46053b44f603	118dde62-2a8e-48b1-9ecf-f9ac0a5d39c3	NA	b0742733-73ab-4899-b18a-68f21b13a282	2022-12-10T12:35:46+05:45	2022-12-10T12:37:13+05:45	event	animal		Axis axis	1
10e48e77-06ac-4f73-8b26-5cf88ff47a21	118dde62-2a8e-48b1-9ecf-f9ac0a5d39c3	NA	a9264dd8-d849-40c9-b6a0-794a334640c9	2022-12-10T12:48:13+05:45	2022-12-10T12:48:19+05:45	event	animal		Axis axis	2
06d1e917-0a98-41d2-a051-712cc3c7321a	118dde62-2a8e-48b1-9ecf-f9ac0a5d39c3	NA	8c20ec98-8282-4121-99c3-c2ee0bd840af	2022-12-10T13:17:48+05:45	2022-12-10T13:17:50+05:45	event	animal		Axis axis	1
32e50885-da02-45b7-9458-56dcff7c1572	118dde62-2a8e-48b1-9ecf-f9ac0a5d39c3	NA	f7f833d1-31a8-4464-8e9b-832bffbb0787	2022-12-10T13:21:07+05:45	2022-12-10T13:21:10+05:45	event	animal		Axis axis	1
48a29bbc-3b82-410a-9838-4d4b4631068e	118dde62-2a8e-48b1-9ecf-f9ac0a5d39c3	NA	7c7e79cf-f41d-4f70-9808-7e5a8db93128	2022-12-10T13:23:45+05:45	2022-12-10T13:23:51+05:45	event	animal		Axis axis	1
e53edd9b-055f-4af2-88ee-f216bab49e7d	118dde62-2a8e-48b1-9ecf-f9ac0a5d39c3	NA	46b221bb-aa32-41d2-b556-986d6b83047b	2022-12-10T13:38:48+05:45	2022-12-10T13:40:45+05:45	event	animal		Axis axis	2
4b5d6824-337a-4178-8226-01d78f309e95	118dde62-2a8e-48b1-9ecf-f9ac0a5d39c3	NA	1c2a431c-e6a7-4c84-9d13-a76b55b7c56a	2022-12-10T14:15:06+05:45	2022-12-10T14:15:09+05:45	event	animal		Axis axis	1
d17f977b-1a9b-4700-a048-47abf1c0a7bd	118dde62-2a8e-48b1-9ecf-f9ac0a5d39c3	NA	1f918f05-c910-4104-968e-45124688c596	2022-12-10T14:19:59+05:45	2022-12-10T14:20:02+05:45	event	animal		Axis axis	1
e3f6fcb8-9b8a-410d-b6a0-cc1b86738b64	118dde62-2a8e-48b1-9ecf-f9ac0a5d39c3	NA	82507131-3d20-44dc-8fe2-69153eefe34f	2022-12-10T21:58:14+05:45	2022-12-10T21:58:34+05:45	event	animal		Axis axis	3
bc5bc188-ba50-40b9-b66f-72683b483902	118dde62-2a8e-48b1-9ecf-f9ac0a5d39c3	NA	39fc9a50-049d-426b-a5f9-2dd1c2707832	2022-12-11T07:07:44+05:45	2022-12-11T07:07:47+05:45	event	animal		Axis axis	1
209484f1-bc1a-4b2e-9c05-08d42ba40d75	118dde62-2a8e-48b1-9ecf-f9ac0a5d39c3	NA	32b7c241-bd34-444c-be6a-3e49eaf01520	2022-12-11T21:49:48+05:45	2022-12-11T21:49:50+05:45	event	animal		Axis axis	1
dd17c47f-a58f-45be-8a14-26c7bb139695	118dde62-2a8e-48b1-9ecf-f9ac0a5d39c3	NA	240a2dca-b207-47c6-a40e-6a15abf1de40	2022-12-12T01:05:24+05:45	2022-12-12T01:06:38+05:45	event	animal		Axis axis	2
fb1f0104-9104-41d3-bd41-cfd1350f30da	118dde62-2a8e-48b1-9ecf-f9ac0a5d39c3	NA	dabfb234-852a-453e-bbdf-e0e7cc4f8913	2022-12-22T06:37:39+05:45	2022-12-22T06:38:07+05:45	event	animal		Axis axis	2
07234fce-fc0d-4470-ac35-3281a922405d	118dde62-2a8e-48b1-9ecf-f9ac0a5d39c3	NA	2b5b70ff-bbbb-4075-b7ea-bebcfe657f19	2022-12-23T13:52:37+05:45	2022-12-23T13:54:26+05:45	event	animal		Axis axis	1
455dbb88-da1e-49ce-91a3-147955877eab	118dde62-2a8e-48b1-9ecf-f9ac0a5d39c3	NA	1658f089-2cf1-4dce-86f5-c4ac1a5b8915	2022-12-23T16:38:07+05:45	2022-12-23T16:38:10+05:45	event	animal		Axis axis	1
513a77c4-c7ad-4f6d-97ac-f3c17a74f2f1	118dde62-2a8e-48b1-9ecf-f9ac0a5d39c3	NA	8d763bc3-1aa1-4a82-abe1-fa6a07ddb9f5	2022-12-24T05:18:27+05:45	2022-12-24T05:18:29+05:45	event	animal		Axis axis	1
791028a6-f4cc-475e-98fc-10a40ec0152f	118dde62-2a8e-48b1-9ecf-f9ac0a5d39c3	NA	41caf6d4-4bfc-4f72-8ebc-578783cb79d1	2022-12-24T06:16:26+05:45	2022-12-24T06:17:26+05:45	event	animal		Axis axis	1
260b27a6-1e72-4f5a-859e-026e40cc294c	118dde62-2a8e-48b1-9ecf-f9ac0a5d39c3	NA	91adf147-fbb4-4c62-83c0-27a0a54deda3	2022-12-24T06:19:34+05:45	2022-12-24T06:19:37+05:45	event	animal		Axis axis	1
31372772-d780-4ed3-9806-fafec51c5501	118dde62-2a8e-48b1-9ecf-f9ac0a5d39c3	NA	f8461380-9367-46ee-97f9-cd94b389a0a6	2022-12-24T06:46:02+05:45	2022-12-24T06:47:56+05:45	event	animal		Axis axis	2
638e939f-ab1f-437d-ae47-b1d98106be2a	118dde62-2a8e-48b1-9ecf-f9ac0a5d39c3	NA	f248aaa4-2815-4b4e-b2c8-10d3c9ef86d1	2022-12-24T06:55:19+05:45	2022-12-24T06:56:54+05:45	event	animal		Axis axis	1
a317514d-0d54-4277-93eb-9401c3a014a3	118dde62-2a8e-48b1-9ecf-f9ac0a5d39c3	NA	9522d89b-6de3-4fd9-9dea-8db59d3ba500	2022-12-24T06:59:35+05:45	2022-12-24T06:59:37+05:45	event	animal		Axis axis	1
f82e1b6a-91a7-4601-9bb4-30577a69e1ad	118dde62-2a8e-48b1-9ecf-f9ac0a5d39c3	NA	d2f8985c-f4d0-435d-9bf4-2b1b8efebb53	2022-12-27T08:13:41+05:45	2022-12-27T08:13:43+05:45	event	animal		Axis axis	1
453b6ba7-077f-4082-a7c8-eec02b34435f	118dde62-2a8e-48b1-9ecf-f9ac0a5d39c3	NA	32909be5-c438-4fb5-9c7e-929c3ead2e18	2022-12-31T07:54:41+05:45	2022-12-31T07:54:44+05:45	event	animal		Axis axis	1
8076233f-d9b7-435f-8263-16233d570992	118dde62-2a8e-48b1-9ecf-f9ac0a5d39c3	NA	fc68df51-f3c8-4db7-8e1e-6e5d6159a1fb	2022-12-31T13:21:20+05:45	2022-12-31T13:21:22+05:45	event	animal		Axis axis	1
f9f0d021-263a-40dd-ae7c-f755e1366b1c	118dde62-2a8e-48b1-9ecf-f9ac0a5d39c3	NA	355196e2-9712-4824-8e1e-b40b25bb08c1	2022-12-31T16:20:21+05:45	2022-12-31T16:20:23+05:45	event	animal		Axis axis	1
adc2c728-3a3b-4116-b728-b49fd8cc766e	118dde62-2a8e-48b1-9ecf-f9ac0a5d39c3	NA	d0e7644e-d610-4c6d-8aba-1704d5d7ffe3	2022-12-31T16:34:22+05:45	2022-12-31T16:34:25+05:45	event	animal		Axis axis	1
a7585008-bddc-4288-9dff-41a1934dc31e	118dde62-2a8e-48b1-9ecf-f9ac0a5d39c3	NA	02c3beaf-ee01-4b15-a338-f09f2027cf2a	2023-01-01T10:11:52+05:45	2023-01-01T10:11:55+05:45	event	animal		Axis axis	1
2cbdc174-6e44-414c-9b00-dba28b5c698e	118dde62-2a8e-48b1-9ecf-f9ac0a5d39c3	NA	0a610ff3-9171-4cc4-828f-7857ff736137	2023-01-13T06:17:09+05:45	2023-01-13T06:19:05+05:45	event	animal		Axis axis	1
163960b5-0a22-4570-834c-48d5bb9ed62e	118dde62-2a8e-48b1-9ecf-f9ac0a5d39c3	NA	27932c89-759e-4eac-9c71-0062a1d1e3ba	2023-01-13T07:31:31+05:45	2023-01-13T07:31:34+05:45	event	animal		Axis axis	2
e8795901-e0bd-4f22-9193-b85eed17b986	118dde62-2a8e-48b1-9ecf-f9ac0a5d39c3	NA	b4ed3533-95df-4ab7-887e-33f29e4f353a	2023-01-13T10:07:55+05:45	2023-01-13T10:07:57+05:45	event	animal		Axis axis	1
5dff2be8-bd23-4575-88e3-155b89133d82	118dde62-2a8e-48b1-9ecf-f9ac0a5d39c3	NA	64da40ac-7a9d-4484-920d-a2dbaa99c4b9	2023-01-13T15:26:06+05:45	2023-01-13T15:26:09+05:45	event	animal		Axis axis	1
827ddb0d-2e5f-4e7c-a9b4-0764d33c58db	118dde62-2a8e-48b1-9ecf-f9ac0a5d39c3	NA	ab9840eb-287d-4c73-836d-c474db066444	2023-01-13T16:03:58+05:45	2023-01-13T16:04:51+05:45	event	animal		Axis axis	1
1ae1c7ee-d052-42a7-9000-17e05cbac056	118dde62-2a8e-48b1-9ecf-f9ac0a5d39c3	NA	64b56e3c-11c7-41e6-a74b-ca179432eeea	2023-01-13T16:21:31+05:45	2023-01-13T16:21:34+05:45	event	animal		Axis axis	1
b3d3df5b-1e84-46cd-bc6f-e1a958272dff	118dde62-2a8e-48b1-9ecf-f9ac0a5d39c3	NA	92cb5c38-b30a-4fd4-aaef-14d40b87b85e	2023-01-14T06:35:49+05:45	2023-01-14T06:35:56+05:45	event	animal		Axis axis	1
06e76c4a-1d94-432f-a6e5-3d7768c17cb4	118dde62-2a8e-48b1-9ecf-f9ac0a5d39c3	NA	b53d27cd-b988-4b1d-8a48-e45ea3bb320c	2023-01-14T08:02:07+05:45	2023-01-14T08:02:14+05:45	event	animal		Axis axis	1
0c06163b-674c-4607-a6a2-edbfab693f2b	118dde62-2a8e-48b1-9ecf-f9ac0a5d39c3	NA	e2061aa3-5023-455e-a678-8ce0766b2f18	2023-01-14T08:30:41+05:45	2023-01-14T08:32:12+05:45	event	animal		Axis axis	3
fbf859ce-dc23-46c9-b770-fdb12a6f4112	118dde62-2a8e-48b1-9ecf-f9ac0a5d39c3	NA	afd8f5db-57b7-4c7f-ace5-87107e5e5169	2023-01-14T08:34:55+05:45	2023-01-14T08:37:01+05:45	event	animal		Axis axis	1
a89b186f-786d-4704-b441-2749bf09264a	118dde62-2a8e-48b1-9ecf-f9ac0a5d39c3	NA	f1792e0f-d430-43a0-af2c-64f2780d8c37	2023-01-14T09:51:22+05:45	2023-01-14T09:51:25+05:45	event	animal		Axis axis	1
4ffd3cbd-a609-4eed-ac47-c0c620975bf0	118dde62-2a8e-48b1-9ecf-f9ac0a5d39c3	NA	c5d988d9-0c71-46af-b624-769ee0ca08f4	2023-01-14T09:59:00+05:45	2023-01-14T09:59:03+05:45	event	animal		Axis axis	1
34cd5d23-6b18-49e8-8eea-b6b294047c91	118dde62-2a8e-48b1-9ecf-f9ac0a5d39c3	NA	056d286c-86b5-49f8-aa0f-520149264f64	2023-01-17T07:38:33+05:45	2023-01-17T07:41:44+05:45	event	animal		Axis axis	1
62a7c1d4-45a5-4323-bdf8-585e70635d61	118dde62-2a8e-48b1-9ecf-f9ac0a5d39c3	NA	315c2f3f-59d4-4345-83b7-aed022bcbc7c	2023-01-17T08:25:58+05:45	2023-01-17T08:26:01+05:45	event	animal		Axis axis	1
458e8d83-3fe2-47af-9365-821e00a2c686	118dde62-2a8e-48b1-9ecf-f9ac0a5d39c3	NA	521f9deb-07e2-40c5-b38f-e61b814e530e	2023-01-24T06:47:45+05:45	2023-01-24T06:47:48+05:45	event	animal		Axis axis	1
d45a4efe-d925-4795-ac96-04aa5e28e8dd	118dde62-2a8e-48b1-9ecf-f9ac0a5d39c3	NA	a0703c05-1fc7-4a18-943d-dc1b3dba4e00	2023-01-27T06:07:27+05:45	2023-01-27T06:07:30+05:45	event	animal		Axis axis	1
95cb88a4-2e65-4778-8920-0d90cd000eab	118dde62-2a8e-48b1-9ecf-f9ac0a5d39c3	NA	b16097e9-42ea-4956-bc92-8de7c081f0ca	2023-01-27T06:11:40+05:45	2023-01-27T06:11:42+05:45	event	animal		Axis axis	1
13fc9d55-f4ed-48b8-9e1e-f863a028cc08	118dde62-2a8e-48b1-9ecf-f9ac0a5d39c3	NA	85c634d4-a5e7-42c4-a4a2-2e845dd2065d	2023-01-29T08:04:21+05:45	2023-01-29T08:04:44+05:45	event	animal		Axis axis	1
66b11d7a-b31d-4838-8f3a-b5603206a804	118dde62-2a8e-48b1-9ecf-f9ac0a5d39c3	NA	71bc57c4-0749-414e-99dc-540c069d9e04	2023-01-29T08:26:11+05:45	2023-01-29T08:26:24+05:45	event	animal		Axis axis	1
f65a304a-924b-49a1-8dea-fb71095d473d	118dde62-2a8e-48b1-9ecf-f9ac0a5d39c3	NA	608553fd-484d-40ab-8dfe-c28560f4c98e	2023-01-29T13:21:34+05:45	2023-01-29T13:21:37+05:45	event	animal		Axis axis	1
c29823bb-8c3d-4617-9308-2f991dbbc1d8	118dde62-2a8e-48b1-9ecf-f9ac0a5d39c3	NA	d4c3f9d6-0845-4acf-ae84-56db719435b6	2023-01-29T15:51:58+05:45	2023-01-29T15:52:00+05:45	event	animal		Axis axis	1
69a62255-f4d0-4098-9c64-530c72af144e	118dde62-2a8e-48b1-9ecf-f9ac0a5d39c3	NA	80aa3258-02fd-48b6-ae63-4fa61462e3c8	2023-01-30T21:52:13+05:45	2023-01-30T21:52:36+05:45	event	animal		Rusa unicolor	1
887d208d-f018-44f3-b9ae-e7def0c96eb7	118dde62-2a8e-48b1-9ecf-f9ac0a5d39c3	NA	80aa3258-02fd-48b6-ae63-4fa61462e3c8	2023-01-30T21:52:13+05:45	2023-01-30T21:52:36+05:45	event	animal		Axis axis	2
e6fc29a5-a156-48cd-8666-65bd91b26a7c	118dde62-2a8e-48b1-9ecf-f9ac0a5d39c3	NA	7416f9a1-ec1f-4634-bf4e-bdd8609af101	2023-01-31T00:53:52+05:45	2023-01-31T00:53:54+05:45	event	animal		Axis axis	1
e816b9e1-b57a-4bfb-b910-1fd2782a904b	118dde62-2a8e-48b1-9ecf-f9ac0a5d39c3	NA	f2364b38-7963-4c3a-851f-b8507d78153d	2023-01-31T06:22:18+05:45	2023-01-31T06:22:22+05:45	event	animal		Axis axis	1
96e966b0-458d-49a8-9cf3-f14b99f4fa00	118dde62-2a8e-48b1-9ecf-f9ac0a5d39c3	NA	0d9cff6b-b647-4f9c-a332-48d7356c378c	2023-02-04T12:42:03+05:45	2023-02-04T12:42:05+05:45	event	animal		Axis axis	1
c8215802-e0db-4acb-94fc-f2aacbc78a20	118dde62-2a8e-48b1-9ecf-f9ac0a5d39c3	NA	a937a6f3-5d80-4a52-998d-22f54b0ded78	2023-02-04T13:03:32+05:45	2023-02-04T13:03:38+05:45	event	animal		Axis axis	1
58f5a9fd-f6f1-4db5-817e-e6772b9e2abd	118dde62-2a8e-48b1-9ecf-f9ac0a5d39c3	NA	66f39d35-6dcc-4c67-9abc-ff9b3e6b43d5	2023-02-04T14:17:12+05:45	2023-02-04T14:17:15+05:45	event	animal		Axis axis	1
59a00a9c-83b0-4180-81fb-cffc52458781	118dde62-2a8e-48b1-9ecf-f9ac0a5d39c3	NA	9a3c1785-ab8d-4b94-a408-c9d016111f57	2023-02-04T15:27:38+05:45	2023-02-04T15:28:14+05:45	event	animal		Axis axis	1
76a97716-27ea-4716-ba80-17974ab64242	118dde62-2a8e-48b1-9ecf-f9ac0a5d39c3	NA	f74f7215-f5ec-44e5-9dc8-190cc8b0e1ca	2023-02-04T16:21:52+05:45	2023-02-04T16:21:55+05:45	event	animal		Axis axis	1
cbd35e18-ec10-4c33-8d3f-fbba305e457f	118dde62-2a8e-48b1-9ecf-f9ac0a5d39c3	NA	4144bae6-971f-4fde-88a5-0a5e08c8b054	2023-02-04T21:41:51+05:45	2023-02-04T21:43:19+05:45	event	animal		Axis axis	1
9fe59050-7dc9-4c55-97f2-8a31683598b2	118dde62-2a8e-48b1-9ecf-f9ac0a5d39c3	NA	46cb52d9-c06f-49cf-b4a4-2384eb0d5161	2023-02-04T21:50:47+05:45	2023-02-04T21:53:17+05:45	event	animal		Axis axis	2
72b58ba0-845a-4a4f-bf81-ef491441abec	118dde62-2a8e-48b1-9ecf-f9ac0a5d39c3	NA	414b2d37-abdc-46ba-94df-95c577d5b94c	2023-02-04T23:09:35+05:45	2023-02-04T23:10:14+05:45	event	animal		Axis axis	1
ace8ee1f-3644-4fd1-98ed-37c911740bca	118dde62-2a8e-48b1-9ecf-f9ac0a5d39c3	NA	aea562c4-64ab-4889-8197-d4742930b886	2023-02-05T06:03:55+05:45	2023-02-05T06:04:11+05:45	event	animal		Axis axis	1
078ad943-1635-4ff3-be33-1b3677b5d2e7	118dde62-2a8e-48b1-9ecf-f9ac0a5d39c3	NA	6213a772-ed6d-408c-aeae-fd5200323a8b	2023-02-05T06:46:08+05:45	2023-02-05T06:46:31+05:45	event	animal		Axis axis	1
82f119d7-6096-447e-a269-1b6120c07b3f	118dde62-2a8e-48b1-9ecf-f9ac0a5d39c3	NA	173aa6aa-3a1a-4f01-a7fa-45b0e32684b5	2023-02-05T07:27:18+05:45	2023-02-05T07:27:22+05:45	event	animal		Axis axis	1
0c360a61-70cc-42f5-838e-f87494bd5e1a	118dde62-2a8e-48b1-9ecf-f9ac0a5d39c3	NA	fd79ac1a-a9fe-4f2d-81d2-5942ca859f06	2023-02-05T07:47:21+05:45	2023-02-05T07:48:13+05:45	event	animal		Axis axis	2
204236ee-9bcc-4c49-8be3-fd304dcdecc9	118dde62-2a8e-48b1-9ecf-f9ac0a5d39c3	NA	c72c8b58-33c6-48a1-a38f-5df35bbc4e16	2023-02-05T07:56:28+05:45	2023-02-05T07:56:32+05:45	event	animal		Axis axis	1
d08fb3ba-1428-4934-ac4e-5e24b13c4817	118dde62-2a8e-48b1-9ecf-f9ac0a5d39c3	NA	032ad133-cbab-418f-921c-3d51afcaefb8	2023-02-05T08:09:21+05:45	2023-02-05T08:09:24+05:45	event	animal		Axis axis	2
4eececef-01ae-49ce-a31b-bf4919f0388a	118dde62-2a8e-48b1-9ecf-f9ac0a5d39c3	NA	662a44e3-8204-4419-8b40-fbd35a04dcc7	2023-02-05T08:42:05+05:45	2023-02-05T08:42:08+05:45	event	animal		Axis axis	1
cd8955ca-a922-44fe-8795-13564873667d	118dde62-2a8e-48b1-9ecf-f9ac0a5d39c3	NA	6800b59a-6c18-486d-8bb1-6e5f5fe49a1a	2023-02-05T09:05:31+05:45	2023-02-05T09:06:20+05:45	event	animal		Axis axis	1
4a749cd3-e504-4ad3-aff0-2e656866b553	118dde62-2a8e-48b1-9ecf-f9ac0a5d39c3	NA	e6a4778d-06f0-4c63-b09d-0a39cb77af19	2023-02-05T10:16:31+05:45	2023-02-05T10:17:24+05:45	event	animal		Axis axis	1
8fdae517-a3d0-46ef-9fca-a392d83fb4f8	118dde62-2a8e-48b1-9ecf-f9ac0a5d39c3	NA	145bfc91-76b4-422f-bc2f-caa6c5c72f5d	2023-02-05T11:02:53+05:45	2023-02-05T11:03:00+05:45	event	animal		Axis axis	1
11a54527-1f66-400e-a0c5-e2076c050e13	118dde62-2a8e-48b1-9ecf-f9ac0a5d39c3	NA	152802a1-c9a8-47f5-b33f-f144ad06b435	2023-02-05T15:10:27+05:45	2023-02-05T15:11:17+05:45	event	animal		Axis axis	1
452c1715-6eb3-41d8-8139-967dd21fa5d0	118dde62-2a8e-48b1-9ecf-f9ac0a5d39c3	NA	81ad5274-fe50-41a6-886e-05470d3324de	2023-02-05T15:16:30+05:45	2023-02-05T15:17:03+05:45	event	animal		Axis axis	2
92461bbf-6dde-4c30-8936-4b68e948bb59	118dde62-2a8e-48b1-9ecf-f9ac0a5d39c3	NA	18ed0cb0-aefa-464e-8bdc-0dfe6ff2bd6e	2023-02-05T15:35:48+05:45	2023-02-05T15:36:03+05:45	event	animal		Axis axis	1
e0138db0-3865-4efb-a44e-3b477a047268	1193b464-f0bc-4430-81a1-917b91957d72	NA	ca56f365-73a2-4e8e-a601-91da99ab9749	2020-03-25T20:28:29+05:45	2020-03-25T20:28:47+05:45	event	animal		Rusa unicolor	1		male
f0513200-1146-4d81-8ff2-76d3804a7254	1193b464-f0bc-4430-81a1-917b91957d72	NA	5ab0db79-1e4a-4b66-b033-c0d24c2e5d0f	2020-04-21T20:30:01+05:45	2020-04-21T20:31:31+05:45	event	animal		Rusa unicolor	2
8d18f2b3-5549-4b72-9e99-d20c546d0574	11fc1668-4907-4caf-a18b-0a1d6d3cd48d	NA	cf8b88aa-cfb4-426b-ab39-11ef3ba14cd8	2023-02-25T01:10:09+05:45	2023-02-25T01:10:13+05:45	event	animal		Muntiacus muntjak	1
abcee3d3-1ec0-493e-b2ee-f610af98cff9	11fc1668-4907-4caf-a18b-0a1d6d3cd48d	NA	94190c2f-8251-44f3-841a-8f1ec56203ee	2023-02-27T18:27:23+05:45	2023-02-27T18:27:28+05:45	event	animal		Muntiacus muntjak	1
2233147a-d5fa-4c8b-9e80-8c6efa22b1c6	11fc1668-4907-4caf-a18b-0a1d6d3cd48d	NA	6971554e-18de-4e1a-a434-cdcc331484b2	2023-03-18T08:25:12+05:45	2023-03-18T08:25:17+05:45	event	animal		Muntiacus muntjak	1
1a9d643e-6aa8-4bae-99ca-07b675a6697d	11fc1668-4907-4caf-a18b-0a1d6d3cd48d	NA	417f71ab-22be-4a10-92fa-d70ee570dc85	2023-04-06T14:03:58+05:45	2023-04-06T14:04:13+05:45	event	animal		Axis axis	3
7ba8cf92-6aa8-4a23-8d14-e7fdf09d0b31	11fc1668-4907-4caf-a18b-0a1d6d3cd48d	NA	d1d9cde4-4520-4af9-b9fe-d59951f71f17	2023-04-07T09:55:54+05:45	2023-04-07T09:56:41+05:45	event	animal		Axis axis	7
c6757cac-bbdc-4275-a0a2-00bab22ddfcc	11fc1668-4907-4caf-a18b-0a1d6d3cd48d	NA	2fe356f7-0253-41be-a98a-b3f47a15aab1	2023-04-08T15:14:29+05:45	2023-04-08T15:15:02+05:45	event	animal		Axis axis	2
5fb06b5c-5b7d-413b-a426-0e80c9f1953b	1256053c-e2b0-4aa5-8787-fe8252d9e919	NA	d7bd785c-fada-4d81-a91e-686b641ea842	2021-02-09T16:06:02+05:45	2021-02-09T16:06:07+05:45	event	animal		Rusa unicolor	1
305830c6-292e-4267-9ce3-d4c87d4f9492	1256053c-e2b0-4aa5-8787-fe8252d9e919	NA	ccbff7c0-28d6-42da-895b-c3ddc7607094	2021-02-09T17:07:11+05:45	2021-02-09T17:07:15+05:45	event	animal		Axis axis	1
f5e28667-2158-4a1f-9199-015fc8460606	1256053c-e2b0-4aa5-8787-fe8252d9e919	NA	15c37f7c-ff0e-4856-b95e-08f308dc117f	2021-02-14T00:21:38+05:45	2021-02-14T00:21:50+05:45	event	animal		Rusa unicolor	1
ba89e944-ba5b-49cb-af5e-8f6f904639fd	1256053c-e2b0-4aa5-8787-fe8252d9e919	NA	f21c51e3-1f3a-4973-aae6-24674474801f	2021-02-15T03:54:16+05:45	2021-02-15T03:54:43+05:45	event	animal		Rusa unicolor	1
dba34f08-7c1b-48bb-bdcf-9dcb6fecd196	1256053c-e2b0-4aa5-8787-fe8252d9e919	NA	c8164072-74f9-460d-a38f-b6fb69b76fc3	2021-02-15T13:47:13+05:45	2021-02-15T13:47:17+05:45	event	animal		Axis axis	1
d8fe299a-63dc-46cf-ab87-e03dafbd9764	1256053c-e2b0-4aa5-8787-fe8252d9e919	NA	d4b2e650-b281-4de0-80ea-2eca56f3a8b2	2021-02-17T04:47:08+05:45	2021-02-17T04:47:47+05:45	event	animal		Rusa unicolor	1
45019bd1-3d74-424b-ba5b-ef8bdc449785	1256053c-e2b0-4aa5-8787-fe8252d9e919	NA	d4b2e650-b281-4de0-80ea-2eca56f3a8b2	2021-02-17T04:47:08+05:45	2021-02-17T04:47:47+05:45	event	animal		Axis axis	1
7ee7f959-7176-4e25-b217-ccf66487b133	1256053c-e2b0-4aa5-8787-fe8252d9e919	NA	86bc52bb-af71-433b-8a30-162e0ccb924c	2021-02-20T16:59:28+05:45	2021-02-20T16:59:32+05:45	event	animal		Axis axis	1
1a0fc9d9-a6b9-4aeb-be14-b2ae24bea5df	1256053c-e2b0-4aa5-8787-fe8252d9e919	NA	77f8f32d-7c6c-4e63-83fb-8a3104cc5473	2021-02-20T17:20:26+05:45	2021-02-20T17:21:26+05:45	event	animal		Axis axis	1
29a8c4d5-cef0-4670-9330-657f968dec23	1256053c-e2b0-4aa5-8787-fe8252d9e919	NA	2688e8a3-d83d-403b-8111-2254a64c3239	2021-02-21T12:16:54+05:45	2021-02-21T12:16:59+05:45	event	animal		Axis axis	1
be923750-10d8-4b3c-957d-84a73dfc3dfe	1256053c-e2b0-4aa5-8787-fe8252d9e919	NA	00f97180-15dc-4bdb-bfca-77e64220683f	2021-03-01T04:38:01+05:45	2021-03-01T04:38:33+05:45	event	animal		Axis porcinus	1
75b85b18-8da2-4151-a762-8f26a65e4b79	1256053c-e2b0-4aa5-8787-fe8252d9e919	NA	1cab81bb-2516-46ec-8828-bb9cd8a9aefd	2021-03-03T06:30:42+05:45	2021-03-03T06:31:35+05:45	event	animal		Axis axis	4
6215a7f7-97cf-4dc4-bd63-cfbda66f4836	1256053c-e2b0-4aa5-8787-fe8252d9e919	NA	4441a4f2-58bd-4a8a-810a-2a818ca16d7b	2021-03-04T08:32:23+05:45	2021-03-04T08:32:27+05:45	event	animal		Axis axis	1
4d72bb04-f736-46ee-a85e-acb63bcd0bcb	1256053c-e2b0-4aa5-8787-fe8252d9e919	NA	39a5863e-6f4b-487a-88ae-54f5ca9f2525	2021-03-07T18:48:05+05:45	2021-03-07T18:48:10+05:45	event	animal		Axis axis	1
3890d6b8-0ddd-4b12-8475-dcac8dc4a4bd	1256053c-e2b0-4aa5-8787-fe8252d9e919	NA	2a0b069d-ef11-47c0-9d04-5167ffc0ed65	2021-03-08T07:39:32+05:45	2021-03-08T07:39:50+05:45	event	animal		Axis axis	3
c2abc4d9-ed6f-46bd-b660-0c3af2a409a9	1256053c-e2b0-4aa5-8787-fe8252d9e919	NA	8901af52-36c8-4854-a458-8e2af059c313	2021-03-08T16:41:29+05:45	2021-03-08T16:41:34+05:45	event	animal		Axis axis	1
712b3a2a-1531-48fb-99e0-a026cadfeb4a	1256053c-e2b0-4aa5-8787-fe8252d9e919	NA	6bc08df8-ad5d-42fa-8da6-7efce734b6a9	2021-03-09T20:52:52+05:45	2021-03-09T20:52:56+05:45	event	animal		Rusa unicolor	1
ba5be2bc-bab3-4631-868b-ebd49546e249	1256053c-e2b0-4aa5-8787-fe8252d9e919	NA	ae807d54-2934-4d6f-91cb-c68dac13e8d1	2021-03-17T22:07:13+05:45	2021-03-17T22:07:17+05:45	event	animal		Rusa unicolor	1
82da7e4e-9846-4400-8cfe-ef84827b091a	1256053c-e2b0-4aa5-8787-fe8252d9e919	NA	75c65575-8d9d-4db1-936b-f636fd131bdd	2021-03-18T06:08:52+05:45	2021-03-18T06:09:01+05:45	event	animal		Rusa unicolor	2
d7993225-f44e-4af4-8088-c2587b34b8f0	1256053c-e2b0-4aa5-8787-fe8252d9e919	NA	aebbaf2d-e092-4e9a-8afc-0f629fea92d1	2021-03-29T23:44:45+05:45	2021-03-29T23:44:49+05:45	event	animal		Axis porcinus	1
e6e289fe-5637-4bd6-a74c-a900eb713f4e	1256053c-e2b0-4aa5-8787-fe8252d9e919	NA	4f783a98-f243-4afb-9990-5eeda19906fd	2021-04-01T18:22:46+05:45	2021-04-01T18:22:51+05:45	event	animal		Axis axis	2
da9c4cdb-d6f1-402a-bc7e-523f14f2e58e	1256053c-e2b0-4aa5-8787-fe8252d9e919	NA	bb03b7e6-dea7-4328-97c0-e2f4b7d368d4	2021-04-01T18:28:20+05:45	2021-04-01T18:28:24+05:45	event	animal		Axis axis	2
a488a6fd-0217-4c2f-9deb-678997530259	1256053c-e2b0-4aa5-8787-fe8252d9e919	NA	d545f987-bdc7-4c36-90f5-d6a25a0caa4b	2021-04-10T03:52:28+05:45	2021-04-10T03:52:33+05:45	event	animal		Axis axis	1
a28ea33d-01c3-46f4-9aa7-2c753a7a5c97	1256053c-e2b0-4aa5-8787-fe8252d9e919	NA	032675c6-44ad-48a5-a715-861e0c7e386f	2021-04-13T00:07:51+05:45	2021-04-13T00:07:55+05:45	event	animal		Axis porcinus	1
9c2890cf-7dcf-4621-8b04-c3cd4837d295	1256053c-e2b0-4aa5-8787-fe8252d9e919	NA	64664af1-c1e6-420d-ab4a-048ff4e22d6c	2021-04-15T09:04:05+05:45	2021-04-15T09:05:35+05:45	event	animal		Axis axis	3
eb10056e-6177-43e5-85bf-383e8e53597c	1268e758-2975-4321-a2a6-4f143018c759	NA	6f4940dd-56c4-440c-b3f5-da3b2f92ab8d	2019-08-01T18:51:42+05:45	2019-08-01T18:51:57+05:45	event	animal		Axis axis	1
917f0a44-b958-424c-9853-35d8b1680d68	1268e758-2975-4321-a2a6-4f143018c759	NA	abbb2e63-2ee4-4a45-9f55-f31f791402fe	2019-08-08T05:29:47+05:45	2019-08-08T05:30:56+05:45	event	animal		Axis axis	2
f9ef3aac-3045-4c93-9e05-d2315e799e3c	1268e758-2975-4321-a2a6-4f143018c759	NA	c9c9348c-decd-4909-b225-78dd57dfb8c3	2019-08-10T06:59:58+05:45	2019-08-10T07:00:13+05:45	event	animal		Axis axis	2
d55346c1-c89c-4180-8ea9-04c3c1393b4d	1268e758-2975-4321-a2a6-4f143018c759	NA	b69a7257-c380-4a18-89fc-74f23d10843f	2019-08-25T02:02:17+05:45	2019-08-25T02:04:26+05:45	event	animal		Axis axis	1
dbe5c45f-eed0-43a8-8e9b-ebf974c689c5	126fa24b-8e78-4d41-88ff-66fe7e6a36a6	NA	596be530-78a6-43d8-944d-e0e2d13d2912	2023-11-24T21:17:16+05:45	2023-11-24T21:17:20+05:45	event	animal		Axis axis	1
0877a94f-bd50-43c7-bdb9-e0f12f7bdf16	126fa24b-8e78-4d41-88ff-66fe7e6a36a6	NA	6d5417f0-554a-4a39-aedb-7659946af1e5	2023-11-25T13:25:40+05:45	2023-11-25T13:25:45+05:45	event	animal		Axis axis	1
5fba60e0-3ca0-4b14-a5a7-c7ac919fe417	126fa24b-8e78-4d41-88ff-66fe7e6a36a6	NA	43a203b7-06bd-491a-8131-0ab5ea0b0895	2023-11-25T15:43:09+05:45	2023-11-25T15:43:14+05:45	event	animal		Axis axis	1
926d2186-0749-4162-8c5a-77df33e5d3cc	126fa24b-8e78-4d41-88ff-66fe7e6a36a6	NA	9f7a73d2-8092-4dde-9773-7d0342cf15bd	2023-11-30T05:25:56+05:45	2023-11-30T05:27:02+05:45	event	animal		Axis axis	1
6d41b988-ba90-4bcc-8938-5b3ba19ce3a2	126fa24b-8e78-4d41-88ff-66fe7e6a36a6	NA	99eac96d-a153-4c65-8208-a07f3041b722	2023-11-30T08:09:18+05:45	2023-11-30T08:10:16+05:45	event	animal		Axis axis	2
16cbfd7f-38d0-4d85-bcfb-7a7a7b73b973	126fa24b-8e78-4d41-88ff-66fe7e6a36a6	NA	98f8bb66-9294-4481-a22c-c709b9861b2f	2023-12-01T05:23:00+05:45	2023-12-01T05:23:10+05:45	event	animal		Axis axis	1
d865cbfe-6c14-46e7-b094-99c60b76e057	126fa24b-8e78-4d41-88ff-66fe7e6a36a6	NA	ed16b2d3-50c7-45b8-9a8e-d6ec753f136d	2023-12-01T07:04:06+05:45	2023-12-01T07:04:27+05:45	event	animal		Axis axis	2
09c3b96b-7d94-4029-963b-612d2d43df27	126fa24b-8e78-4d41-88ff-66fe7e6a36a6	NA	8ca7f714-f835-45a7-986e-57ecdabc791b	2023-12-01T14:53:29+05:45	2023-12-01T14:53:34+05:45	event	animal		Axis axis	1
22f900b9-07ea-4065-9a80-b3f408e47e84	126fa24b-8e78-4d41-88ff-66fe7e6a36a6	NA	fd385f03-b34a-4cec-a3c2-7fd993cc2855	2023-12-01T14:59:43+05:45	2023-12-01T14:59:47+05:45	event	animal		Axis axis	1
5df653cf-2c45-4dc0-8d79-d173b84cfada	126fa24b-8e78-4d41-88ff-66fe7e6a36a6	NA	9a8475d4-5988-4e95-9987-705ff2d26398	2023-12-01T15:04:20+05:45	2023-12-01T15:04:25+05:45	event	animal		Axis axis	1
aba414e6-e513-4759-bb04-2418bdbafc43	126fa24b-8e78-4d41-88ff-66fe7e6a36a6	NA	5b64dd46-b787-411b-a153-1345238c37f9	2023-12-01T15:08:28+05:45	2023-12-01T15:13:21+05:45	event	animal		Axis axis	1
d2657e5a-1b83-4bf9-a701-5089d7f985da	126fa24b-8e78-4d41-88ff-66fe7e6a36a6	NA	bf85faed-4e7c-48d8-bdbd-303de8fd3d85	2023-12-01T15:22:46+05:45	2023-12-01T15:25:31+05:45	event	animal		Axis axis	1
30143ca9-315b-4def-b1e9-f6a9b81a3f65	126fa24b-8e78-4d41-88ff-66fe7e6a36a6	NA	f1e1f2f5-a7b3-4152-a923-5bb1912d0dec	2023-12-01T15:31:34+05:45	2023-12-01T15:31:38+05:45	event	animal		Axis axis	1
ba18190d-1606-4258-b411-2353959a05ca	126fa24b-8e78-4d41-88ff-66fe7e6a36a6	NA	8ddd0641-c5ea-4479-a3fb-4455cb670189	2023-12-01T16:03:09+05:45	2023-12-01T16:08:34+05:45	event	animal		Axis axis	1
a5784956-c228-4d81-a2dd-ef98679f3a63	126fa24b-8e78-4d41-88ff-66fe7e6a36a6	NA	086c089a-3a7e-4de3-a712-b5875ff57cf7	2023-12-01T16:12:26+05:45	2023-12-01T16:17:15+05:45	event	animal		Axis axis	1
b0ce401e-17a4-4125-a612-5ddc869c3763	126fa24b-8e78-4d41-88ff-66fe7e6a36a6	NA	00b9dc6c-eec4-4aef-b065-0d670a740927	2023-12-02T02:14:22+05:45	2023-12-02T02:14:39+05:45	event	animal		Axis axis	1
3bc0dfa3-9c0c-45db-b3f4-f9867d3d4dd5	126fa24b-8e78-4d41-88ff-66fe7e6a36a6	NA	113571fe-a1ea-4f2c-bfd3-55756fc27f15	2023-12-02T05:08:53+05:45	2023-12-02T05:10:32+05:45	event	animal		Rusa unicolor	1
f714e0b6-d020-4d20-8ddc-81e374fdcceb	126fa24b-8e78-4d41-88ff-66fe7e6a36a6	NA	113571fe-a1ea-4f2c-bfd3-55756fc27f15	2023-12-02T05:08:53+05:45	2023-12-02T05:10:32+05:45	event	animal		Axis axis	1
cf499e1a-f73a-46f4-9ca2-f3b68adfe8e8	126fa24b-8e78-4d41-88ff-66fe7e6a36a6	NA	1bed9e7f-acd3-444c-9a1c-40118477097d	2023-12-02T05:16:56+05:45	2023-12-02T05:17:32+05:45	event	animal		Axis axis	1
562023a6-da5f-4eb8-a695-c370858aa9c1	126fa24b-8e78-4d41-88ff-66fe7e6a36a6	NA	26e041ce-b5be-4e45-adf5-355cfd558b9d	2023-12-02T05:31:05+05:45	2023-12-02T05:31:10+05:45	event	animal		Axis axis	1
1673b5b6-3675-48a3-927f-64ae1ccf7312	126fa24b-8e78-4d41-88ff-66fe7e6a36a6	NA	9d5a9748-a737-47a4-9396-035eea40015a	2023-12-02T05:34:02+05:45	2023-12-02T05:34:06+05:45	event	animal		Rusa unicolor	1
fedb98fc-2582-43e6-bce6-d89c7204d7be	126fa24b-8e78-4d41-88ff-66fe7e6a36a6	NA	2780b781-f584-4daf-a754-2e71a361199a	2023-12-02T05:42:02+05:45	2023-12-02T05:54:59+05:45	event	animal		Axis axis	2
1a020fd5-20a8-472c-a3fe-46c6d4ac2030	126fa24b-8e78-4d41-88ff-66fe7e6a36a6	NA	90e6daf4-1b69-4d51-839a-ea5d5768b567	2023-12-02T05:57:40+05:45	2023-12-02T05:57:44+05:45	event	animal		Axis axis	1
106fe7bb-169e-48dd-841d-86d11e89713d	126fa24b-8e78-4d41-88ff-66fe7e6a36a6	NA	8803028c-2416-48b3-b792-6f25ffaad562	2023-12-02T06:04:09+05:45	2023-12-02T06:04:14+05:45	event	animal		Axis axis	1
9ca0e090-1ebd-459c-a012-e96d9d536ff1	126fa24b-8e78-4d41-88ff-66fe7e6a36a6	NA	0b476088-e0d0-488d-b2d0-13427e7c311e	2023-12-02T06:16:49+05:45	2023-12-02T06:17:25+05:45	event	animal		Axis axis	2
1b8c2da1-3caf-485c-8074-56f93853ab04	126fa24b-8e78-4d41-88ff-66fe7e6a36a6	NA	793320df-6d08-4f25-adbd-b1feb9219980	2023-12-02T06:50:53+05:45	2023-12-02T06:54:30+05:45	event	animal		Axis axis	1
33f6fc6e-f790-4d84-bc68-0b8897a72c04	126fa24b-8e78-4d41-88ff-66fe7e6a36a6	NA	b37baf6a-b377-49c9-9365-e7166cf540eb	2023-12-02T07:17:44+05:45	2023-12-02T07:18:23+05:45	event	animal		Axis axis	1
7ac0a5f2-d1e7-42dd-8521-f3aca0859825	126fa24b-8e78-4d41-88ff-66fe7e6a36a6	NA	07bdcea9-1308-40ba-98d9-b790a39af083	2023-12-02T07:51:57+05:45	2023-12-02T07:53:24+05:45	event	animal		Axis axis	2
2dd2b63d-1d81-4586-8aa2-f22eb2765bca	126fa24b-8e78-4d41-88ff-66fe7e6a36a6	NA	954b0ad0-91e9-4a49-8d06-a2f5d2a70eb6	2023-12-02T07:58:25+05:45	2023-12-02T07:58:29+05:45	event	animal		Axis axis	1
0785df05-21fb-4961-8228-2bac4b4b4485	126fa24b-8e78-4d41-88ff-66fe7e6a36a6	NA	670a13f5-64e4-4a75-95a7-3580ad93ae9c	2023-12-02T09:08:21+05:45	2023-12-02T09:10:06+05:45	event	animal		Axis axis	1
ebb20e88-870d-435a-8bc5-a6e953270a60	126fa24b-8e78-4d41-88ff-66fe7e6a36a6	NA	7de53688-5def-470d-87cf-27429c43e860	2023-12-02T09:37:01+05:45	2023-12-02T09:38:25+05:45	event	animal		Axis axis	2
42b974f6-ff0f-4b3a-accf-fd81e3cd5fa1	126fa24b-8e78-4d41-88ff-66fe7e6a36a6	NA	17e9f92a-95c3-49d6-ae6d-d09738c4e78a	2023-12-02T09:42:52+05:45	2023-12-02T09:44:21+05:45	event	animal		Axis axis	1
910aaff6-4915-4e46-b2b9-2a9bb716fec0	126fa24b-8e78-4d41-88ff-66fe7e6a36a6	NA	38fa9708-9fa4-484b-b92a-426c26e23e0b	2023-12-02T10:23:25+05:45	2023-12-02T10:25:16+05:45	event	animal		Axis axis	1
8ea51610-99bf-47e9-9d28-c1e97f652b06	126fa24b-8e78-4d41-88ff-66fe7e6a36a6	NA	c6d7e2c5-ebd9-4f9a-91e6-18a06c523da2	2023-12-02T10:27:57+05:45	2023-12-02T10:29:26+05:45	event	animal		Axis axis	1
87b1f0c0-5f2a-47f4-bc03-c506b5f20484	126fa24b-8e78-4d41-88ff-66fe7e6a36a6	NA	9ca0f4f5-edd6-430f-b0c3-b8de6c708e0f	2023-12-02T10:33:36+05:45	2023-12-02T10:36:17+05:45	event	animal		Axis axis	1
94d1392d-2770-4ea6-adbc-bdb5907a68fc	126fa24b-8e78-4d41-88ff-66fe7e6a36a6	NA	44776eed-ade1-4c11-bb39-f8d858a14458	2023-12-02T11:35:09+05:45	2023-12-02T11:35:27+05:45	event	animal		Axis axis	1
34ca6cc3-629a-41a2-baa3-1b20250f1aa3	126fa24b-8e78-4d41-88ff-66fe7e6a36a6	NA	b4597658-dca3-418c-9db8-05ca13059873	2023-12-02T11:55:12+05:45	2023-12-02T11:55:18+05:45	event	animal		Axis axis	1
a5319188-cef3-494a-a1bb-b8c65e5d50b1	126fa24b-8e78-4d41-88ff-66fe7e6a36a6	NA	e8ffb630-781a-4c70-8dd4-491124a6cc11	2023-12-02T15:10:37+05:45	2023-12-02T15:10:42+05:45	event	animal		Axis axis	1
1d17e7b4-01fa-410d-8c6a-20aaca076804	126fa24b-8e78-4d41-88ff-66fe7e6a36a6	NA	a8ea1901-8179-45bd-980e-c625bc09841f	2023-12-03T14:12:37+05:45	2023-12-03T14:12:42+05:45	event	animal		Axis axis	1
6bab8058-2ece-4a2e-a193-22b9cc1fd3e3	126fa24b-8e78-4d41-88ff-66fe7e6a36a6	NA	47b72987-211f-4d6c-a21f-310f9350cc7e	2023-12-04T06:36:31+05:45	2023-12-04T06:36:36+05:45	event	animal		Axis axis	1
90465cf5-d720-460b-b86a-a5bcdc78709e	126fa24b-8e78-4d41-88ff-66fe7e6a36a6	NA	4c5c7948-9b5b-4e79-92db-b23d9a42d714	2023-12-04T07:43:46+05:45	2023-12-04T07:43:51+05:45	event	animal		Axis axis	1
01a7b8f5-d0f0-4f72-979d-f83e89c642e7	126fa24b-8e78-4d41-88ff-66fe7e6a36a6	NA	6b7f7b5e-9789-4d30-a0c1-1d9c49a42ee2	2023-12-04T12:25:25+05:45	2023-12-04T12:25:39+05:45	event	animal		Axis axis	1
76c47348-62bc-4833-a32b-751dd839ae39	126fa24b-8e78-4d41-88ff-66fe7e6a36a6	NA	cd1f4140-0cfa-475c-b44c-b333cd67ae4b	2023-12-04T14:12:42+05:45	2023-12-04T14:12:47+05:45	event	animal		Axis axis	1
564a4133-1049-4a45-809b-6959d6283082	126fa24b-8e78-4d41-88ff-66fe7e6a36a6	NA	5c416ea3-1918-4cc9-87e0-d157adb49088	2023-12-04T16:17:19+05:45	2023-12-04T16:18:04+05:45	event	animal		Axis axis	1
16bd07f5-9951-413f-b2fd-55a696fabd77	126fa24b-8e78-4d41-88ff-66fe7e6a36a6	NA	fb42a8ac-d20f-49c5-ab5c-13c52aed03de	2023-12-05T01:06:43+05:45	2023-12-05T01:08:27+05:45	event	animal		Axis axis	1
a958e9b0-a60b-4f18-a69c-69fdc6227e41	126fa24b-8e78-4d41-88ff-66fe7e6a36a6	NA	ce5f7f55-f48e-40d1-85b9-a08832795452	2023-12-05T05:48:42+05:45	2023-12-05T05:48:46+05:45	event	animal		Axis axis	1
02e66763-6cbf-48ac-9dd2-7eaabab5c926	126fa24b-8e78-4d41-88ff-66fe7e6a36a6	NA	14193b75-e37c-41e4-935f-1a5ea1ccad45	2023-12-05T07:35:10+05:45	2023-12-05T07:35:36+05:45	event	animal		Axis axis	1
e70fae68-78c8-4c47-a24a-2ec21ecec683	126fa24b-8e78-4d41-88ff-66fe7e6a36a6	NA	b48f9a81-a98a-4578-8003-134c486aca1b	2023-12-05T12:50:10+05:45	2023-12-05T12:50:14+05:45	event	animal		Axis axis	1
1132f62d-307f-4ae0-a76b-9fc26516591a	126fa24b-8e78-4d41-88ff-66fe7e6a36a6	NA	3694b69d-cd2e-4bc5-9b6e-0fee9130a20d	2023-12-06T09:14:07+05:45	2023-12-06T09:14:39+05:45	event	animal		Axis axis	1
ca70f9f3-6450-4657-8989-9c4b62b46f59	126fa24b-8e78-4d41-88ff-66fe7e6a36a6	NA	bea34fbf-865b-494c-8a06-5048e6471422	2023-12-06T10:39:20+05:45	2023-12-06T10:39:38+05:45	event	animal		Axis axis	1
578ebdcc-f110-4e5a-9fb3-4e086515373c	126fa24b-8e78-4d41-88ff-66fe7e6a36a6	NA	16265864-51e0-4530-ab93-71bb3cd0f48b	2023-12-08T11:32:03+05:45	2023-12-08T11:32:08+05:45	event	animal		Axis axis	1
b10e1a89-3c76-4e1f-8154-3ebc9f2c526e	126fa24b-8e78-4d41-88ff-66fe7e6a36a6	NA	674dbe85-c630-434f-a36d-50cbf6c7e752	2023-12-12T15:29:11+05:45	2023-12-12T15:29:17+05:45	event	animal		Axis axis	1
05fe1c8d-9625-476d-8e21-a616d548a567	126fa24b-8e78-4d41-88ff-66fe7e6a36a6	NA	c0737ef1-08ff-4d35-9552-5402b2e31518	2023-12-13T07:43:26+05:45	2023-12-13T07:44:14+05:45	event	animal		Axis axis	2
94e83b31-f68f-4237-9189-27150f749d95	126fa24b-8e78-4d41-88ff-66fe7e6a36a6	NA	f31fddd4-759e-4bf9-8a70-972314afe42e	2023-12-13T15:13:19+05:45	2023-12-13T15:13:23+05:45	event	animal		Axis axis	1
5f804cba-9d8e-47f6-9a70-54a10285f3a0	126fa24b-8e78-4d41-88ff-66fe7e6a36a6	NA	622a5c79-578a-4328-ae10-6b0c8988f6e4	2023-12-14T05:49:23+05:45	2023-12-14T05:51:32+05:45	event	animal		Axis axis	1
2cb0b308-a974-4a92-83a0-33aee992c11a	126fa24b-8e78-4d41-88ff-66fe7e6a36a6	NA	53bef47f-71b4-45bc-9665-22fec930e064	2023-12-17T06:35:22+05:45	2023-12-17T06:36:46+05:45	event	animal		Axis axis	1
aa4f3604-75d2-4d38-9c98-e07b03680b24	126fa24b-8e78-4d41-88ff-66fe7e6a36a6	NA	698dab62-b52a-449a-8ccb-ddd13161893b	2023-12-19T20:32:37+05:45	2023-12-19T20:32:41+05:45	event	animal		Panthera tigris	1
f1479490-3cc3-43c4-acd0-f523c7e4b47c	126fa24b-8e78-4d41-88ff-66fe7e6a36a6	NA	294b4847-ef89-47ad-adb1-4b93a53d2b70	2023-12-20T00:10:37+05:45	2023-12-20T00:11:55+05:45	event	animal		Axis axis	1
8c305ce7-40c9-404e-8ab1-6369ae7afade	126fa24b-8e78-4d41-88ff-66fe7e6a36a6	NA	78456619-8e55-4d61-90b5-263d991a4f8c	2023-12-20T14:24:03+05:45	2023-12-20T14:24:13+05:45	event	animal		Axis axis	1
934149e4-1239-4f5e-b7dc-0682fead2263	126fa24b-8e78-4d41-88ff-66fe7e6a36a6	NA	57f34877-e767-4a1f-9b79-579dfe5bad68	2023-12-21T05:23:09+05:45	2023-12-21T05:23:25+05:45	event	animal		Axis axis	1
8c3be7dd-1bad-45c4-b03d-b0e06ce4add6	126fa24b-8e78-4d41-88ff-66fe7e6a36a6	NA	01a4477c-d6ad-42ce-ae21-3a7445af6420	2023-12-21T11:58:19+05:45	2023-12-21T11:58:44+05:45	event	animal		Axis axis	2
793d99e7-a2fb-4be1-bf67-8d90d2a4ef5f	126fa24b-8e78-4d41-88ff-66fe7e6a36a6	NA	22d147e5-6c7b-475d-8985-ed04c4a48832	2023-12-21T12:23:19+05:45	2023-12-21T12:24:26+05:45	event	animal		Axis axis	1
a981b006-fd3f-4f5c-a7b3-1a9215eef937	126fa24b-8e78-4d41-88ff-66fe7e6a36a6	NA	d30b39fb-f04a-4cde-97ec-5c38a75cd549	2023-12-22T06:23:37+05:45	2023-12-22T06:23:43+05:45	event	animal		Axis axis	1
f7ad771c-a4ed-459f-98a2-ee32e7d89f12	126fa24b-8e78-4d41-88ff-66fe7e6a36a6	NA	bcea4750-53d5-4a1e-86ff-afdf5188b004	2023-12-22T21:18:53+05:45	2023-12-22T21:18:58+05:45	event	animal		Axis axis	1
e83b2f97-b75e-40d9-9986-d61712f8c7cc	126fa24b-8e78-4d41-88ff-66fe7e6a36a6	NA	c103af8a-00fe-475c-bb86-99c9cb291c26	2023-12-24T05:47:15+05:45	2023-12-24T05:47:19+05:45	event	animal		Axis axis	1
0e31d6aa-628b-4d3b-b3e9-6a5d1cb642db	126fa24b-8e78-4d41-88ff-66fe7e6a36a6	NA	b8f7bf50-713e-4390-ad12-886795b72222	2023-12-24T16:48:03+05:45	2023-12-24T16:48:13+05:45	event	animal		Axis axis	1
a63911a1-8581-464b-90d0-980bddbacebf	126fa24b-8e78-4d41-88ff-66fe7e6a36a6	NA	36c1c5e7-034f-4486-86d4-ad5fdd35782a	2023-12-25T06:58:13+05:45	2023-12-25T06:58:18+05:45	event	animal		Axis axis	1
7b309e06-011f-4816-89df-dbbbc3be787c	126fa24b-8e78-4d41-88ff-66fe7e6a36a6	NA	6a2a8a50-6e57-4d26-ac95-901324c4f0c1	2023-12-25T10:02:45+05:45	2023-12-25T10:03:06+05:45	event	animal		Axis axis	1
ed340c6f-9b29-419a-8272-f8d7216c3314	126fa24b-8e78-4d41-88ff-66fe7e6a36a6	NA	48edb2ea-4c6b-41d6-8d03-26e6b5145426	2023-12-27T14:22:45+05:45	2023-12-27T14:22:50+05:45	event	animal		Axis axis	1
8baf1fa8-4d0c-4790-8ffa-46d16a05387f	126fa24b-8e78-4d41-88ff-66fe7e6a36a6	NA	6a8233c9-285b-4676-848e-193c4d66240b	2023-12-27T19:36:49+05:45	2023-12-27T19:36:53+05:45	event	animal		Axis axis	1
fbd1e025-3a8c-4f39-a5e5-535cc9920c40	126fa24b-8e78-4d41-88ff-66fe7e6a36a6	NA	8ff8ac25-7b74-4991-a9ae-54b2a81481c5	2023-12-27T21:14:25+05:45	2023-12-27T21:18:42+05:45	event	animal		Rusa unicolor	1
ac3ea39b-9674-4ffc-8602-7307d6d15b88	126fa24b-8e78-4d41-88ff-66fe7e6a36a6	NA	fb08fbc5-580d-400c-a21e-1a3a7d631148	2023-12-30T06:50:59+05:45	2023-12-30T06:51:18+05:45	event	animal		Axis axis	1
833caeac-4715-4227-933d-8267241aa09e	126fa24b-8e78-4d41-88ff-66fe7e6a36a6	NA	447a3070-8373-49cc-ace9-9b24f60b38de	2023-12-30T13:07:32+05:45	2023-12-30T13:07:37+05:45	event	animal		Axis axis	1
dc00d396-538d-4b8c-97ba-6b59b6161919	126fa24b-8e78-4d41-88ff-66fe7e6a36a6	NA	34a949ea-8e43-4bc6-b942-fe08bc9b2487	2024-01-01T14:03:47+05:45	2024-01-01T14:04:14+05:45	event	animal		Axis axis	1
57861abd-0279-4e35-9e18-8614c6c2539e	126fa24b-8e78-4d41-88ff-66fe7e6a36a6	NA	3cb6d750-5c37-4ca0-adb2-340b1a01362a	2024-01-03T13:21:56+05:45	2024-01-03T13:22:01+05:45	event	animal		Axis axis	1
1ab9f54b-b924-4b76-a7a7-e186c6af0da8	126fa24b-8e78-4d41-88ff-66fe7e6a36a6	NA	98127be4-7e6e-4fb4-b6db-a94b145100a0	2024-01-05T13:13:26+05:45	2024-01-05T13:13:31+05:45	event	animal		Axis axis	1
62145c93-d192-4125-b184-e5d6d023f60d	126fa24b-8e78-4d41-88ff-66fe7e6a36a6	NA	847bbdc2-4982-4bdd-ac23-06cd30b0af9e	2024-01-05T14:47:59+05:45	2024-01-05T14:48:10+05:45	event	animal		Axis axis	1
e88fb61c-3ab4-4265-84e9-9d6adaaa1e72	126fa24b-8e78-4d41-88ff-66fe7e6a36a6	NA	ce809939-c529-4b85-8bba-e64fbbb181c9	2024-01-05T15:04:53+05:45	2024-01-05T15:04:57+05:45	event	animal		Axis axis	1
f99e6cba-7c2c-4622-8b2c-eb207bf3660a	126fa24b-8e78-4d41-88ff-66fe7e6a36a6	NA	62788f24-2f81-4e5c-b7d1-a7ec55cbc3c0	2024-01-05T16:02:02+05:45	2024-01-05T16:02:35+05:45	event	animal		Axis axis	1
ed44980a-a042-4f0c-bf90-8d61d5bd921c	126fa24b-8e78-4d41-88ff-66fe7e6a36a6	NA	181c587f-5d51-48d9-99c0-68801316021a	2024-01-06T00:40:58+05:45	2024-01-06T00:41:16+05:45	event	animal		Axis axis	1
dd744ae6-b9bc-4b88-a2d6-7806d641f7bc	126fa24b-8e78-4d41-88ff-66fe7e6a36a6	NA	182a228b-e95e-4762-a226-3173dfee777d	2024-01-06T01:45:40+05:45	2024-01-06T01:45:44+05:45	event	animal		Axis axis	1
c2ade2ef-a49a-4845-acd0-0a54cad324d1	126fa24b-8e78-4d41-88ff-66fe7e6a36a6	NA	bbbdc4a6-18d5-4555-9617-64a5f2e3cd6b	2024-01-06T02:59:24+05:45	2024-01-06T02:59:35+05:45	event	animal		Axis axis	1
637baaf1-7b14-42db-b1a3-dcec81364806	126fa24b-8e78-4d41-88ff-66fe7e6a36a6	NA	38666fc4-b82e-4f70-8318-1e0e0b303bc5	2024-01-06T06:12:44+05:45	2024-01-06T06:12:58+05:45	event	animal		Axis axis	1
ed4960a0-a15e-4494-94fa-c3e938415ccf	126fa24b-8e78-4d41-88ff-66fe7e6a36a6	NA	530dd8ce-b1ea-4205-9929-4f8104942844	2024-01-06T06:17:00+05:45	2024-01-06T06:17:05+05:45	event	animal		Axis axis	1
2ba52ba9-c2f4-4f75-8ea8-ea55315e7e5f	126fa24b-8e78-4d41-88ff-66fe7e6a36a6	NA	25b2fe91-6cfc-40c5-9f27-7e9b9e773bd9	2024-01-06T06:26:44+05:45	2024-01-06T06:29:11+05:45	event	animal		Axis axis	1
a08159cf-ffdb-40f6-b5a1-0f70e545de66	126fa24b-8e78-4d41-88ff-66fe7e6a36a6	NA	9a74a8da-ee66-4201-86c1-c04c04cf41e8	2024-01-06T06:37:23+05:45	2024-01-06T06:37:28+05:45	event	animal		Axis axis	1
8a32ea57-9524-4413-a1b5-29f7a38f7119	126fa24b-8e78-4d41-88ff-66fe7e6a36a6	NA	d94bae58-e431-414d-96fa-2b09054d7a11	2024-01-06T07:13:37+05:45	2024-01-06T07:13:42+05:45	event	animal		Axis axis	1
1c66587f-5f08-4484-8de8-588f6668e7b5	126fa24b-8e78-4d41-88ff-66fe7e6a36a6	NA	96753f03-fecc-413c-8a10-0eb2d29a9c24	2024-01-06T07:22:53+05:45	2024-01-06T07:26:31+05:45	event	animal		Axis axis	1
0dbdbf5a-b12e-4376-b776-3d27541cf5c4	126fa24b-8e78-4d41-88ff-66fe7e6a36a6	NA	8b36a547-b2ba-4981-9a9a-e0613e2f0c82	2024-01-06T08:00:29+05:45	2024-01-06T08:00:47+05:45	event	animal		Axis axis	2
c36b23a3-61d5-4839-83c0-fbd23c531a80	126fa24b-8e78-4d41-88ff-66fe7e6a36a6	NA	fcdef46b-abf7-4395-9c6e-e1e989bc7ea0	2024-01-06T08:30:50+05:45	2024-01-06T08:30:54+05:45	event	animal		Axis axis	1
0289aba8-f3ec-486c-8fec-a3009f7ac8e3	126fa24b-8e78-4d41-88ff-66fe7e6a36a6	NA	0ff75181-200c-4904-bf3c-70e02e20f8b3	2024-01-06T08:43:49+05:45	2024-01-06T08:44:51+05:45	event	animal		Axis axis	1
e76f1817-932e-4914-b89b-e65d8d0ecebb	126fa24b-8e78-4d41-88ff-66fe7e6a36a6	NA	0e2f77bf-70b2-467c-b629-a9fafdd99631	2024-01-06T08:47:07+05:45	2024-01-06T08:47:44+05:45	event	animal		Axis axis	1
ab3aa4fb-ee47-4002-9c3c-13ee866b890b	126fa24b-8e78-4d41-88ff-66fe7e6a36a6	NA	9a5888ed-5cce-4f3b-9432-a10e042957b1	2024-01-06T08:52:08+05:45	2024-01-06T08:52:13+05:45	event	animal		Axis axis	1
0f6d5892-600c-4869-b493-f0d30ea8f333	126fa24b-8e78-4d41-88ff-66fe7e6a36a6	NA	baf63d5c-9096-46f9-a55b-409b0ec685b4	2024-01-06T08:57:33+05:45	2024-01-06T08:57:37+05:45	event	animal		Axis axis	1
cdac9160-3b15-41a9-9f18-fd2890bb138b	126fa24b-8e78-4d41-88ff-66fe7e6a36a6	NA	de6ac181-a3b6-4e74-b7d9-b9888229cfd5	2024-01-06T09:23:38+05:45	2024-01-06T09:23:54+05:45	event	animal		Axis axis	1
56d5a446-d9d1-4a0e-a422-7b8db75ded80	126fa24b-8e78-4d41-88ff-66fe7e6a36a6	NA	97eb8b27-5b23-4b5e-8cf0-7b9b76eb91ff	2024-01-06T10:51:11+05:45	2024-01-06T10:51:37+05:45	event	animal		Axis axis	2
629ca743-cc29-4789-b598-a27e9d81b1ad	126fa24b-8e78-4d41-88ff-66fe7e6a36a6	NA	633a9718-508f-4ea6-84ac-641ba368ab9c	2024-01-09T17:00:48+05:45	2024-01-09T17:00:52+05:45	event	animal		Axis axis	1
112ac42d-30a3-4888-9081-f73744d3c76d	126fa24b-8e78-4d41-88ff-66fe7e6a36a6	NA	633a9718-508f-4ea6-84ac-641ba368ab9c	2024-01-09T17:00:48+05:45	2024-01-09T17:00:52+05:45	event	animal		Rusa unicolor	1
b9d81fa2-293c-432d-9572-46594a94a3a7	126fa24b-8e78-4d41-88ff-66fe7e6a36a6	NA	c3ec47e5-b0dc-4dc1-a26a-c112152e654d	2024-01-10T12:50:05+05:45	2024-01-10T12:50:10+05:45	event	animal		Axis axis	1
ae798e5b-7f90-48ca-8fdf-1b5862cb4334	126fa24b-8e78-4d41-88ff-66fe7e6a36a6	NA	99f79bd0-6803-4ddb-a672-6baf3856a010	2024-01-10T12:53:40+05:45	2024-01-10T12:55:18+05:45	event	animal		Axis axis	1
c4611b3a-2eb4-4eca-8789-e6ebaabfeafe	126fa24b-8e78-4d41-88ff-66fe7e6a36a6	NA	fc6bce40-1ddb-46f6-a907-77ba657363f2	2024-01-10T13:18:46+05:45	2024-01-10T13:18:50+05:45	event	animal		Axis axis	1
f4e92df6-711e-4df2-9e47-6e0ed36257ea	126fa24b-8e78-4d41-88ff-66fe7e6a36a6	NA	174ebc44-5144-43bf-8ef6-a9d295ad8c50	2024-01-10T13:47:54+05:45	2024-01-10T13:51:33+05:45	event	animal		Axis axis	2
2ff28781-365c-4826-911d-e55bda439dac	126fa24b-8e78-4d41-88ff-66fe7e6a36a6	NA	16487d91-2809-4817-89a0-1959b6862710	2024-01-10T13:54:08+05:45	2024-01-10T14:01:13+05:45	event	animal		Axis axis	1
84598676-2350-4173-9d27-782bc96ddba7	126fa24b-8e78-4d41-88ff-66fe7e6a36a6	NA	cd6fb33b-e332-4269-ba8b-112627a72743	2024-01-10T14:03:24+05:45	2024-01-10T14:07:26+05:45	event	animal		Axis axis	1
73c4a497-c893-4c96-9cf1-7eb25101a698	126fa24b-8e78-4d41-88ff-66fe7e6a36a6	NA	af3c23a0-351c-467f-870c-352c67cfe83c	2024-01-10T14:12:46+05:45	2024-01-10T14:14:50+05:45	event	animal		Axis axis	1
666a12d8-b2fe-4d40-9898-a95fd23ab656	126fa24b-8e78-4d41-88ff-66fe7e6a36a6	NA	c92a7fc5-f044-48f9-94e0-2f10ff95b92d	2024-01-10T14:17:24+05:45	2024-01-10T14:17:28+05:45	event	animal		Axis axis	1
6812049f-00d6-4e3b-b174-1050ac2a0f82	126fa24b-8e78-4d41-88ff-66fe7e6a36a6	NA	c6bca3a4-604c-4a53-b437-c31bf353c7ac	2024-01-10T14:31:40+05:45	2024-01-10T14:31:45+05:45	event	animal		Axis axis	2
88324448-91b8-4418-8212-448074f277b2	126fa24b-8e78-4d41-88ff-66fe7e6a36a6	NA	d3c20576-4cff-43db-860e-67d9516799b0	2024-01-10T14:44:25+05:45	2024-01-10T14:44:29+05:45	event	animal		Axis axis	1
a27991e7-b654-4564-89c1-ef618a004306	126fa24b-8e78-4d41-88ff-66fe7e6a36a6	NA	216a783b-3411-4b24-9be2-720ae430f543	2024-01-10T14:48:08+05:45	2024-01-10T14:59:50+05:45	event	animal		Axis axis	2
1574686f-d94a-4384-87fd-3e3b26f99c97	126fa24b-8e78-4d41-88ff-66fe7e6a36a6	NA	f6e0ddea-ff57-4efd-852c-e965128d7b4d	2024-01-11T07:52:01+05:45	2024-01-11T07:52:06+05:45	event	animal		Axis axis	1
24d8a8a8-f0fb-4c2d-af07-4f8c4e3c8c4e	126fa24b-8e78-4d41-88ff-66fe7e6a36a6	NA	7df3d2ca-975d-4e7e-aa15-8b100ea9e449	2024-01-11T07:54:25+05:45	2024-01-11T07:55:47+05:45	event	animal		Axis axis	1
5e4701a6-f8c4-4535-a346-8b3187fd15d5	126fa24b-8e78-4d41-88ff-66fe7e6a36a6	NA	4dac9ad6-7fdd-4ba4-b667-43a52fa8a71f	2024-01-12T06:33:11+05:45	2024-01-12T06:33:16+05:45	event	animal		Axis axis	1
4c94e612-ef0a-4f83-a76d-adf7d7722aac	126fa24b-8e78-4d41-88ff-66fe7e6a36a6	NA	5633232f-01d6-4d6b-bb4b-e823e6364c45	2024-01-12T07:47:02+05:45	2024-01-12T07:47:13+05:45	event	animal		Axis axis	1
415a70a0-3465-4d90-a9c6-966c3848ed51	126fa24b-8e78-4d41-88ff-66fe7e6a36a6	NA	e0162700-e33c-407d-a9ec-c45617b6b626	2024-01-12T15:24:01+05:45	2024-01-12T15:24:36+05:45	event	animal		Axis axis	2
32dca570-2d68-466f-b6f9-e34cc841f73f	126fa24b-8e78-4d41-88ff-66fe7e6a36a6	NA	454a8a1e-170f-41a0-98f0-a1395516784d	2024-01-13T13:16:31+05:45	2024-01-13T13:16:36+05:45	event	animal		Axis axis	1
4622a27f-e739-4d52-a008-e75e7e4a16a3	126fa24b-8e78-4d41-88ff-66fe7e6a36a6	NA	5eb1a610-0948-4725-888b-10fb8766e1a9	2024-01-13T14:16:27+05:45	2024-01-13T14:16:45+05:45	event	animal		Axis axis	1
9963ac0e-e9b4-46ff-8464-1ac4d5e803b6	126fa24b-8e78-4d41-88ff-66fe7e6a36a6	NA	57ad0b60-6654-4071-9a23-ef6f99badd9f	2024-01-13T14:24:35+05:45	2024-01-13T14:25:10+05:45	event	animal		Axis axis	1
d92ca77c-9fc6-4b15-a5a1-7946fb64b03e	126fa24b-8e78-4d41-88ff-66fe7e6a36a6	NA	921e8dae-187e-4760-b5f0-013bc633e2ee	2024-01-13T15:26:36+05:45	2024-01-13T15:26:41+05:45	event	animal		Axis axis	1
794dd898-a033-43cc-8bc2-e32dd69d92b1	126fa24b-8e78-4d41-88ff-66fe7e6a36a6	NA	6255b101-4cc4-4de2-8dbd-3809a67009c2	2024-01-14T06:01:15+05:45	2024-01-14T06:01:19+05:45	event	animal		Axis axis	1
b491efa4-6cb2-423c-b018-7289b86615fc	126fa24b-8e78-4d41-88ff-66fe7e6a36a6	NA	9bf391da-cc53-4381-919b-cc57e4d095e8	2024-01-14T12:06:43+05:45	2024-01-14T12:07:10+05:45	event	animal		Axis axis	1
1b2bae7e-ae90-4643-bfa3-93f6a0a7bfa5	126fa24b-8e78-4d41-88ff-66fe7e6a36a6	NA	ec924591-a11d-421b-83ee-b5029d68d99f	2024-01-14T22:03:48+05:45	2024-01-14T22:04:31+05:45	event	animal		Axis axis	1
1f8ee110-6aba-485c-a0ac-bfe21d260447	126fa24b-8e78-4d41-88ff-66fe7e6a36a6	NA	57f32e41-73b1-4d06-947f-aedab98d9041	2024-01-18T16:10:37+05:45	2024-01-18T16:10:42+05:45	event	animal		Axis axis	1
a9fd217c-fb8c-449a-a806-dc14d6585ada	126fa24b-8e78-4d41-88ff-66fe7e6a36a6	NA	f508f025-a212-4288-bdd7-ffa3ad8c1f33	2024-01-18T16:14:07+05:45	2024-01-18T16:14:12+05:45	event	animal		Axis axis	1
2c06a2fd-685b-45cb-a240-a06473fa3ac7	126fa24b-8e78-4d41-88ff-66fe7e6a36a6	NA	7b29a105-8b8c-42d2-86f3-0dbf7fb87591	2024-01-19T06:20:38+05:45	2024-01-19T06:21:30+05:45	event	animal		Axis axis	1
cb15b59a-0e7a-49f1-964e-e865b5bc8305	126fa24b-8e78-4d41-88ff-66fe7e6a36a6	NA	22676475-ea98-4ad7-b622-5c07f4b0585b	2024-01-20T14:26:38+05:45	2024-01-20T14:26:58+05:45	event	animal		Axis axis	1
114d060f-6f77-4e1b-830c-d646aed2deb4	126fa24b-8e78-4d41-88ff-66fe7e6a36a6	NA	74ac9d2d-a95a-4564-9ca4-10b2522e96fa	2024-01-20T15:27:26+05:45	2024-01-20T15:28:19+05:45	event	animal		Axis axis	2
d66f1688-9b08-482c-bd76-33212a327042	126fa24b-8e78-4d41-88ff-66fe7e6a36a6	NA	cb64d2ca-46be-4154-9bf8-ce44b752b18f	2024-01-22T21:46:08+05:45	2024-01-22T21:46:13+05:45	event	animal		Axis axis	1
1d7312fa-66ce-477c-a006-57723388d3a5	126fa24b-8e78-4d41-88ff-66fe7e6a36a6	NA	1b6bad24-536d-4105-a9e1-36d49cbfc694	2024-01-23T06:06:44+05:45	2024-01-23T06:07:14+05:45	event	animal		Axis axis	1
5c97ec76-8592-46db-ae23-74129eecea81	126fa24b-8e78-4d41-88ff-66fe7e6a36a6	NA	30cf3f02-b252-41e1-8ee3-cdb697683ae2	2024-01-23T23:35:47+05:45	2024-01-23T23:35:52+05:45	event	animal		Axis axis	1
ad3c5983-6937-42dd-87b6-3282b354ea2c	126fa24b-8e78-4d41-88ff-66fe7e6a36a6	NA	30cf3f02-b252-41e1-8ee3-cdb697683ae2	2024-01-23T23:35:47+05:45	2024-01-23T23:35:52+05:45	event	animal		Rusa unicolor	1
0009de0f-1246-4a88-98c0-062fd5c35fb9	126fa24b-8e78-4d41-88ff-66fe7e6a36a6	NA	971daf2b-6cd1-46e0-96ca-3220ad5c58d4	2024-01-24T15:13:59+05:45	2024-01-24T15:14:03+05:45	event	animal		Axis axis	1
a13feb7b-c5b8-4f80-8b23-2f980311e94d	126fa24b-8e78-4d41-88ff-66fe7e6a36a6	NA	16cd9fde-e9ee-46b1-bea9-c3e0656d97b2	2024-01-24T15:17:19+05:45	2024-01-24T15:18:24+05:45	event	animal		Axis axis	1
81c9a818-cd69-4e68-9493-6045f3a934f6	126fa24b-8e78-4d41-88ff-66fe7e6a36a6	NA	90ccb409-ec83-41d0-b26f-07abd72fb112	2024-01-25T16:40:09+05:45	2024-01-25T16:40:14+05:45	event	animal		Axis axis	1
24f90b62-f847-4d5a-a082-831dae205362	126fa24b-8e78-4d41-88ff-66fe7e6a36a6	NA	4187122f-119f-4c59-a431-9d3b7c560976	2024-01-28T14:43:00+05:45	2024-01-28T14:43:05+05:45	event	animal		Axis axis	1
fd7b9a03-4c2a-4dd2-83f6-28b4ebcc1c61	126fa24b-8e78-4d41-88ff-66fe7e6a36a6	NA	6a4e4220-970f-4a6a-b1d5-f371017bf483	2024-01-28T15:31:42+05:45	2024-01-28T15:32:17+05:45	event	animal		Axis axis	1
df0503b4-1178-403c-9be1-2e67a87e88ee	126fa24b-8e78-4d41-88ff-66fe7e6a36a6	NA	ebaf2487-f1b8-4609-a810-ab9fbd10ad33	2024-01-29T00:27:20+05:45	2024-01-29T00:27:24+05:45	event	animal		Axis axis	1
5a866630-ec56-4f46-b211-7462cc3a695c	126fa24b-8e78-4d41-88ff-66fe7e6a36a6	NA	e36b2e50-533b-435a-b173-2f0a5e002860	2024-01-30T02:20:10+05:45	2024-01-30T02:20:20+05:45	event	animal		Axis axis	1
081ea9c0-d839-40a1-9966-7de79f6183e2	126fa24b-8e78-4d41-88ff-66fe7e6a36a6	NA	0cd762d5-f874-4a83-b3e8-17195c6df3de	2024-01-30T06:34:00+05:45	2024-01-30T06:34:28+05:45	event	animal		Axis axis	1
71159b73-d026-4c57-be4d-2fb9b9a542b4	126fa24b-8e78-4d41-88ff-66fe7e6a36a6	NA	4759a794-e9cc-41ee-8af5-87e00a79507c	2024-01-30T10:36:09+05:45	2024-01-30T10:36:14+05:45	event	animal		Axis axis	1
e0ccf8ad-fe59-488e-b187-f2c318913e81	126fa24b-8e78-4d41-88ff-66fe7e6a36a6	NA	0d87539c-f6ee-421a-8b5b-be4611fc65e0	2024-01-30T11:38:45+05:45	2024-01-30T11:38:49+05:45	event	animal		Axis axis	1
6b56dfb3-e86a-4794-8cf7-47929831e067	126fa24b-8e78-4d41-88ff-66fe7e6a36a6	NA	9540fa32-cf36-40dd-ab0d-055f29f45654	2024-02-02T13:45:38+05:45	2024-02-02T13:45:50+05:45	event	animal		Axis axis	1
d90b66f7-4fe1-4e63-9595-cadb60980db8	126fa24b-8e78-4d41-88ff-66fe7e6a36a6	NA	aae07429-f159-49a1-ac17-e1dd7e38f3fb	2024-02-02T13:47:58+05:45	2024-02-02T13:48:02+05:45	event	animal		Axis axis	1
2fce68a5-bcc5-49cf-b979-f579b06e5171	126fa24b-8e78-4d41-88ff-66fe7e6a36a6	NA	d3b03078-981a-4b01-87eb-eb4fa793ff1b	2024-02-02T14:48:27+05:45	2024-02-02T14:48:32+05:45	event	animal		Axis axis	1
bab86829-55fa-474d-9883-14dc62cdbaa3	126fa24b-8e78-4d41-88ff-66fe7e6a36a6	NA	f8425e10-19fb-4ec2-8e1c-e8f106cc5120	2024-02-02T16:28:33+05:45	2024-02-02T16:29:26+05:45	event	animal		Axis axis	2
7b6108a5-31dd-42b3-8d33-332ae0c3cab2	126fa24b-8e78-4d41-88ff-66fe7e6a36a6	NA	f2337c9f-ab24-4c53-9f04-f14578a92008	2024-02-02T16:31:28+05:45	2024-02-02T16:33:27+05:45	event	animal		Axis axis	1
f85075be-c277-4017-acc0-9f512c617f5e	126fa24b-8e78-4d41-88ff-66fe7e6a36a6	NA	ce580474-b48b-4031-9a00-3f86c7cc5f01	2024-02-02T17:06:48+05:45	2024-02-02T17:07:00+05:45	event	animal		Axis axis	1
77258440-a17e-4ebe-ae3f-ba5b8fac398f	126fa24b-8e78-4d41-88ff-66fe7e6a36a6	NA	206c5d4f-8055-4812-8824-04d40c78f550	2024-02-03T00:41:33+05:45	2024-02-03T00:41:38+05:45	event	animal		Axis axis	1
c0ba25b7-ae2e-432f-a2e3-646257d73588	126fa24b-8e78-4d41-88ff-66fe7e6a36a6	NA	55ad0e90-fec5-4c37-8bd2-72b22b3c8612	2024-02-03T07:13:20+05:45	2024-02-03T07:13:36+05:45	event	animal		Axis axis	1
e300e666-4f4c-4e22-94cc-73456b7de1d0	126fa24b-8e78-4d41-88ff-66fe7e6a36a6	NA	64794dfb-391a-4a21-90a2-34855a194c7e	2024-02-03T07:36:00+05:45	2024-02-03T07:36:04+05:45	event	animal		Axis axis	1
258973ba-595f-4faf-b06f-09bf55609222	126fa24b-8e78-4d41-88ff-66fe7e6a36a6	NA	52bb3d5c-4bdc-469f-842e-7b2c1f3d2b32	2024-02-03T08:18:49+05:45	2024-02-03T08:20:54+05:45	event	animal		Axis axis	1
dbb3f5a6-1772-430e-b5cc-14a0ba79bfd5	126fa24b-8e78-4d41-88ff-66fe7e6a36a6	NA	65b5da90-5c83-4856-a32a-01b3150f48c3	2024-02-04T22:31:23+05:45	2024-02-04T22:31:27+05:45	event	animal		Axis axis	1
29b81d63-bf59-44c2-a98f-479661987b67	126fa24b-8e78-4d41-88ff-66fe7e6a36a6	NA	9347e83b-d39d-45f0-9cc0-12c431594fe2	2024-02-05T14:10:08+05:45	2024-02-05T14:10:48+05:45	event	animal		Axis axis	1
69372a93-685b-4484-9b79-79fd1b4864af	126fa24b-8e78-4d41-88ff-66fe7e6a36a6	NA	580667ea-4ee1-413c-bd89-aff27efd6229	2024-02-06T14:26:50+05:45	2024-02-06T14:26:56+05:45	event	animal		Axis axis	1
9807cf95-505a-42ca-bf73-913030ad7e6e	126fa24b-8e78-4d41-88ff-66fe7e6a36a6	NA	2ef9ccab-44f6-4d39-ab44-6a52e490de1a	2024-02-08T07:17:11+05:45	2024-02-08T07:18:09+05:45	event	animal		Axis axis	1
9bb3c562-6969-4d66-9112-a2427598980a	126fa24b-8e78-4d41-88ff-66fe7e6a36a6	NA	ac538d8c-92bb-4070-b202-cd8be1477b62	2024-02-09T16:12:50+05:45	2024-02-09T16:12:54+05:45	event	animal		Axis axis	1
e26d66e0-f5ab-427b-9411-01065fa12f56	126fa24b-8e78-4d41-88ff-66fe7e6a36a6	NA	6348c72a-65f8-4704-8771-bdd9f90a353f	2024-02-09T16:22:25+05:45	2024-02-09T16:22:35+05:45	event	animal		Axis axis	1
2457a610-7d3f-4239-9fc5-c09456d55c8d	126fa24b-8e78-4d41-88ff-66fe7e6a36a6	NA	72087b9c-d561-4ff5-9428-421ca4b0a997	2024-02-09T16:24:47+05:45	2024-02-09T16:25:19+05:45	event	animal		Axis axis	2
4e3edfcc-402c-4188-901e-1199d87ab680	126fa24b-8e78-4d41-88ff-66fe7e6a36a6	NA	4bd268c6-58a2-47a0-81af-9a28d84eab54	2024-02-09T16:31:01+05:45	2024-02-09T16:31:06+05:45	event	animal		Axis axis	1
1575bd34-a111-4402-8737-3b227b045b5b	126fa24b-8e78-4d41-88ff-66fe7e6a36a6	NA	3357bd12-735e-4f0c-afe8-90b8a8d2561c	2024-02-09T16:35:23+05:45	2024-02-09T16:35:28+05:45	event	animal		Axis axis	1
be736dbb-162c-420a-b8de-c6f980aa75b3	126fa24b-8e78-4d41-88ff-66fe7e6a36a6	NA	47274d44-b34a-41d1-8359-0c87a2b5623c	2024-02-09T16:52:28+05:45	2024-02-09T16:52:32+05:45	event	animal		Axis axis	1
cd265a3b-305c-4725-81e2-9e588d63e050	126fa24b-8e78-4d41-88ff-66fe7e6a36a6	NA	43fd1175-d678-4f86-8121-b202f56f9014	2024-02-09T16:57:14+05:45	2024-02-09T16:58:28+05:45	event	animal		Axis axis	1
86caf2ff-0cb9-4467-bcf1-78902bf35084	126fa24b-8e78-4d41-88ff-66fe7e6a36a6	NA	cd65abf7-6ad1-4ee3-9052-ee1feaf2126a	2024-02-09T17:02:39+05:45	2024-02-09T17:02:44+05:45	event	animal		Axis axis	1
81b5855e-4457-4897-b97e-5ab91d791caf	126fa24b-8e78-4d41-88ff-66fe7e6a36a6	NA	35ca7331-99ba-4f45-ae4a-47e74410bcfe	2024-02-09T23:43:12+05:45	2024-02-09T23:44:18+05:45	event	animal		Axis axis	1
d4361c1d-85c1-4da6-a3ca-bb829cfb08fb	126fa24b-8e78-4d41-88ff-66fe7e6a36a6	NA	454d4dd5-088e-4f85-a95a-638e91b39ecb	2024-02-10T01:38:52+05:45	2024-02-10T01:39:20+05:45	event	animal		Axis axis	2
1ec2cabd-0358-4c65-adbd-3b97f487cc06	126fa24b-8e78-4d41-88ff-66fe7e6a36a6	NA	d8449dde-090c-4eb2-a35c-08846618bf6e	2024-02-10T02:44:37+05:45	2024-02-10T02:45:42+05:45	event	animal		Axis axis	1
8cd49d01-bcbf-4793-b6bd-7c7b595a9fd5	126fa24b-8e78-4d41-88ff-66fe7e6a36a6	NA	d8449dde-090c-4eb2-a35c-08846618bf6e	2024-02-10T02:44:37+05:45	2024-02-10T02:45:42+05:45	event	animal		Rusa unicolor	1
2d6516f1-e1c2-483b-8248-fcc9e49e2375	126fa24b-8e78-4d41-88ff-66fe7e6a36a6	NA	06bca0e3-5a3b-4674-ad14-f25b937d8eb4	2024-02-10T03:14:20+05:45	2024-02-10T03:14:36+05:45	event	animal		Axis axis	1
8f064cc0-2883-4fb4-815b-a922a42d7199	126fa24b-8e78-4d41-88ff-66fe7e6a36a6	NA	57280563-4264-4f26-98ca-3b54f3cfa6fb	2024-02-10T05:27:13+05:45	2024-02-10T05:27:17+05:45	event	animal		Axis axis	1
17731506-808d-4101-a84d-c146cd101a02	126fa24b-8e78-4d41-88ff-66fe7e6a36a6	NA	0845bd8b-de0f-45bc-91b6-d45d0fdc6b99	2024-02-10T05:46:04+05:45	2024-02-10T05:46:08+05:45	event	animal		Rusa unicolor	1
b35c2c60-da0d-4ca3-a070-fd1b2eaf85fd	126fa24b-8e78-4d41-88ff-66fe7e6a36a6	NA	0845bd8b-de0f-45bc-91b6-d45d0fdc6b99	2024-02-10T05:46:04+05:45	2024-02-10T05:46:08+05:45	event	animal		Axis axis	1
39632a56-6322-475f-bb9a-20425f144fe8	126fa24b-8e78-4d41-88ff-66fe7e6a36a6	NA	4effe677-9ac9-4f0d-9194-265ce50e8e07	2024-02-10T05:51:57+05:45	2024-02-10T05:52:24+05:45	event	animal		Axis axis	1
137d729f-1178-462e-a29e-ef1eace1551f	126fa24b-8e78-4d41-88ff-66fe7e6a36a6	NA	83e15fa9-ad5f-4179-83df-3cdfb5da219f	2024-02-10T05:58:01+05:45	2024-02-10T05:58:12+05:45	event	animal		Axis axis	1
185f556e-5bc0-4745-bbe4-b0992bb85c2a	126fa24b-8e78-4d41-88ff-66fe7e6a36a6	NA	c9ccd4f6-02d6-48eb-b3c2-2b79f912ff39	2024-02-10T06:00:23+05:45	2024-02-10T06:00:27+05:45	event	animal		Axis axis	1
5852c6e5-172f-41d1-9e2f-26f15b0d67d9	126fa24b-8e78-4d41-88ff-66fe7e6a36a6	NA	6a2d8ebe-aa54-421f-97b5-0cf7ab38d042	2024-02-10T07:40:54+05:45	2024-02-10T07:43:25+05:45	event	animal		Axis axis	1
00ffd7bb-67df-4d2b-8fe9-b70669cea358	126fa24b-8e78-4d41-88ff-66fe7e6a36a6	NA	f5a6b282-1671-47f0-8b01-543a6d8ff081	2024-02-10T07:49:09+05:45	2024-02-10T07:50:05+05:45	event	animal		Axis axis	1
50ac5249-81ee-48b9-8d6f-543a9f995716	126fa24b-8e78-4d41-88ff-66fe7e6a36a6	NA	6ceb9056-a0a6-4c4a-991c-865dc193c675	2024-02-10T07:52:49+05:45	2024-02-10T07:53:05+05:45	event	animal		Axis axis	1
101f28ae-3496-4345-aca1-6e2c93e4ff6b	126fa24b-8e78-4d41-88ff-66fe7e6a36a6	NA	7448cf7e-77f4-45b1-b436-990ee7c45d25	2024-02-10T08:39:05+05:45	2024-02-10T08:39:11+05:45	event	animal		Axis axis	1
4d2d11e3-b4c6-4b0b-b109-daf36198138f	126fa24b-8e78-4d41-88ff-66fe7e6a36a6	NA	6cbd274a-8a38-4b2e-a754-107c1e268e2b	2024-02-10T09:59:38+05:45	2024-02-10T10:00:49+05:45	event	animal		Axis axis	1
4f2c0a0d-616d-4f9e-824f-7673899e7cac	126fa24b-8e78-4d41-88ff-66fe7e6a36a6	NA	f82ce450-dec8-4eed-a203-e09a8ebc3f92	2024-02-10T10:13:41+05:45	2024-02-10T10:13:46+05:45	event	animal		Axis axis	1
14ef436a-6242-4682-826e-a9e92f8daf28	126fa24b-8e78-4d41-88ff-66fe7e6a36a6	NA	dd69b415-e698-4844-a8db-2bf59b6495a7	2024-02-10T13:48:46+05:45	2024-02-10T13:48:51+05:45	event	animal		Axis axis	1
3e40be67-a67c-4c73-a165-a1d71ae86307	126fa24b-8e78-4d41-88ff-66fe7e6a36a6	NA	c4c552ae-d807-4580-b80f-9d17aa473955	2024-02-10T14:33:51+05:45	2024-02-10T14:33:55+05:45	event	animal		Axis axis	1
5a77afc8-1b98-4f9b-a8e7-a104bc9caf48	126fa24b-8e78-4d41-88ff-66fe7e6a36a6	NA	1f3800af-1361-44c4-8f0d-28559b2fe787	2024-02-10T14:48:21+05:45	2024-02-10T14:48:25+05:45	event	animal		Axis axis	1
909e7ee2-9aae-486e-a747-886fc8da7e06	126fa24b-8e78-4d41-88ff-66fe7e6a36a6	NA	266892e0-7480-4b4d-9b13-be39f5231db2	2024-02-10T15:45:35+05:45	2024-02-10T15:45:40+05:45	event	animal		Axis axis	1
2e3751eb-abef-475c-b512-5d8c4081e7d3	126fa24b-8e78-4d41-88ff-66fe7e6a36a6	NA	66ae3cdf-3e50-4b2f-ac4d-7bcd0855f6fa	2024-02-11T13:43:42+05:45	2024-02-11T13:43:47+05:45	event	animal		Axis axis	1
b5e65f7f-dab7-407c-9550-5772ce02afae	126fa24b-8e78-4d41-88ff-66fe7e6a36a6	NA	ac23bce8-276a-46aa-a893-7622dc893bc0	2024-02-12T03:02:32+05:45	2024-02-12T03:02:37+05:45	event	animal		Axis axis	1
c0d67b32-c9d9-4192-b64e-1c2b415969ad	126fa24b-8e78-4d41-88ff-66fe7e6a36a6	NA	fb811bff-ee95-4e0c-9a84-eb6a2d8a9fd4	2024-02-14T01:33:43+05:45	2024-02-14T01:33:48+05:45	event	animal		Axis axis	1
ca393143-faf0-404f-9064-77299a7361d3	126fa24b-8e78-4d41-88ff-66fe7e6a36a6	NA	7a92ed24-5b0c-4718-af57-e92a8e3640de	2024-02-14T12:14:16+05:45	2024-02-14T12:15:14+05:45	event	animal		Axis axis	1
c531f99d-b4a9-437f-a664-fc8746b180ce	126fa24b-8e78-4d41-88ff-66fe7e6a36a6	NA	2a10cd58-2460-482a-88e1-5ac02c5c94f1	2024-02-14T12:37:09+05:45	2024-02-14T12:38:41+05:45	event	animal		Axis axis	1
4e09ae41-6b04-4449-a550-884bd7daedc7	126fa24b-8e78-4d41-88ff-66fe7e6a36a6	NA	ef1cdda9-8e9d-4612-9dc6-5af883397de0	2024-02-14T12:46:27+05:45	2024-02-14T12:46:50+05:45	event	animal		Axis axis	1
d1dda0f9-c32c-47a9-8a8c-5ab5fe074e60	126fa24b-8e78-4d41-88ff-66fe7e6a36a6	NA	53f18967-5e6d-4ba7-8fb6-df92d7da5b87	2024-02-14T13:51:56+05:45	2024-02-14T13:52:01+05:45	event	animal		Axis axis	2
c9341a77-2842-41ee-ad64-f72d664337ff	126fa24b-8e78-4d41-88ff-66fe7e6a36a6	NA	151e64d8-50fd-4252-a0da-792756794c26	2024-02-14T14:28:12+05:45	2024-02-14T14:28:28+05:45	event	animal		Axis axis	1
42d25c48-fbbf-492a-a056-d527d11f2f93	126fa24b-8e78-4d41-88ff-66fe7e6a36a6	NA	0992be6a-551d-4a8c-bee0-b5b4a339f4d6	2024-02-14T14:30:55+05:45	2024-02-14T14:32:01+05:45	event	animal		Axis axis	1
9fae612b-9f20-4671-892d-633f4de670c3	126fa24b-8e78-4d41-88ff-66fe7e6a36a6	NA	d01fb0eb-d842-4911-ade9-1ff7d1b5f252	2024-02-15T01:53:11+05:45	2024-02-15T01:53:15+05:45	event	animal		Axis axis	1
8865d826-6fda-4ff0-8866-a2492f0014d5	126fa24b-8e78-4d41-88ff-66fe7e6a36a6	NA	bfdb0818-87c9-4f48-a57e-740a46ffa534	2024-02-15T06:26:00+05:45	2024-02-15T06:26:57+05:45	event	animal		Axis axis	1
7bdcf626-93f1-466a-8fb0-94814f03f0c0	126fa24b-8e78-4d41-88ff-66fe7e6a36a6	NA	f543c24b-35f4-4f15-b9c9-fb58a252627e	2024-02-16T07:08:34+05:45	2024-02-16T07:08:39+05:45	event	animal		Axis axis	1
f710b1e7-dd9f-43c4-9dd8-d02f46ae3e5c	126fa24b-8e78-4d41-88ff-66fe7e6a36a6	NA	7a3e2a10-f242-4f40-84ef-7a8242c5fa30	2024-02-16T08:59:43+05:45	2024-02-16T09:00:11+05:45	event	animal		Axis axis	1
b4c213d6-912e-4f1f-a7e6-0a0f49529ef6	126fa24b-8e78-4d41-88ff-66fe7e6a36a6	NA	3d5d2942-c366-4984-b77f-387cc88e7744	2024-02-18T00:09:17+05:45	2024-02-18T00:10:50+05:45	event	animal		Axis axis	1
c7549bb6-f929-438f-86a0-12eac0899ae6	126fa24b-8e78-4d41-88ff-66fe7e6a36a6	NA	d26ac3ad-bf2a-43c2-8f2b-1e2f6e5447b5	2024-02-18T11:19:24+05:45	2024-02-18T11:19:29+05:45	event	animal		Axis axis	1
43618609-ce16-4e5c-bf7e-a7e861db422d	126fa24b-8e78-4d41-88ff-66fe7e6a36a6	NA	05549bab-688f-41ed-a06e-f5f68ee01f99	2024-02-19T07:46:30+05:45	2024-02-19T07:48:41+05:45	event	animal		Axis axis	2
cdefe4e0-0145-4714-a5d1-ca5110598f63	126fa24b-8e78-4d41-88ff-66fe7e6a36a6	NA	94e840ca-025a-4b31-9997-5096a21ddcc4	2024-02-19T16:55:45+05:45	2024-02-19T16:57:12+05:45	event	animal		Axis axis	1
0e503c83-9372-490d-bb7a-f33dcadcecd3	126fa24b-8e78-4d41-88ff-66fe7e6a36a6	NA	18de8c98-8f8f-49b6-a9ee-2d9b5207b6e0	2024-02-19T23:00:35+05:45	2024-02-19T23:00:45+05:45	event	animal		Axis axis	1
3e81f15d-1c5a-4603-8d8f-515fedd53cbe	126fa24b-8e78-4d41-88ff-66fe7e6a36a6	NA	bd1b0b80-81b2-46d2-9a8a-5537e469bc54	2024-02-20T16:54:42+05:45	2024-02-20T16:54:48+05:45	event	animal		Axis axis	1
6e5dca4c-b43a-4545-80c4-c88c4263c275	126fa24b-8e78-4d41-88ff-66fe7e6a36a6	NA	459bf8ab-ad63-4988-8844-0aa7700456dd	2024-02-21T14:30:36+05:45	2024-02-21T14:30:41+05:45	event	animal		Axis axis	2
928e8dd7-a2ba-43be-804e-8a5c2a9af20f	126fa24b-8e78-4d41-88ff-66fe7e6a36a6	NA	505ad620-c303-4036-9661-98c097bd4e27	2024-02-21T23:26:13+05:45	2024-02-21T23:26:17+05:45	event	animal		Axis axis	1
0309c4d3-8356-400f-a086-0d27efa67f01	126fa24b-8e78-4d41-88ff-66fe7e6a36a6	NA	1c16ffa7-97de-4a75-9d78-fef0f527de89	2024-02-22T22:44:47+05:45	2024-02-22T22:45:00+05:45	event	animal		Axis axis	1
d2750b03-2262-4112-9317-e78976b89d48	126fa24b-8e78-4d41-88ff-66fe7e6a36a6	NA	5041254b-4ae0-4197-a91f-4d6a7deb585f	2024-02-23T02:11:08+05:45	2024-02-23T02:14:19+05:45	event	animal		Axis axis	1
3f4c24c7-b0f6-4b4c-acd5-cb005707428d	126fa24b-8e78-4d41-88ff-66fe7e6a36a6	NA	03d99420-f9d2-472c-8df7-ef41912a026e	2024-02-24T02:37:31+05:45	2024-02-24T02:38:31+05:45	event	animal		Axis axis	2
abcb3a2e-504c-4453-9a2b-268b3f69fc02	126fa24b-8e78-4d41-88ff-66fe7e6a36a6	NA	4afc5aa3-9c4b-4fa4-8c68-5ce77dfabe05	2024-02-26T00:07:01+05:45	2024-02-26T00:07:05+05:45	event	animal		Rusa unicolor	1
86510cbc-a329-4654-baca-8d37a3cfae8d	126fa24b-8e78-4d41-88ff-66fe7e6a36a6	NA	4afc5aa3-9c4b-4fa4-8c68-5ce77dfabe05	2024-02-26T00:07:01+05:45	2024-02-26T00:07:05+05:45	event	animal		Axis axis	1
fb9ac283-a6da-4918-aee2-32c215860db6	126fa24b-8e78-4d41-88ff-66fe7e6a36a6	NA	d83ffb18-3f0c-4252-89a7-6322d2795840	2024-02-26T15:35:02+05:45	2024-02-26T15:35:07+05:45	event	animal		Axis axis	1
b075c396-7fe5-4303-8998-81e430b0a202	126fa24b-8e78-4d41-88ff-66fe7e6a36a6	NA	25326079-a3c2-455e-ae4d-d70f079da83b	2024-02-27T10:57:02+05:45	2024-02-27T10:57:06+05:45	event	animal		Axis axis	1
2e104db3-58c5-4160-a3ce-2eb5eaeabdad	126fa24b-8e78-4d41-88ff-66fe7e6a36a6	NA	fd8deff6-5613-4a70-b24b-e7ab0c41edd0	2024-02-27T11:04:50+05:45	2024-02-27T11:04:55+05:45	event	animal		Axis axis	1
b19ebd9b-04aa-45dc-84e4-e80c313bc210	126fa24b-8e78-4d41-88ff-66fe7e6a36a6	NA	38610779-ae17-460b-94a0-15687a3c7206	2024-02-27T15:54:03+05:45	2024-02-27T15:54:08+05:45	event	animal		Axis axis	1
ea1bc8e8-ea2a-44ff-bc38-d9a01833c743	126fa24b-8e78-4d41-88ff-66fe7e6a36a6	NA	b3315cf6-4f27-4e4f-b9ba-0d3d572ae6ce	2024-02-28T07:38:24+05:45	2024-02-28T07:38:28+05:45	event	animal		Axis axis	1
bff19f6a-9e1f-44d9-b8f0-e1ad87bf1596	126fa24b-8e78-4d41-88ff-66fe7e6a36a6	NA	2c742a6e-5e96-4c07-8edf-89d6fcf30e83	2024-02-29T05:31:39+05:45	2024-02-29T05:34:47+05:45	event	animal		Rusa unicolor	1
0b4e7bd8-b694-44b8-a3ba-d7bb21e502b7	126fa24b-8e78-4d41-88ff-66fe7e6a36a6	NA	2c742a6e-5e96-4c07-8edf-89d6fcf30e83	2024-02-29T05:31:39+05:45	2024-02-29T05:34:47+05:45	event	animal		Axis axis	1
3b77023b-fb3c-445b-b0bf-c54217f31a24	126fa24b-8e78-4d41-88ff-66fe7e6a36a6	NA	a722aae2-3dce-4dd3-8d0c-0a265f60cd03	2024-03-01T01:40:38+05:45	2024-03-01T01:40:56+05:45	event	animal		Axis axis	2
a67b7126-af11-4eff-881e-f99142f69c77	126fa24b-8e78-4d41-88ff-66fe7e6a36a6	NA	ad3f5778-0662-4eaa-abc8-430451cd022e	2024-03-01T01:56:59+05:45	2024-03-01T01:57:03+05:45	event	animal		Rusa unicolor	1
df7f924e-236c-4d0b-9a67-2b6e342414c9	126fa24b-8e78-4d41-88ff-66fe7e6a36a6	NA	f2345406-d38e-4009-82a5-0cac372da745	2024-03-01T02:00:28+05:45	2024-03-01T02:01:57+05:45	event	animal		Axis axis	1
6476f9ca-a3ca-47b1-b16b-ab78f573f77e	126fa24b-8e78-4d41-88ff-66fe7e6a36a6	NA	09af3095-7e64-4871-80f6-fb6444ee9e03	2024-03-01T05:38:26+05:45	2024-03-01T05:39:11+05:45	event	animal		Axis axis	1
da10f154-ddeb-4a6a-9454-e5aeebda699f	126fa24b-8e78-4d41-88ff-66fe7e6a36a6	NA	d627f3a3-15b5-4bcb-afd9-7e846e6e11d1	2024-03-01T15:46:11+05:45	2024-03-01T15:46:16+05:45	event	animal		Axis axis	1
526d1125-ba1c-47bb-9cb1-e59266938095	126fa24b-8e78-4d41-88ff-66fe7e6a36a6	NA	3b4318de-6632-4736-b43f-409a6e0160c6	2024-03-02T04:49:29+05:45	2024-03-02T04:49:33+05:45	event	animal		Axis axis	1
1efb198c-100c-4018-84dd-8ae39fa9f89f	126fa24b-8e78-4d41-88ff-66fe7e6a36a6	NA	84dfffce-f917-4f47-ac4a-ddd648fef667	2024-03-02T16:08:56+05:45	2024-03-02T16:09:07+05:45	event	animal		Axis axis	1
743fb3e2-e6af-4c01-9a29-707f4a0a563b	126fa24b-8e78-4d41-88ff-66fe7e6a36a6	NA	9a39d963-45eb-48a9-9443-5895526054d7	2024-03-04T10:27:34+05:45	2024-03-04T10:27:38+05:45	event	animal		Axis axis	1
a885e643-7cdc-438f-b8f4-023ba07ca842	126fa24b-8e78-4d41-88ff-66fe7e6a36a6	NA	12d53cd8-3ee4-432b-9ecd-4a7eef4bfa4e	2024-03-04T11:29:07+05:45	2024-03-04T11:29:11+05:45	event	animal		Axis axis	1
9950efdf-ab7c-4c94-827b-c2471793ab9a	126fa24b-8e78-4d41-88ff-66fe7e6a36a6	NA	a6024321-ac5d-458e-879c-15ac04940110	2024-03-12T06:16:39+05:45	2024-03-12T06:18:41+05:45	event	animal		Axis axis	1
46c64933-fd67-4b1d-956c-262f5fe43a2c	126fa24b-8e78-4d41-88ff-66fe7e6a36a6	NA	a6024321-ac5d-458e-879c-15ac04940110	2024-03-12T06:16:39+05:45	2024-03-12T06:18:41+05:45	event	animal		Rusa unicolor	1
0e36d271-3c0d-49c9-9219-df2db757733e	126fa24b-8e78-4d41-88ff-66fe7e6a36a6	NA	bcbb0df1-a47f-4ac2-9907-cf46535a2bfe	2024-03-12T07:31:33+05:45	2024-03-12T07:34:23+05:45	event	animal		Axis axis	1
352658fc-6215-4630-ba03-a823959665a4	126fa24b-8e78-4d41-88ff-66fe7e6a36a6	NA	db0cc173-e352-43f7-ae09-7218bdff71c9	2024-03-12T07:41:49+05:45	2024-03-12T07:43:23+05:45	event	animal		Axis axis	1
fcbb897f-045d-4dc2-a157-f542e2111615	126fa24b-8e78-4d41-88ff-66fe7e6a36a6	NA	edf3b394-cd62-4b29-b997-51718d60e669	2024-03-12T07:49:37+05:45	2024-03-12T07:53:29+05:45	event	animal		Axis axis	1
9d6a5053-e903-4eb9-9404-38b097dfa297	126fa24b-8e78-4d41-88ff-66fe7e6a36a6	NA	7a84ddb9-56a4-414b-997e-934d3f5b70cd	2024-03-12T07:58:25+05:45	2024-03-12T07:59:30+05:45	event	animal		Axis axis	1
267e274f-e166-4bdb-aea7-872805bd973d	126fa24b-8e78-4d41-88ff-66fe7e6a36a6	NA	ed5aed83-e6a7-4179-87af-7b38b249b280	2024-03-12T08:03:17+05:45	2024-03-12T08:04:30+05:45	event	animal		Axis axis	1
bec7d96b-a98c-4de6-8472-4a8b8c8be159	126fa24b-8e78-4d41-88ff-66fe7e6a36a6	NA	8eb1d109-4b04-40eb-a35f-057256d5b658	2024-03-12T08:14:26+05:45	2024-03-12T08:14:40+05:45	event	animal		Axis axis	1
ffa4fab1-6d3c-4dcb-ba0a-d6dc5885cf34	126fa24b-8e78-4d41-88ff-66fe7e6a36a6	NA	c74e71e1-3f29-4104-bd1f-8617c433c675	2024-03-12T08:17:16+05:45	2024-03-12T08:18:59+05:45	event	animal		Axis axis	1
4b300f8c-4c9f-4b97-9bd6-cbd5da6b68ba	126fa24b-8e78-4d41-88ff-66fe7e6a36a6	NA	9318901b-57f1-4a96-9bcb-ee2327da91cf	2024-03-12T08:22:02+05:45	2024-03-12T08:22:08+05:45	event	animal		Axis axis	1
fb54d9ec-75e0-4696-9398-be155f2b45a3	126fa24b-8e78-4d41-88ff-66fe7e6a36a6	NA	d845938f-20b8-42c6-b823-f6aaa21abfe1	2024-03-12T08:24:56+05:45	2024-03-12T08:25:01+05:45	event	animal		Axis axis	1
302e2a69-485a-4e68-a6f5-a2e2a0c39dd2	126fa24b-8e78-4d41-88ff-66fe7e6a36a6	NA	3fdeadac-c0c8-4d44-a69b-0eda48d8993a	2024-03-12T08:27:50+05:45	2024-03-12T08:29:09+05:45	event	animal		Axis axis	1
a63a4306-eb4d-429e-b7c8-c7b0a9d00fff	126fa24b-8e78-4d41-88ff-66fe7e6a36a6	NA	24c515ae-35b6-4857-9e78-442d6665b757	2024-03-12T08:32:22+05:45	2024-03-12T08:32:59+05:45	event	animal		Axis axis	1
dfd36a83-d292-4fc9-a16f-36b3416465ac	126fa24b-8e78-4d41-88ff-66fe7e6a36a6	NA	e11e159d-cfba-4e63-b667-f7091be2de3a	2024-03-12T08:38:34+05:45	2024-03-12T08:41:48+05:45	event	animal		Axis axis	1
765a490e-dae7-4420-9ac8-939421ebae88	126fa24b-8e78-4d41-88ff-66fe7e6a36a6	NA	92eab125-d8fd-4b9c-aa1e-99c53d09fdfd	2024-03-12T08:47:50+05:45	2024-03-12T08:47:56+05:45	event	animal		Axis axis	1
d1831d85-436d-4a23-9cf0-13d67d05f6cb	126fa24b-8e78-4d41-88ff-66fe7e6a36a6	NA	def3e448-9ba5-4290-bddf-e1dcd10ea761	2024-03-12T08:51:01+05:45	2024-03-12T08:51:06+05:45	event	animal		Axis axis	1
82873c31-eb75-486b-ab43-31bf592c49b7	126fa24b-8e78-4d41-88ff-66fe7e6a36a6	NA	b3c53a98-b341-4072-bc2d-c32f14d6891f	2024-03-12T08:56:13+05:45	2024-03-12T09:02:46+05:45	event	animal		Axis axis	3
de1ca4ba-566d-4326-8b92-0d732bb1493f	126fa24b-8e78-4d41-88ff-66fe7e6a36a6	NA	d16926b2-c12e-4d1b-8214-2ac164221ad5	2024-03-12T09:05:11+05:45	2024-03-12T09:06:16+05:45	event	animal		Axis axis	2
624e8d7e-34b3-4bc4-8de5-b5f34c1d7c3b	126fa24b-8e78-4d41-88ff-66fe7e6a36a6	NA	daa4aabc-c461-45e6-8a3f-30ff67f14efb	2024-03-12T09:10:47+05:45	2024-03-12T09:12:18+05:45	event	animal		Axis axis	2
e7ba320d-d56d-4c05-849c-33ca515eabac	126fa24b-8e78-4d41-88ff-66fe7e6a36a6	NA	e8eef256-8b4e-403c-ba83-eb01bd978464	2024-03-12T09:14:29+05:45	2024-03-12T09:15:52+05:45	event	animal		Axis axis	1
9f4aa88b-b1e9-434c-982b-eff40bf10afe	126fa24b-8e78-4d41-88ff-66fe7e6a36a6	NA	77c68fb8-61c2-4f0b-9b51-98a44411c98e	2024-03-12T09:33:41+05:45	2024-03-12T09:35:29+05:45	event	animal		Axis axis	1
b233d9c9-a2de-41f0-a35d-10e40c5adde4	126fa24b-8e78-4d41-88ff-66fe7e6a36a6	NA	0d415aae-d6a8-44f4-826f-0ce2f504ad6b	2024-03-12T15:04:05+05:45	2024-03-12T15:04:09+05:45	event	animal		Axis axis	1
505b142e-e6c6-4e83-969b-d972e6303616	126fa24b-8e78-4d41-88ff-66fe7e6a36a6	NA	7c59397b-1a3f-47c7-896e-87d2647011d0	2024-03-12T15:46:50+05:45	2024-03-12T15:47:14+05:45	event	animal		Axis axis	1
c059852f-490a-48e9-bc14-2585985bb5ba	126fa24b-8e78-4d41-88ff-66fe7e6a36a6	NA	460b35e7-e338-4b22-832a-34231d035140	2024-03-13T07:12:35+05:45	2024-03-13T07:14:15+05:45	event	animal		Axis axis	1
e1f0f4c7-d0cd-419d-a10b-67b1a36d2ab1	126fa24b-8e78-4d41-88ff-66fe7e6a36a6	NA	d959e565-08c4-451c-a17b-653578328bec	2024-03-14T02:22:22+05:45	2024-03-14T02:22:32+05:45	event	animal		Rusa unicolor	1
6a446c4f-c977-4942-84e0-a6294e4bfb7d	126fa24b-8e78-4d41-88ff-66fe7e6a36a6	NA	7e3948d6-577a-4edb-a725-e088a8959dc8	2024-03-16T16:32:03+05:45	2024-03-16T16:33:24+05:45	event	animal		Axis axis	1
2b7d25ec-3d7d-4a1a-8951-e1fcdb1d14b1	126fa24b-8e78-4d41-88ff-66fe7e6a36a6	NA	4051a8bd-43f7-4497-a2df-84173aaa223c	2024-03-16T17:36:40+05:45	2024-03-16T17:36:47+05:45	event	animal		Axis axis	1
8ec90afa-0331-499c-b612-4c19877cbb78	126fa24b-8e78-4d41-88ff-66fe7e6a36a6	NA	b5945139-8fd8-4508-8ec6-ab71698537e5	2024-03-17T07:55:38+05:45	2024-03-17T07:55:43+05:45	event	animal		Axis axis	1
4f5195a4-666c-41a6-939d-203ea02e12e0	126fa24b-8e78-4d41-88ff-66fe7e6a36a6	NA	f8ad42da-72de-4c37-885d-8b3dcad5ba04	2024-03-18T06:23:28+05:45	2024-03-18T06:23:33+05:45	event	animal		Axis axis	1
ca741ad5-68be-4aa4-9694-4d7c58ac6b6c	126fa24b-8e78-4d41-88ff-66fe7e6a36a6	NA	5793068c-68e3-4430-8020-b8764085e022	2024-03-18T06:59:45+05:45	2024-03-18T06:59:51+05:45	event	animal		Axis axis	1
de6bb489-aec1-48d9-b21d-bd37e3b19057	126fa24b-8e78-4d41-88ff-66fe7e6a36a6	NA	4625a755-c8a8-44de-ae41-d83bb4addab9	2024-03-20T17:58:39+05:45	2024-03-20T17:58:44+05:45	event	animal		Axis axis	1
53969b8a-8506-4ed6-ab63-75d5f26d6ee7	126fa24b-8e78-4d41-88ff-66fe7e6a36a6	NA	8405617b-a4fc-4d96-a4da-97b97c36c0ad	2024-03-20T18:24:18+05:45	2024-03-20T18:24:23+05:45	event	animal		Axis axis	1
ec4b7b36-9e1f-49ed-805e-f19d3abbbef3	126fa24b-8e78-4d41-88ff-66fe7e6a36a6	NA	472c3c22-6e2e-4db1-9f29-9f0c6216f8e0	2024-03-20T18:54:08+05:45	2024-03-20T18:54:48+05:45	event	animal		Axis axis	1
2482689d-eefd-4f3e-8b67-f2f2994062eb	126fa24b-8e78-4d41-88ff-66fe7e6a36a6	NA	eaf09df1-f3c2-485b-b00b-4190f471ebee	2024-03-23T03:37:55+05:45	2024-03-23T03:38:00+05:45	event	animal		Rusa unicolor	1
1f0487b9-b37b-41f0-9eb1-cf73e9f2e040	126fa24b-8e78-4d41-88ff-66fe7e6a36a6	NA	4417426d-cbe3-4b25-b34f-92e422fdf098	2024-03-23T04:43:27+05:45	2024-03-23T04:43:31+05:45	event	animal		Rusa unicolor	1
8b92ad35-03de-4106-a783-687a1d2d9b32	126fa24b-8e78-4d41-88ff-66fe7e6a36a6	NA	f9efc760-8d66-4c3f-b6b8-31a360bc160b	2024-03-26T07:20:38+05:45	2024-03-26T07:22:30+05:45	event	animal		Axis axis	2
20674bce-e54e-47eb-825a-773beb3ed116	126fa24b-8e78-4d41-88ff-66fe7e6a36a6	NA	e9a3b691-68a2-4eef-981e-da6e24901076	2024-03-28T06:33:46+05:45	2024-03-28T06:35:09+05:45	event	animal		Axis axis	1
e7f1339e-a408-4461-ac7f-c7784761de30	126fa24b-8e78-4d41-88ff-66fe7e6a36a6	NA	f973d80a-1a7e-432e-bb3b-a195884b1ad0	2024-04-03T03:38:12+05:45	2024-04-03T03:38:16+05:45	event	animal		Rusa unicolor	1
f015698e-1443-4128-968b-b8d2d57e6086	126fa24b-8e78-4d41-88ff-66fe7e6a36a6	NA	b686a354-0e1a-4b89-bf75-b620e51a4e8f	2024-04-03T05:50:55+05:45	2024-04-03T05:51:00+05:45	event	animal		Rusa unicolor	1
50d82bc3-aa9a-4ded-add6-1e35d957868a	126fa24b-8e78-4d41-88ff-66fe7e6a36a6	NA	081cfbb9-7c6e-4469-b0d1-afdcdb7252b1	2024-04-05T05:51:02+05:45	2024-04-05T05:51:07+05:45	event	animal		Rusa unicolor	1
8354af60-d7b1-4d89-933d-e07252c1d437	126fa24b-8e78-4d41-88ff-66fe7e6a36a6	NA	923ffb3c-40d2-41a6-8a9e-22ee0fa16f2e	2024-04-06T05:30:17+05:45	2024-04-06T05:30:21+05:45	event	animal		Axis axis	1
ed97ee97-4884-42c1-9f7f-9a6a09471316	126fa24b-8e78-4d41-88ff-66fe7e6a36a6	NA	923ffb3c-40d2-41a6-8a9e-22ee0fa16f2e	2024-04-06T05:30:17+05:45	2024-04-06T05:30:21+05:45	event	animal		Rusa unicolor	1
e7041ae1-a87c-4859-a3f8-5b8a663d764d	126fa24b-8e78-4d41-88ff-66fe7e6a36a6	NA	67766a4c-75d9-4469-8896-29621bb92828	2024-04-06T05:33:37+05:45	2024-04-06T05:33:47+05:45	event	animal		Rusa unicolor	1
b796d8d8-0fd5-4e95-ac9e-67b0a4cc761a	126fa24b-8e78-4d41-88ff-66fe7e6a36a6	NA	67766a4c-75d9-4469-8896-29621bb92828	2024-04-06T05:33:37+05:45	2024-04-06T05:33:47+05:45	event	animal		Axis axis	1
e73e3b2a-6cbf-46bc-84e3-bcb3001ee14e	126fa24b-8e78-4d41-88ff-66fe7e6a36a6	NA	2be339b7-1976-449a-8929-d53c4d8be07c	2024-04-09T06:06:20+05:45	2024-04-09T06:06:39+05:45	event	animal		Axis axis	1
87218df7-f68a-4aa4-8ccb-554d0aae6536	126fa24b-8e78-4d41-88ff-66fe7e6a36a6	NA	d6688164-8702-4f8d-beee-cd08e01feef0	2024-04-13T05:31:56+05:45	2024-04-13T05:34:19+05:45	event	animal		Axis axis	1
47859136-8ab1-49d6-87c7-2dd4cabcb89b	126fa24b-8e78-4d41-88ff-66fe7e6a36a6	NA	d3f2a2b8-93c3-4da2-8671-1c590ea27f59	2024-04-14T07:18:08+05:45	2024-04-14T07:20:49+05:45	event	animal		Rusa unicolor	1
4c170ca7-b0a9-42ac-b2bb-889571769a88	126fa24b-8e78-4d41-88ff-66fe7e6a36a6	NA	d3f2a2b8-93c3-4da2-8671-1c590ea27f59	2024-04-14T07:18:08+05:45	2024-04-14T07:20:49+05:45	event	animal		Axis axis	1
ff29ea72-9129-492a-859b-716704d45e8f	126fa24b-8e78-4d41-88ff-66fe7e6a36a6	NA	3414c139-d358-48a6-b4d0-42f9f8b8f9b5	2024-04-14T17:51:09+05:45	2024-04-14T17:51:24+05:45	event	animal		Axis axis	1
c751331e-2ac4-4a2a-9c3b-3e063a661da4	126fa24b-8e78-4d41-88ff-66fe7e6a36a6	NA	07fed758-2743-4ea7-9068-98ac9053a0d9	2024-04-15T05:44:48+05:45	2024-04-15T05:49:25+05:45	event	animal		Axis axis	1
16265256-daf2-47f8-b702-e4d3fa26a476	126fa24b-8e78-4d41-88ff-66fe7e6a36a6	NA	8b2dbb34-fc9a-4bf8-8970-d3f3b4b3bae3	2024-04-15T06:45:28+05:45	2024-04-15T06:45:40+05:45	event	animal		Axis axis	2
c672fe70-e4b9-4047-b874-7a5daef03098	126fa24b-8e78-4d41-88ff-66fe7e6a36a6	NA	fe0c1b19-69ba-4690-a87a-cf6a1b861ec6	2024-04-16T06:14:21+05:45	2024-04-16T06:14:33+05:45	event	animal		Axis axis	1
c14c6038-8bfa-44aa-9765-bb574158a493	126fa24b-8e78-4d41-88ff-66fe7e6a36a6	NA	b848e08f-88df-46de-b55f-8fb1978e5529	2024-04-17T17:52:46+05:45	2024-04-17T17:52:51+05:45	event	animal		Axis axis	1
b46433eb-8726-45b3-90e0-74a203df9288	126fa24b-8e78-4d41-88ff-66fe7e6a36a6	NA	8920fbb5-41dd-4864-96f5-7f864b358597	2024-04-19T08:04:01+05:45	2024-04-19T08:05:01+05:45	event	animal		Axis axis	1
c86d4d2d-e7dd-4de0-b41d-508eecdd795b	126fa24b-8e78-4d41-88ff-66fe7e6a36a6	NA	afca0b9a-71f4-4def-aef2-28fb5d1d9b97	2024-04-20T05:32:29+05:45	2024-04-20T05:32:39+05:45	event	animal		Axis axis	1
4e82e240-0023-4ca6-ac4b-d2d28afe22c1	126fa24b-8e78-4d41-88ff-66fe7e6a36a6	NA	4e5f3fa3-77b7-415a-8c34-90ca6b7b0b88	2024-04-20T06:00:20+05:45	2024-04-20T06:00:40+05:45	event	animal		Axis axis	2
96c91252-154e-413e-8800-7b0d59850a01	126fa24b-8e78-4d41-88ff-66fe7e6a36a6	NA	ac483a04-2299-4c35-89a1-bf686a1264fb	2024-04-23T05:52:57+05:45	2024-04-23T05:53:49+05:45	event	animal		Axis axis	1
2ae09d09-7581-46e5-ada9-d6ac0e604452	12bd8d4e-a980-4248-bb62-161c10314e9d	NA	d23c4f3b-46df-4b03-9326-04cae5c0608c	2022-07-18T13:20:08+05:45	2022-07-18T13:20:11+05:45	event	animal		Axis axis	1
e67c2546-0e2a-4fff-bc75-403be8e52572	12bd8d4e-a980-4248-bb62-161c10314e9d	NA	cb9473fb-5af7-443d-9c63-f1fab15ed6f6	2022-07-24T11:23:26+05:45	2022-07-24T11:23:29+05:45	event	animal		Axis axis	1
e969162b-fd98-4f32-9843-c79412b82a87	12bd8d4e-a980-4248-bb62-161c10314e9d	NA	a940800a-9f14-4bd5-9f68-7f10db530df5	2022-07-26T05:22:24+05:45	2022-07-26T05:22:26+05:45	event	animal		Axis axis	1
507fa06f-fc4e-4d63-97bc-2034a2292210	12bd8d4e-a980-4248-bb62-161c10314e9d	NA	4bcc0573-016f-4c8c-9cbf-60a3cdae61e8	2022-08-01T23:28:04+05:45	2022-08-01T23:28:06+05:45	event	animal		Panthera tigris	1
369fb6d7-acb7-4a58-938a-a006fdee6a86	12bd8d4e-a980-4248-bb62-161c10314e9d	NA	61daa580-c629-4ace-aeeb-e19e96cd2626	2022-08-04T10:26:11+05:45	2022-08-04T10:26:14+05:45	event	animal		Panthera tigris	1
09948d13-4ece-4e68-ae91-623be41edc4b	12bd8d4e-a980-4248-bb62-161c10314e9d	NA	15547c6c-b3c4-4a66-bad9-758dca8a6e9a	2022-08-05T11:24:56+05:45	2022-08-05T11:24:59+05:45	event	animal		Axis axis	1
d50f295d-2cf4-47a4-90a1-15b563d6cb11	12bd8d4e-a980-4248-bb62-161c10314e9d	NA	b24d6e20-0d7a-4222-91d2-1c4d520fc33e	2022-08-15T16:01:31+05:45	2022-08-15T16:01:33+05:45	event	animal		Axis axis	2
790e9246-1e02-4eda-9f95-dcf59f7778a1	12bd8d4e-a980-4248-bb62-161c10314e9d	NA	7a4bbbd5-3081-4d8b-a990-8ee1c274d5ec	2022-08-15T16:19:26+05:45	2022-08-15T16:19:29+05:45	event	animal		Axis axis	1
85fa66e5-747e-443d-ae39-3459c7810010	12bd8d4e-a980-4248-bb62-161c10314e9d	NA	0bf21036-04b1-4df8-b661-dd71a1100a54	2022-08-16T19:06:02+05:45	2022-08-16T19:06:05+05:45	event	animal		Panthera tigris	1
4d7936a8-9b75-4622-b5e1-7dff62ab1ac4	12bd8d4e-a980-4248-bb62-161c10314e9d	NA	9c1c4272-6f33-40b6-9a3a-3a74f0b99c0b	2022-08-30T10:17:46+05:45	2022-08-30T10:18:18+05:45	event	animal		Axis axis	4
e1ac88ad-89dc-4b9f-b6e0-3d6b81931522	12bd8d4e-a980-4248-bb62-161c10314e9d	NA	f9fe59e7-6a7e-46ce-a305-61170cbf34c1	2022-09-02T12:17:54+05:45	2022-09-02T12:17:57+05:45	event	animal		Panthera tigris	1
e3f74913-69c7-4f07-a86d-5e4193fe9049	12bd8d4e-a980-4248-bb62-161c10314e9d	NA	94bf943c-2072-451c-b6c2-18bb4d670932	2022-09-08T12:40:42+05:45	2022-09-08T12:40:45+05:45	event	animal		Panthera tigris	1
3c054634-2bdc-48f8-8f9e-649038475ed9	12bd8d4e-a980-4248-bb62-161c10314e9d	NA	19e8bd55-f3cb-4665-9aae-14ea326443f7	2022-09-15T23:50:49+05:45	2022-09-15T23:50:52+05:45	event	animal		Panthera tigris	1
a126d193-1b85-4234-982a-c90932191e6a	12bd8d4e-a980-4248-bb62-161c10314e9d	NA	29330601-def4-450a-a5d6-abbf3f96a044	2022-09-23T11:06:41+05:45	2022-09-23T11:06:44+05:45	event	animal		Panthera tigris	1
f1191aa0-6185-499a-9e65-b9d10aea314f	12bd8d4e-a980-4248-bb62-161c10314e9d	NA	b6ffbc9c-db8d-4a8c-8dac-4a83a78f8688	2022-09-30T15:25:30+05:45	2022-09-30T15:27:00+05:45	event	animal		Axis axis	2
97962169-18b7-4e6f-a122-836a9abfd841	12bd8d4e-a980-4248-bb62-161c10314e9d	NA	3398d793-ffc4-4375-b657-5374df813a3f	2022-10-04T00:43:53+05:45	2022-10-04T00:43:56+05:45	event	animal		Panthera tigris	1
f70d142b-75e0-4a28-9cd1-f6498aded1e3	12bd8d4e-a980-4248-bb62-161c10314e9d	NA	6d43df43-2591-4d4f-8385-13ced8c3a362	2022-10-05T00:15:13+05:45	2022-10-05T00:15:16+05:45	event	animal		Panthera tigris	1
50f4131b-c03f-4ffc-a602-d769a3203680	12bd8d4e-a980-4248-bb62-161c10314e9d	NA	4090d025-d99f-4048-9610-8ea612b62a2f	2022-10-10T10:28:21+05:45	2022-10-10T10:28:24+05:45	event	animal		Panthera tigris	1
f86da9f6-e4c3-42fb-a401-7367bf4638cf	12bd8d4e-a980-4248-bb62-161c10314e9d	NA	0e77f8bc-2df6-46c9-939d-af84a638c3bf	2022-10-11T17:28:20+05:45	2022-10-11T17:28:23+05:45	event	animal		Axis axis	1
572b59de-a44d-4b92-9d12-32bbbf194121	12bd8d4e-a980-4248-bb62-161c10314e9d	NA	0e533d67-4200-47e6-a928-73242f37c43d	2022-10-11T17:33:52+05:45	2022-10-11T17:33:55+05:45	event	animal		Axis axis	1
b48d21ae-2b65-490e-82b5-d47d9c333d1b	12bd8d4e-a980-4248-bb62-161c10314e9d	NA	0732c99b-ddc2-4742-b68f-2404c927c62d	2022-10-12T08:10:53+05:45	2022-10-12T08:10:56+05:45	event	animal		Axis axis	1
93dd2ea5-508e-4985-84ce-fbc397f8030f	12bd8d4e-a980-4248-bb62-161c10314e9d	NA	fc527d04-0bcf-4490-a8e5-227aa6879e1b	2022-10-14T00:20:58+05:45	2022-10-14T00:21:01+05:45	event	animal		Panthera tigris	1
15b44be4-1c60-4b78-b48b-004312d1cd28	12bd8d4e-a980-4248-bb62-161c10314e9d	NA	b50a353b-7b19-499c-becb-a3615bb5c8a2	2022-10-16T12:06:23+05:45	2022-10-16T12:06:26+05:45	event	animal		Axis axis	1
7fd6dec7-c1d4-43e3-8288-6e90785b69d6	12bd8d4e-a980-4248-bb62-161c10314e9d	NA	213ea09a-0759-4937-8784-8f607913a09f	2022-10-16T16:10:47+05:45	2022-10-16T16:11:35+05:45	event	animal		Axis axis	1
1ad58779-bb60-4f40-9468-66017532eb13	12bd8d4e-a980-4248-bb62-161c10314e9d	NA	a1b045c0-9e9a-4217-9cee-942ebc8039c0	2022-10-20T19:40:00+05:45	2022-10-20T19:40:03+05:45	event	animal		Panthera tigris	1
66988633-402b-4a3d-894c-31418260e5ea	12bd8d4e-a980-4248-bb62-161c10314e9d	NA	ebe3f002-87a8-476a-9e93-797fec51b2d9	2022-10-24T11:41:21+05:45	2022-10-24T11:41:24+05:45	event	animal		Axis axis	1
a5aed4a6-b88a-490e-8cb3-be7ebdc81a9e	12bd8d4e-a980-4248-bb62-161c10314e9d	NA	993b5fc8-39b2-486f-8fcd-c422ab419cde	2022-10-26T13:50:49+05:45	2022-10-26T13:50:52+05:45	event	animal		Axis axis	1
388b5eb0-dc58-40c5-b05c-d888261b32b6	12ea71a8-eefb-4c02-ab6b-6328e97dce30	NA	c588b411-058d-4f79-aa8b-a2a11948f026	2022-07-11T20:33:41+05:45	2022-07-11T20:33:45+05:45	event	animal		Muntiacus muntjak	1
5f54b36c-e19f-4e6e-a893-d58b3cfc0fb5	12ea71a8-eefb-4c02-ab6b-6328e97dce30	NA	122e1363-af6a-465f-8c5b-abb6e4ff7992	2022-07-21T13:22:25+05:45	2022-07-21T13:26:47+05:45	event	animal		Rusa unicolor	1
c126d411-2971-40da-8375-4f396a4f4420	12ea71a8-eefb-4c02-ab6b-6328e97dce30	NA	459e4b9c-2829-4472-b160-fc0af349b8c6	2022-08-07T04:54:35+05:45	2022-08-07T04:54:40+05:45	event	animal		Axis axis	1
4c1a807d-8ec5-430c-a926-c29af7bcb404	12ea71a8-eefb-4c02-ab6b-6328e97dce30	NA	448642c5-989c-4ce4-a5ae-6c8d3890fa3c	2022-08-23T16:07:06+05:45	2022-08-23T16:07:11+05:45	event	animal		Rusa unicolor	1
5de97755-954e-408b-af45-d8380dad2524	12ea71a8-eefb-4c02-ab6b-6328e97dce30	NA	e4145959-7b4e-4f2f-926f-75e6c50a751f	2022-08-23T21:14:47+05:45	2022-08-23T21:14:52+05:45	event	animal		Rusa unicolor	1
d222c333-c9f9-47c9-ad1b-699498684310	12ea71a8-eefb-4c02-ab6b-6328e97dce30	NA	e86ac802-bfbe-4c95-98f8-79451feee578	2022-08-25T02:23:08+05:45	2022-08-25T02:23:18+05:45	event	animal		Rusa unicolor	1
1b53012b-133e-4e0c-b8b1-74136fbc139f	12ea71a8-eefb-4c02-ab6b-6328e97dce30	NA	fc062f95-5123-4fe9-92d3-055bf9066469	2022-08-28T14:31:44+05:45	2022-08-28T14:31:49+05:45	event	animal		Axis axis	1
f9c69f17-efa0-4486-a0ea-057bc6bcb5d1	12ea71a8-eefb-4c02-ab6b-6328e97dce30	NA	cb7f9dd9-aa31-4715-87c9-04d5cdad63d0	2022-09-17T06:20:23+05:45	2022-09-17T06:20:28+05:45	event	animal		Axis axis	1
a194d1cd-e337-4d2a-a23c-7992002acae4	12ea71a8-eefb-4c02-ab6b-6328e97dce30	NA	daf69c04-af66-471e-bcb7-f7a23eb8295f	2022-09-25T18:42:20+05:45	2022-09-25T18:44:13+05:45	event	animal		Axis axis	1
d7db814a-5257-404f-8e5e-2280b17802d6	12ea71a8-eefb-4c02-ab6b-6328e97dce30	NA	62c01979-2126-485f-979d-1e3348ee1a05	2022-09-25T19:44:50+05:45	2022-09-25T19:44:54+05:45	event	animal		Axis axis	1
fc4231fb-020c-49c5-9837-f6738df55af6	12ea71a8-eefb-4c02-ab6b-6328e97dce30	NA	0226d2c9-6f19-4d50-8ec6-ccd7a86f8835	2022-09-25T20:38:30+05:45	2022-09-25T20:38:34+05:45	event	animal		Axis axis	1
865c640a-ae6f-4da6-bb04-4d474e8ba295	12ea71a8-eefb-4c02-ab6b-6328e97dce30	NA	963be512-129b-47dc-95d0-ebf6ce1275d7	2022-09-25T22:06:38+05:45	2022-09-25T22:06:42+05:45	event	animal		Axis axis	1
9b4be5e0-bf74-4bc8-921f-dd2efb201c14	12ea71a8-eefb-4c02-ab6b-6328e97dce30	NA	1b1333ec-2ef3-4a5c-a0c7-0b04be0116dc	2022-09-25T23:11:25+05:45	2022-09-25T23:11:29+05:45	event	animal		Axis axis	1
0fb933dd-2dd1-4574-9790-d05170092384	12ea71a8-eefb-4c02-ab6b-6328e97dce30	NA	4346c1bf-dce6-43be-84af-79e25dc64842	2022-09-25T23:14:00+05:45	2022-09-25T23:14:04+05:45	event	animal		Axis axis	1
2f5edba1-af9e-4ac4-a7e8-81bb9368ef71	12ea71a8-eefb-4c02-ab6b-6328e97dce30	NA	3faa57b5-dc70-4ba6-b3a9-eaeded5b080c	2022-09-26T00:11:19+05:45	2022-09-26T00:11:23+05:45	event	animal		Axis axis	1
b007d27d-5725-4f0a-90f0-6e962c7bf985	12ea71a8-eefb-4c02-ab6b-6328e97dce30	NA	3525ec9f-757d-4386-9fbf-861dab607c78	2022-09-26T02:25:35+05:45	2022-09-26T02:25:39+05:45	event	animal		Axis axis	1
96f0b749-5fc9-4aaa-9d93-2260c2fcf265	12ea71a8-eefb-4c02-ab6b-6328e97dce30	NA	8ee44827-8fee-4de2-ba03-d5958127f666	2022-09-26T18:03:58+05:45	2022-09-26T18:04:03+05:45	event	animal		Axis axis	1
20893921-9e20-4069-a438-b9233618a172	12ea71a8-eefb-4c02-ab6b-6328e97dce30	NA	0028e426-25f2-4f58-8ad2-befcb8005ae3	2022-09-26T19:25:42+05:45	2022-09-26T19:25:46+05:45	event	animal		Axis axis	1
4571c924-0c3b-4b2c-b9d0-50d701c1b77c	12ea71a8-eefb-4c02-ab6b-6328e97dce30	NA	b68783b0-8fc2-4eb6-a228-dfd2f7bf3cbe	2022-09-26T22:17:08+05:45	2022-09-26T22:17:59+05:45	event	animal		Axis axis	1
a853c4bf-cee8-478e-8e6a-32c21772f77b	12ea71a8-eefb-4c02-ab6b-6328e97dce30	NA	c8b3c1a8-91c5-40f5-9f03-011ea74fdd6f	2022-10-04T18:30:29+05:45	2022-10-04T18:30:34+05:45	event	animal		Axis axis	1
386364fe-69d1-43b1-b80d-b69729662450	12ea71a8-eefb-4c02-ab6b-6328e97dce30	NA	0eca54a6-8b71-417f-b002-6db27be05106	2022-10-06T08:49:22+05:45	2022-10-06T08:49:27+05:45	event	animal		Muntiacus muntjak	1
519f04db-0569-4ad9-80f8-8dfb1bc2de02	12ea71a8-eefb-4c02-ab6b-6328e97dce30	NA	0b4f3aa7-00fe-46cf-a62e-e2a9b7dc8589	2022-10-12T15:53:12+05:45	2022-10-12T15:53:16+05:45	event	animal		Axis axis	1
6c872722-8f0e-4226-b80e-34d732350ae4	12ea71a8-eefb-4c02-ab6b-6328e97dce30	NA	50e01b9e-9445-4a4c-86e1-6449245b2200	2022-10-14T18:07:27+05:45	2022-10-14T18:07:31+05:45	event	animal		Axis axis	1
d52fe93e-74aa-4c3b-9eaf-69519ed67e86	12ea71a8-eefb-4c02-ab6b-6328e97dce30	NA	52a5bef4-755b-401f-8b07-31422852d503	2022-10-14T18:09:57+05:45	2022-10-14T18:10:01+05:45	event	animal		Axis axis	1
f3e4047e-904d-4992-8996-03d12079a021	12ea71a8-eefb-4c02-ab6b-6328e97dce30	NA	0f183225-f218-46a7-9b38-8692ced643e9	2022-10-14T18:13:06+05:45	2022-10-14T18:13:21+05:45	event	animal		Axis axis	1
0c0d2569-100a-4df2-be84-7e7f8c241e54	12ea71a8-eefb-4c02-ab6b-6328e97dce30	NA	3149c8f9-d04f-417a-a7e2-fb08afd764ff	2022-10-14T18:16:40+05:45	2022-10-14T18:16:44+05:45	event	animal		Axis axis	1
49d2e209-b541-44ea-a33e-33df11a69485	12ea71a8-eefb-4c02-ab6b-6328e97dce30	NA	e85788f7-b744-4189-ab4e-6dc4d5e44199	2022-10-14T18:39:16+05:45	2022-10-14T18:41:13+05:45	event	animal		Axis axis	2
dbc70baa-2236-48eb-87cf-4813c4ab2ba2	12ea71a8-eefb-4c02-ab6b-6328e97dce30	NA	fe1fd344-c647-418e-8245-2d2b9b0478f8	2022-10-14T18:43:42+05:45	2022-10-14T18:43:52+05:45	event	animal		Axis axis	2
e7eea0a6-07e0-426a-9f2e-15abf0fc92d4	12ea71a8-eefb-4c02-ab6b-6328e97dce30	NA	acecc79c-577e-449b-af2a-c1f57d555e6b	2022-10-14T19:16:04+05:45	2022-10-14T19:18:25+05:45	event	animal		Axis axis	2
190235cc-af9a-4986-92ae-032b4c787933	12ea71a8-eefb-4c02-ab6b-6328e97dce30	NA	44bdcc7a-a322-4ece-8b66-7bf5c61425b1	2022-10-14T19:31:38+05:45	2022-10-14T19:31:43+05:45	event	animal		Axis axis	1
4b9398ee-d8d2-4385-ac1f-7dbb3c5331da	12ea71a8-eefb-4c02-ab6b-6328e97dce30	NA	e71aea29-5555-45dd-874d-3c38ef2d0caf	2022-10-14T19:53:27+05:45	2022-10-14T19:53:31+05:45	event	animal		Axis axis	1
f3c399a5-dea6-4c3e-b203-c5fbf7090767	12ea71a8-eefb-4c02-ab6b-6328e97dce30	NA	6d077257-2acd-420e-b1c1-5e8c52792c49	2022-10-14T22:21:43+05:45	2022-10-14T22:21:47+05:45	event	animal		Axis axis	1
1e31d75b-506d-47ab-bc46-64081fa240c8	12ea71a8-eefb-4c02-ab6b-6328e97dce30	NA	f0e9ee00-74c7-4bee-bd75-bcc8b8b018fb	2022-10-17T18:33:13+05:45	2022-10-17T18:33:18+05:45	event	animal		Rusa unicolor	1
0f75a62c-f297-49df-b954-2585068057ff	12ea71a8-eefb-4c02-ab6b-6328e97dce30	NA	df584933-4b44-4e19-86c9-b2418cb66db2	2022-10-17T21:37:52+05:45	2022-10-17T21:38:40+05:45	event	animal		Rusa unicolor	1
30f89fb7-a1ae-42a7-b8cc-8f6fb7d00b09	12ea71a8-eefb-4c02-ab6b-6328e97dce30	NA	c5b61b51-f2cb-4825-81e4-9e6ef9fba2b6	2022-10-19T01:09:05+05:45	2022-10-19T01:09:10+05:45	event	animal		Axis axis	1
f3837a80-e452-496b-8488-77baa004e2bf	136a998f-4a6f-4f43-aa99-cd06aaf69137	NA	5197c944-fea7-4e72-acea-587b4c66ef0a	2021-04-25T10:57:23+05:45	2021-04-25T10:57:26+05:45	event	animal		Axis axis	1
1cf8ebb3-1c75-449f-8e95-0ec1b4b2d8cd	136a998f-4a6f-4f43-aa99-cd06aaf69137	NA	29a05b0c-8855-45b1-985e-a03da44f7abd	2021-04-26T13:36:00+05:45	2021-04-26T13:36:02+05:45	event	animal		Axis axis	1
89125f36-919a-4b4b-9527-29b4c2c4f7cd	136a998f-4a6f-4f43-aa99-cd06aaf69137	NA	47b10d90-31c8-46b7-9e65-9de1dcb6b3fe	2021-04-27T05:13:44+05:45	2021-04-27T05:13:47+05:45	event	animal		Axis axis	1
9848fa4e-82df-4a0b-8d76-e026bd4fb3b9	136a998f-4a6f-4f43-aa99-cd06aaf69137	NA	5a0091a4-4715-49b9-8c05-a0a65eddcb22	2021-04-28T14:15:29+05:45	2021-04-28T14:15:31+05:45	event	animal		Axis axis	1
2837c84a-9887-4c00-b9eb-fbb885cf49e2	136a998f-4a6f-4f43-aa99-cd06aaf69137	NA	f84a2b59-e90a-4c90-978c-aa852ce3ca0a	2021-05-07T03:04:53+05:45	2021-05-07T03:04:56+05:45	event	animal		Axis axis	1
5447c295-14ff-4192-aa48-65c9d9df2da3	136a998f-4a6f-4f43-aa99-cd06aaf69137	NA	3034ae06-6d20-4ad4-a7f9-1d6e3e08193a	2021-05-20T11:41:33+05:45	2021-05-20T11:41:35+05:45	event	animal		Axis axis	1
9fa502df-c466-41a9-aca4-2b6919cdc8b6	139dfff6-f50f-4fab-9881-18e7c9c183e9	NA	94f7c787-d8aa-4000-a406-74a6955a1cca	2021-04-17T07:41:05+05:45	2021-04-17T07:41:26+05:45	event	animal		Axis axis	2
17cfe51d-201e-4db9-8b82-958335f56327	139dfff6-f50f-4fab-9881-18e7c9c183e9	NA	a568c3fc-8d8b-4878-9483-389693e4d419	2021-04-17T15:27:00+05:45	2021-04-17T15:27:02+05:45	event	animal		Axis axis	1
83dc9d3b-5c73-45e9-9f74-91ec9e08f644	139dfff6-f50f-4fab-9881-18e7c9c183e9	NA	40595db3-9324-40f4-b0c6-98fc5b00ad9b	2021-04-17T15:46:17+05:45	2021-04-17T15:46:19+05:45	event	animal		Axis axis	1
dbf158a8-9e78-4752-9979-ebc506949dbf	139dfff6-f50f-4fab-9881-18e7c9c183e9	NA	7e08e788-4db1-45a8-a221-7ba0cced8ea6	2021-04-18T17:58:52+05:45	2021-04-18T17:59:08+05:45	event	animal		Axis axis	1	adult	male
b33247a7-a8ee-44d6-9a1a-43975f453281	139dfff6-f50f-4fab-9881-18e7c9c183e9	NA	2ca9b787-839e-47c8-9392-88ac9b10255d	2021-04-18T18:19:34+05:45	2021-04-18T18:19:42+05:45	event	animal		Axis axis	1	adult	male
489459e9-a374-4dd8-b68a-704cc541281f	139dfff6-f50f-4fab-9881-18e7c9c183e9	NA	2ca9b787-839e-47c8-9392-88ac9b10255d	2021-04-18T18:19:34+05:45	2021-04-18T18:19:42+05:45	event	animal		Axis axis	2
c4defc00-4fa6-44a6-9d3c-d240d47dbb91	139dfff6-f50f-4fab-9881-18e7c9c183e9	NA	2ca9b787-839e-47c8-9392-88ac9b10255d	2021-04-18T18:19:34+05:45	2021-04-18T18:19:42+05:45	event	animal		Axis axis	1	juvenile
23e2915d-7cc4-4672-ad54-9faf3e9ceb5a	139dfff6-f50f-4fab-9881-18e7c9c183e9	NA	d4015c35-50c8-4fb3-bf0e-312e3701bffb	2021-04-19T09:13:00+05:45	2021-04-19T09:13:02+05:45	event	animal		Axis axis	1
4e8d741d-d877-49c5-8de3-4ed793a3776c	139dfff6-f50f-4fab-9881-18e7c9c183e9	NA	d4015c35-50c8-4fb3-bf0e-312e3701bffb	2021-04-19T09:13:00+05:45	2021-04-19T09:13:02+05:45	event	animal		Axis axis	1	juvenile
f596a7ad-ae2b-4021-a8d5-a0985ffd00b5	139dfff6-f50f-4fab-9881-18e7c9c183e9	NA	1547a739-8839-4405-b6b9-03bdcc27771b	2021-04-19T17:41:23+05:45	2021-04-19T17:41:46+05:45	event	animal		Axis axis	1	juvenile
b46579ac-6087-4aff-ae75-19780b7ecf45	139dfff6-f50f-4fab-9881-18e7c9c183e9	NA	1547a739-8839-4405-b6b9-03bdcc27771b	2021-04-19T17:41:23+05:45	2021-04-19T17:41:46+05:45	event	animal		Axis axis	1
cbad294f-ce66-47d9-a886-2aa8cf651ad5	139dfff6-f50f-4fab-9881-18e7c9c183e9	NA	d9c8c815-3d37-422e-bb91-28a1951811d9	2021-04-19T17:45:17+05:45	2021-04-19T17:45:19+05:45	event	animal		Axis axis	1	juvenile
6495138f-0c4b-489b-89ed-1f9861d89481	139dfff6-f50f-4fab-9881-18e7c9c183e9	NA	c89a589e-92a7-4e23-b4be-b3c56bf5b3c1	2021-04-19T18:11:03+05:45	2021-04-19T18:11:05+05:45	event	animal		Axis axis	1	adult	male
cd6b831a-aef0-425e-9465-26e6667fd796	139dfff6-f50f-4fab-9881-18e7c9c183e9	NA	539ec6c2-d468-4d18-b40a-0f65386c815a	2021-04-20T17:34:15+05:45	2021-04-20T17:34:22+05:45	event	animal		Axis axis	1	juvenile
6e69715d-bf29-46f9-a03b-f93434e1c17b	139dfff6-f50f-4fab-9881-18e7c9c183e9	NA	539ec6c2-d468-4d18-b40a-0f65386c815a	2021-04-20T17:34:15+05:45	2021-04-20T17:34:22+05:45	event	animal		Axis axis	2
c0dd8a8a-73d9-4bef-90f5-cf3f9029469c	139dfff6-f50f-4fab-9881-18e7c9c183e9	NA	539ec6c2-d468-4d18-b40a-0f65386c815a	2021-04-20T17:34:15+05:45	2021-04-20T17:34:22+05:45	event	animal		Axis axis	1		male
36d3f0d7-0383-407d-8ec4-bf6fa752faae	139dfff6-f50f-4fab-9881-18e7c9c183e9	NA	89afd1f3-085f-45de-89c0-f3811ca01fb9	2021-04-21T14:04:48+05:45	2021-04-21T14:06:04+05:45	event	animal		Axis axis	5	adult	male
a70baf95-b39b-41f9-a438-6449e7d7e801	139dfff6-f50f-4fab-9881-18e7c9c183e9	NA	5a77b57b-64f3-44a5-8d81-a0bc7aad7346	2021-04-21T16:51:58+05:45	2021-04-21T16:52:00+05:45	event	animal		Axis axis	1	adult	male
f803a763-4f14-4cd2-b0af-a45217ce53eb	139dfff6-f50f-4fab-9881-18e7c9c183e9	NA	b8683518-48a0-4c11-bbcb-da4c7c1d03e4	2021-04-24T06:42:16+05:45	2021-04-24T06:42:18+05:45	event	animal		Axis axis	1	juvenile
2fc739c8-7299-4c5d-895f-b8cf641d2962	139dfff6-f50f-4fab-9881-18e7c9c183e9	NA	3dbad8ba-8bdf-4eb3-968c-a5133efb4885	2021-04-24T23:08:57+05:45	2021-04-24T23:08:59+05:45	event	animal		Rusa unicolor	1	adult	male
6bde2bdc-f0d1-40de-bc71-4fd77299e761	139dfff6-f50f-4fab-9881-18e7c9c183e9	NA	cdbed321-b978-4aa7-8477-73be5461b2cd	2021-04-25T16:39:34+05:45	2021-04-25T16:39:37+05:45	event	animal		Axis axis	1	adult	male
9d1727eb-9769-4b52-850f-735502561940	139dfff6-f50f-4fab-9881-18e7c9c183e9	NA	f9f6ea57-0221-4ca4-992e-8549f5e65722	2021-04-25T18:18:38+05:45	2021-04-25T18:18:41+05:45	event	animal		Axis axis	1
dec94d78-a272-402f-b096-6f74110015f9	139dfff6-f50f-4fab-9881-18e7c9c183e9	NA	cb000203-d7c1-43ff-a868-67b11bf91a95	2021-04-26T15:33:11+05:45	2021-04-26T15:33:13+05:45	event	animal		Axis axis	1
ac4488cb-dd38-48f0-92ee-e46167e9e431	139dfff6-f50f-4fab-9881-18e7c9c183e9	NA	113f2367-fb39-442d-b6df-42e640e11c1c	2021-04-26T22:07:24+05:45	2021-04-26T22:09:12+05:45	event	animal		Axis axis	2
fd3fce80-b83d-4361-8129-86df5874f1cd	139dfff6-f50f-4fab-9881-18e7c9c183e9	NA	4b4f1c90-44d0-4697-bfd3-aad2252e1c16	2021-04-28T17:53:43+05:45	2021-04-28T17:53:45+05:45	event	animal		Axis axis	1
d80d1c89-240e-41a5-bc65-d20acc79ac50	139dfff6-f50f-4fab-9881-18e7c9c183e9	NA	31745a46-b12e-4f96-88a5-e4d62b63ae5d	2021-04-28T18:37:39+05:45	2021-04-28T18:37:51+05:45	event	animal		Axis axis	1	adult	male
b35eedbb-6c32-453d-a913-e6e5a11f63ec	139dfff6-f50f-4fab-9881-18e7c9c183e9	NA	4c7ee09e-4d96-48e2-9ebf-8b39c0a0bd38	2021-04-28T18:51:09+05:45	2021-04-28T18:51:11+05:45	event	animal		Axis axis	1	adult	male
c040f8e4-351d-4469-8e32-b7357d8bde7d	139dfff6-f50f-4fab-9881-18e7c9c183e9	NA	772dc10d-76f7-4ea7-bca7-0878f5e4d2e0	2021-04-28T19:02:40+05:45	2021-04-28T19:02:42+05:45	event	animal		Axis axis	1	adult	male
34361da9-a830-4cb3-83fd-4502c37aa17b	139dfff6-f50f-4fab-9881-18e7c9c183e9	NA	512e4bb1-aeb1-4728-943b-2dc7d59bc71d	2021-04-29T15:20:51+05:45	2021-04-29T15:20:52+05:45	event	animal		Axis axis	1	adult	female
8f9bcc93-8fc7-4b8e-9ae5-0871841c548e	139dfff6-f50f-4fab-9881-18e7c9c183e9	NA	6a35ff7a-a2e2-42ea-8cb5-0202ec0a4709	2021-04-29T22:03:38+05:45	2021-04-29T22:03:40+05:45	event	animal		Panthera tigris	1
2a412f6e-a3ee-4d37-a6a4-5279870fb4fc	139dfff6-f50f-4fab-9881-18e7c9c183e9	NA	d8494905-64de-46df-962d-4d776ae463dd	2021-04-29T22:47:23+05:45	2021-04-29T22:47:38+05:45	event	animal		Axis axis	1
fd59472a-6119-4f7e-92c0-84b9d70ce1b6	139dfff6-f50f-4fab-9881-18e7c9c183e9	NA	7a3b1485-c20c-4486-832d-4869e9b9b9cc	2021-05-01T17:29:15+05:45	2021-05-01T17:29:29+05:45	event	animal		Axis axis	1
7c1b8476-b6de-4e0d-a97a-327ce6ef4de8	139dfff6-f50f-4fab-9881-18e7c9c183e9	NA	4f9cbc0b-0779-4a09-ba52-144e7b52e60d	2021-05-02T15:41:40+05:45	2021-05-02T15:41:43+05:45	event	animal		Muntiacus muntjak	1
26dedd84-9d64-4fac-8c8b-6ccf18e7b173	139dfff6-f50f-4fab-9881-18e7c9c183e9	NA	2007bb29-797a-4241-8ddf-3fa3366e1f72	2021-05-03T05:33:29+05:45	2021-05-03T05:33:36+05:45	event	animal		Axis axis	2
d9f2f265-fd9b-4597-8b6c-d6f1d7068b45	139dfff6-f50f-4fab-9881-18e7c9c183e9	NA	03cd98f8-0838-4c87-89e2-ef021bffe004	2021-05-06T05:38:38+05:45	2021-05-06T05:39:10+05:45	event	animal		Axis axis	1
608cf9ce-78ce-47f9-b32a-31fe6b5380c3	139dfff6-f50f-4fab-9881-18e7c9c183e9	NA	03cd98f8-0838-4c87-89e2-ef021bffe004	2021-05-06T05:38:38+05:45	2021-05-06T05:39:10+05:45	event	animal		Axis axis	1		male
233c3229-9c06-45b7-8f3f-68b8502c6479	139dfff6-f50f-4fab-9881-18e7c9c183e9	NA	c99a21c2-f3f9-4868-85f8-c75cca8210aa	2021-05-07T16:15:17+05:45	2021-05-07T16:16:11+05:45	event	animal		Axis axis	2	juvenile
853e630c-b52a-46eb-b321-a836fa60cd23	139dfff6-f50f-4fab-9881-18e7c9c183e9	NA	c99a21c2-f3f9-4868-85f8-c75cca8210aa	2021-05-07T16:15:17+05:45	2021-05-07T16:16:11+05:45	event	animal		Axis axis	1
e6164ef1-9302-4e97-b296-b16fdc0732ae	139dfff6-f50f-4fab-9881-18e7c9c183e9	NA	c99a21c2-f3f9-4868-85f8-c75cca8210aa	2021-05-07T16:15:17+05:45	2021-05-07T16:16:11+05:45	event	animal		Axis axis	1	adult	male
2b76ad53-2e29-4c7f-918b-40a754703561	139dfff6-f50f-4fab-9881-18e7c9c183e9	NA	553ddd34-bbb5-46d3-936e-378551cf7e6c	2021-05-10T06:58:03+05:45	2021-05-10T06:59:56+05:45	event	animal		Axis axis	1		male
fc9c0834-b433-4511-afef-ebb3066444ae	139dfff6-f50f-4fab-9881-18e7c9c183e9	NA	553ddd34-bbb5-46d3-936e-378551cf7e6c	2021-05-10T06:58:03+05:45	2021-05-10T06:59:56+05:45	event	animal		Axis axis	2	juvenile
10bc83f5-5e09-47d6-9751-a48681112122	139dfff6-f50f-4fab-9881-18e7c9c183e9	NA	553ddd34-bbb5-46d3-936e-378551cf7e6c	2021-05-10T06:58:03+05:45	2021-05-10T06:59:56+05:45	event	animal		Axis axis	3
89846e84-e056-44b7-823b-8052cbcca365	139dfff6-f50f-4fab-9881-18e7c9c183e9	NA	a65bc166-4057-461a-a2f4-aff042c1d581	2021-05-10T07:03:26+05:45	2021-05-10T07:03:28+05:45	event	animal		Axis axis	1
e693e361-c0a8-4b5a-a4ef-bb3da777f91a	139dfff6-f50f-4fab-9881-18e7c9c183e9	NA	aa0e18f5-9262-48a7-82ae-238df499d672	2021-05-10T18:58:52+05:45	2021-05-10T18:59:15+05:45	event	animal		Axis axis	1	juvenile
ee4eb9ae-c3ed-45a0-8a18-c869ecf2602b	139dfff6-f50f-4fab-9881-18e7c9c183e9	NA	aa0e18f5-9262-48a7-82ae-238df499d672	2021-05-10T18:58:52+05:45	2021-05-10T18:59:15+05:45	event	animal		Axis axis	1
a1d3bf61-c82d-46f1-abf4-e49f0bc63d49	139dfff6-f50f-4fab-9881-18e7c9c183e9	NA	aa0e18f5-9262-48a7-82ae-238df499d672	2021-05-10T18:58:52+05:45	2021-05-10T18:59:15+05:45	event	animal		Axis axis	1	adult	male
[truncated: 37,325 more rows]
